# Supplementary material for: The role of the MYL12A liquid-liquid phase separation in neutrophil improves the prognosis of acute respiratory distress syndrome: a multi-omics analysis
Source: Front Immunol. 2025 Oct 29;16:1662680. doi: 10.3389/fimmu.2025.1662680 (PMC12605124; doi:10.3389/fimmu.2025.1662680)
Supplement: Supplementary file 1 [file DataSheet1.csv]

ONTOLOGY	ID	Description	GeneRatio	BgRatio	RichFactor	FoldEnrichment	zScore	pvalue	p.adjust	qvalue	geneID	Count	Gene_Symbols	category	subcategory
KEGG	hsa05132	Salmonella infection	8/95	251/9446	0.03187251	3.16913399	3.510598226	0.003687383	0.584735229	0.584035785	79026/1499/4646/10787/7280/5217/8655/10627	8	AHNAK/CTNNB1/MYO6/NCKAP1/TUBB2A/PFN2/DYNLL1/MYL12A	Human Diseases	Infectious disease: bacterial
KEGG	hsa04530	Tight junction	5/95	170/9446	0.029411765	2.924458204	2.552033256	0.028177122	0.65655288	0.65576753	7082/1019/5584/7408/10627	5	TJP1/CDK4/PRKCI/VASP/MYL12A	Cellular Processes	Cellular community - eukaryotes
KEGG	hsa04810	Regulation of actin cytoskeleton	6/95	232/9446	0.025862069	2.571506352	2.442698043	0.02923261	0.65655288	0.65576753	10787/55970/5217/28984/5747/10627	6	NCKAP1/GNG12/PFN2/RGCC/PTK2/MYL12A	Cellular Processes	Cell motility
KEGG	hsa04670	Leukocyte transendothelial migration	4/95	116/9446	0.034482759	3.428675136	2.652719652	0.02926346	0.65655288	0.65576753	1499/5747/7408/10627	4	CTNNB1/PTK2/VASP/MYL12A	Organismal Systems	Immune system
CC	GO:0030684	preribosome	37/192	106/19880	0.349056604	36.14190252	35.82432517	2.00E-48	6.42E-46	5.37E-46	27042/23481/5822/9277/27340/8602/25879/10171/92856/10436/84916/10885/51118/9790/28987/51388/56902/23212/55272/10199/51154/51096/80135/51018/57647/55759/10412/10813/26574/22984/79954/88745/25983/84294/51077/55813/26155	37	UTP25/PES1/PWP2/WDR46/UTP20/NOP14/DCAF13/RCL1/IMP4/EMG1/UTP4/WDR3/UTP11/BMS1/NOB1/NIP7/PNO1/RRS1/IMP3/MPHOSPH10/MRTO4/UTP18/RPF1/RRP15/DHX37/WDR12/NSA2/UTP14A/AATF/PDCD11/NOL10/RRP36/NGDN/UTP23/FCF1/UTP6/NOC2L
CC	GO:0032040	small-subunit processome	26/192	74/19880	0.351351351	36.3795045	30.11038438	3.13E-34	5.02E-32	4.20E-32	27042/5822/9277/27340/8602/25879/10171/92856/10436/84916/10885/51118/9790/56902/55272/10199/51096/57647/10813/26574/22984/79954/25983/84294/51077/55813	26	UTP25/PWP2/WDR46/UTP20/NOP14/DCAF13/RCL1/IMP4/EMG1/UTP4/WDR3/UTP11/BMS1/PNO1/IMP3/MPHOSPH10/UTP18/DHX37/UTP14A/AATF/PDCD11/NOL10/NGDN/UTP23/FCF1/UTP6
CC	GO:0030686	90S preribosome	14/192	27/19880	0.518518519	53.6882716	27.05389772	6.83E-22	7.31E-20	6.11E-20	23481/5822/27340/8602/92856/84916/10885/55272/10199/51096/55759/88745/55813/26155	14	PES1/PWP2/UTP20/NOP14/IMP4/UTP4/WDR3/IMP3/MPHOSPH10/UTP18/WDR12/RRP36/UTP6/NOC2L
CC	GO:0030687	preribosome, large subunit precursor	9/192	17/19880	0.529411765	54.81617647	21.92108061	1.38E-14	1.11E-12	9.24E-13	23481/51388/23212/51154/80135/51018/55759/10412/26155	9	PES1/NIP7/RRS1/MRTO4/RPF1/RRP15/WDR12/NSA2/NOC2L
CC	GO:0005925	focal adhesion	15/192	424/19880	0.035377358	3.66303066	5.473679908	1.68E-05	0.001076028	0.000899778	79026/4082/2318/1466/6143/5754/1499/1266/23022/10787/2274/5747/7408/64759/3371	15	AHNAK/MARCKS/FLNC/CSRP2/RPL19/PTK7/CTNNB1/CNN3/PALLD/NCKAP1/FHL2/PTK2/VASP/TNS3/TNC
MF	GO:0030515	snoRNA binding	8/187	32/18639	0.25	24.9184492	13.63228202	7.56E-10	3.42E-07	2.93E-07	27042/8602/92856/10885/9790/55272/57647/55813	8	UTP25/NOP14/IMP4/WDR3/BMS1/IMP3/DHX37/UTP6
MF	GO:0140098	catalytic activity, acting on RNA	17/187	387/18639	0.043927649	4.378435518	6.761057364	3.89E-07	5.86E-05	5.03E-05	317781/10171/10436/55661/28987/1662/25885/79039/84172/4343/57647/54606/9412/93587/114049/10799/96764	17	DDX51/RCL1/EMG1/DDX27/NOB1/DDX10/POLR1A/DDX54/POLR1B/MOV10/DHX37/DDX56/MED21/TRMT10A/BUD23/RPP40/TGS1
MF	GO:0003724	RNA helicase activity	7/187	77/18639	0.090909091	9.061254254	7.135663006	1.22E-05	0.001302834	0.001116542	317781/55661/1662/79039/4343/57647/54606	7	DDX51/DDX27/DDX10/DDX54/MOV10/DHX37/DDX56
MF	GO:0008186	ATP-dependent activity, acting on RNA	7/187	79/18639	0.088607595	8.831855412	7.022438667	1.44E-05	0.001302834	0.001116542	317781/55661/1662/79039/4343/57647/54606	7	DDX51/DDX27/DDX10/DDX54/MOV10/DHX37/DDX56
BP	GO:0042254	ribosome biogenesis	55/188	317/18805	0.173501577	17.35477213	29.51062171	5.00E-53	1.26E-49	1.18E-49	27042/23481/317781/5822/9277/27340/8602/29777/25879/51042/10171/92856/10436/84916/10885/51118/285855/83743/9790/51187/55661/28987/51388/51491/1662/56902/23212/55272/4931/9221/79039/10199/51154/57109/2197/51096/80135/51018/57647/55759/84864/54606/10412/10813/26574/22984/79954/114049/10799/88745/25983/84294/51077/55813/26155	55	UTP25/PES1/DDX51/PWP2/WDR46/UTP20/NOP14/ABT1/DCAF13/ZNF593/RCL1/IMP4/EMG1/UTP4/WDR3/UTP11/RPL7L1/GRWD1/BMS1/RSL24D1/DDX27/NOB1/NIP7/NOP16/DDX10/PNO1/RRS1/IMP3/NVL/NOLC1/DDX54/MPHOSPH10/MRTO4/REXO4/FAU/UTP18/RPF1/RRP15/DHX37/WDR12/RIOX2/DDX56/NSA2/UTP14A/AATF/PDCD11/NOL10/BUD23/RPP40/RRP36/NGDN/UTP23/FCF1/UTP6/NOC2L
BP	GO:0006364	rRNA processing	45/188	222/18805	0.202702703	20.2756613	29.03200679	2.37E-46	2.98E-43	2.79E-43	27042/23481/317781/5822/9277/27340/8602/29777/25879/10171/92856/10436/84916/10885/51118/285855/9790/55661/28987/1662/23212/55272/4931/9221/79039/10199/51154/57109/51096/80135/51018/57647/55759/54606/10412/10813/22984/79954/114049/10799/88745/25983/84294/51077/55813	45	UTP25/PES1/DDX51/PWP2/WDR46/UTP20/NOP14/ABT1/DCAF13/RCL1/IMP4/EMG1/UTP4/WDR3/UTP11/RPL7L1/BMS1/DDX27/NOB1/DDX10/RRS1/IMP3/NVL/NOLC1/DDX54/MPHOSPH10/MRTO4/REXO4/UTP18/RPF1/RRP15/DHX37/WDR12/DDX56/NSA2/UTP14A/PDCD11/NOL10/BUD23/RPP40/RRP36/NGDN/UTP23/FCF1/UTP6
BP	GO:0022613	ribonucleoprotein complex biogenesis	58/188	494/18805	0.117408907	11.74401327	24.31773803	6.20E-46	5.20E-43	4.87E-43	27042/23481/317781/5822/9277/27340/8602/29777/25879/51042/10171/84844/92856/10436/84916/10885/51118/285855/83743/9790/51187/55661/28987/51388/51491/1662/56902/23212/55272/54496/4931/9221/79039/10199/51154/57109/2197/51096/80135/51018/57647/55759/84864/54606/10412/10813/26574/22984/79954/114049/10799/88745/25983/84294/51077/96764/55813/26155	58	UTP25/PES1/DDX51/PWP2/WDR46/UTP20/NOP14/ABT1/DCAF13/ZNF593/RCL1/PHF5A/IMP4/EMG1/UTP4/WDR3/UTP11/RPL7L1/GRWD1/BMS1/RSL24D1/DDX27/NOB1/NIP7/NOP16/DDX10/PNO1/RRS1/IMP3/PRMT7/NVL/NOLC1/DDX54/MPHOSPH10/MRTO4/REXO4/FAU/UTP18/RPF1/RRP15/DHX37/WDR12/RIOX2/DDX56/NSA2/UTP14A/AATF/PDCD11/NOL10/BUD23/RPP40/RRP36/NGDN/UTP23/FCF1/TGS1/UTP6/NOC2L
BP	GO:0016072	rRNA metabolic process	47/188	265/18805	0.177358491	17.74056604	27.57956468	1.51E-45	9.46E-43	8.87E-43	27042/23481/284119/317781/5822/9277/27340/8602/29777/25879/10171/92856/10436/84916/10885/51118/285855/9790/55661/28987/1662/23212/55272/4931/9221/79039/10199/51154/57109/51096/80135/84172/51018/57647/55759/54606/10412/10813/22984/79954/114049/10799/88745/25983/84294/51077/55813	47	UTP25/PES1/CAVIN1/DDX51/PWP2/WDR46/UTP20/NOP14/ABT1/DCAF13/RCL1/IMP4/EMG1/UTP4/WDR3/UTP11/RPL7L1/BMS1/DDX27/NOB1/DDX10/RRS1/IMP3/NVL/NOLC1/DDX54/MPHOSPH10/MRTO4/REXO4/UTP18/RPF1/POLR1B/RRP15/DHX37/WDR12/DDX56/NSA2/UTP14A/PDCD11/NOL10/BUD23/RPP40/RRP36/NGDN/UTP23/FCF1/UTP6
BP	GO:0042274	ribosomal small subunit biogenesis	30/188	108/18805	0.277777778	27.78516548	28.05236262	2.05E-35	1.03E-32	9.66E-33	27042/5822/9277/27340/8602/29777/25879/10171/92856/10436/84916/10885/51118/9790/28987/56902/23212/55272/10199/2197/51096/57647/26574/79954/10799/88745/25983/84294/51077/55813	30	UTP25/PWP2/WDR46/UTP20/NOP14/ABT1/DCAF13/RCL1/IMP4/EMG1/UTP4/WDR3/UTP11/BMS1/NOB1/PNO1/RRS1/IMP3/MPHOSPH10/FAU/UTP18/DHX37/AATF/NOL10/RPP40/RRP36/NGDN/UTP23/FCF1/UTP6
