# Supplementary material for: The role of the MYL12A liquid-liquid phase separation in neutrophil improves the prognosis of acute respiratory distress syndrome: a multi-omics analysis
Source: Front Immunol. 2025 Oct 29;16:1662680. doi: 10.3389/fimmu.2025.1662680 (PMC12605124; doi:10.3389/fimmu.2025.1662680)
Supplement: Supplementary file 2 [file Table1.xlsx]

## Sheet: 蛋白鉴定表
Protein.Group	Protein.Coverage(UniquePeptide)	Unique.Peptide.Number	Protein.Length	Isoelectric.Point	Molecular.Weight	Protein.Ids	Protein.Names	Genes	First.Protein.Description	Pi-1	Pi-2	Pi-3	Pi-4	Pi-5	WT-1	WT-2	WT-3	WT-4	WT-5
A0A023NF12;A0A024F9R7;A0A077XNE3;A0A089H0Q7;A0A090KI61;A0A090KJ20;A0A096XJS0;A0A097P796;A0A0A0REP8;A0A0A0WC87;A0A0A1I7H4;A0A0A1I8N6;A0A0A7C3D3;A0A0A7C3F1;A0A0A7C3H6;A0A0A7C3I7;A0A0A7C3J1;A0A0A7C3J8;A0A0A7C3K3;A0A0A7C3L8;A0A0A7C3M0;A0A0A7C3N5;A0A0A7C3Y3;A0A0A7C446;A0A0A7C452;A0A0A7C493;A0A0A7C4J4;A0A0A7C4P3;A0A0A7C4W9;A0A0A7C597;A0A0A7C5B2;A0A0A7C5D1;A0A0A7C9G2;A0A0A7C9G7;A0A0A7C9H6;A0A0A7C9I3;A0A…	11.24%	1	89	5.1782	10859.9	A0A024F9R7;A0A0A1I7H4;A0A0A1I8N6;A0A0A8LC32;A0A0A8LC38;A0A0A8LC52;A0A0A8LCJ4;A0A0A8LCL4;A0A0A8LCM2;A0A0A8LDX3;A0A0A8LDZ6;A0A0A8LE01;A0A0A8LE23;A0A0G4PYK8;A0A0G4PYZ0;A0A1G4HQ14;A0A1V1IFP4;A0A223G157;A0A223G170;A0A223G173;A0A223G1A4;A0A224MKK0;A0A224MM21;A0A5J6WIR3;A0A6B9MT94;A0A6B9MYJ1;A0A7G2CTG6;A0A7G2CUY8;A0A7G2CV37;A0A7G2CXH1;A0A7R8MID7;A0A7R8MID8;A0A7R8MIF0;A0A7R8NC01;A0A7R8NC02;A0A7R8NC19;A0A…	A0A023NF12_HUMAN;A0A024F9R7_HUMAN;A0A077XNE3_HUMAN;A0A089H0Q7_HUMAN;A0A090KI61_HUMAN;A0A090KJ20_HUMAN;A0A096XJS0_HUMAN;A0A097P796_HUMAN;A0A0A0REP8_HUMAN;A0A0A0WC87_HUMAN;A0A0A1I7H4_HUMAN;A0A0A1I8N6_HUMAN;A0A0A7C3D3_HUMAN;A0A0A7C3F1_HUMAN;A0A0A7C3H6_HUMAN;A0A0A7C3I7_HUMAN;A0A0A7C3J1_HUMAN;A0A0A7C3J8_HUMAN;A0A0A7C3K3_HUMAN;A0A0A7C3L8_HUMAN;A0A0A7C3M0_HUMAN;A0A0A7C3N5_HUMAN;A0A0A7C3Y3_HUMAN;A0A0A7C4…	DRB1;DRB1*08;DRB1*11;DRB1*1303;HLA;HLA-DBR1;HLA-DR;HLA-DR08;HLA-DR4I;HLA-DRB;HLA-DRB1;HLA-DRB1*08;HLA-DRB1*0801;HLA-DRB1*0818;HLA-DRB1*11;HLA-DRB1*1125;HLA-DRB1*1324;HLA-DRB1-0811;HLA-DRB1-11;HLA-DRB11;HLA-DRB13;HLA-DRB5;HLA-DRBI*1303;HLADRB1;MHC	MHC class II antigen (Fragment)						14343.8	22071.3	21537.7	16280.1	12092.7
A0A024RAJ6	2.34%	1	556	6.7315	63111.3	A0A024RAJ6	A0A024RAJ6_HUMAN	HEXB	Beta-hexosaminidase	14672		29526.3	20039.9	18425.7	45731.4	33119	35708.4	39457.5
A0A068LKQ0;A0A0X9T0H6;A0A0X9UWK7;A0A0X9V9C4;A0A5C2G531;A0A5C2G556;A0A5C2G5S0;A0A5C2G5S8;A0A5C2G6M7;A0A5C2G6U5;A0A5C2G6V0;A0A5C2G6W5;A0A5C2G6X8;A0A5C2G6Y4;A0A5C2G729;A0A5C2G746;A0A5C2G7C2;A0A5C2G8H4;A0A5C2G9C4;A0A5C2GA09;A0A5C2GA33;A0A5C2GAL6;A0A5C2GAP9;A0A5C2GAU4;A0A5C2GB15;A0A5C2GB41;A0A5C2GBC0;A0A5C2GBQ8;A0A5C2GDK4;A0A5C2GDU0;A0A5C2GEI5;A0A5C2GEL7;A0A5C2GEZ3;A0A5C2GF77;A0A5C2GG89;A0A5C2GGA3;A0A…	10.00%	1	120	5.7681	13353	A0A068LKQ0;A0A0X9T0H6;A0A0X9UWK7;A0A0X9V9C4;A0A5C2G531;A0A5C2G556;A0A5C2G5S0;A0A5C2G5S8;A0A5C2G6M7;A0A5C2G6U5;A0A5C2G6V0;A0A5C2G6W5;A0A5C2G6X8;A0A5C2G6Y4;A0A5C2G729;A0A5C2G746;A0A5C2G7C2;A0A5C2G8H4;A0A5C2G9C4;A0A5C2GA09;A0A5C2GA33;A0A5C2GAL6;A0A5C2GAP9;A0A5C2GAU4;A0A5C2GB15;A0A5C2GB41;A0A5C2GBC0;A0A5C2GBQ8;A0A5C2GDK4;A0A5C2GDU0;A0A5C2GEI5;A0A5C2GEL7;A0A5C2GEZ3;A0A5C2GF77;A0A5C2GG89;A0A5C2GGA3;A0A…	A0A068LKQ0_HUMAN;A0A0X9T0H6_HUMAN;A0A0X9UWK7_HUMAN;A0A0X9V9C4_HUMAN;A0A5C2G531_HUMAN;A0A5C2G556_HUMAN;A0A5C2G5S0_HUMAN;A0A5C2G5S8_HUMAN;A0A5C2G6M7_HUMAN;A0A5C2G6U5_HUMAN;A0A5C2G6V0_HUMAN;A0A5C2G6W5_HUMAN;A0A5C2G6X8_HUMAN;A0A5C2G6Y4_HUMAN;A0A5C2G729_HUMAN;A0A5C2G746_HUMAN;A0A5C2G7C2_HUMAN;A0A5C2G8H4_HUMAN;A0A5C2G9C4_HUMAN;A0A5C2GA09_HUMAN;A0A5C2GA33_HUMAN;A0A5C2GAL6_HUMAN;A0A5C2GAP9_HUMAN;A0A5C2GA…		Ig heavy chain variable region (Fragment)	39962.8	30650.2	41883.6	34710.6	34473.3	23576.9	19830.4	19879.4	19024.1	21109.2
A0A075B6H7;A0A0C4DH55;P01624	7.76%	1	116	4.8777	12783.5	P01624;A0A075B6H7;A0A0C4DH55;A0A0C4DH90;A0A0X9T7V9;A0A5C2FT49;A0A5C2FT69;A0A5C2FT75;A0A5C2FT96;A0A5C2FTA0;A0A5C2FTC1;A0A5C2FTS3;A0A5C2FU39;A0A5C2FU55;A0A5C2FUA9;A0A5C2FUE2;A0A5C2FUF3;A0A5C2FUI7;A0A5C2FUJ0;A0A5C2FV87;A0A5C2FV95;A0A5C2FV99;A0A5C2FVK7;A0A5C2FVM5;A0A5C2FVN6;A0A5C2FVR5;A0A5C2FVS0;A0A5C2FVT5;A0A5C2FVU2;A0A5C2FVW4;A0A5C2FVY2;A0A5C2FVZ3;A0A5C2FW36;A0A5C2FW53;A0A5C2FWE4;A0A5C2FWF4;A0A5C2F…	KV315_HUMAN;KV37_HUMAN;KVD07_HUMAN	IGKV3-15;IGKV3-7;IGKV3D-7	Probable non-functional immunoglobulin kappa variable 3-7		165189					95740.6		110387
A0A087WUL8;Q6P3W6	0.34%	1	3843	4.244	440408	A0A087WUL8;A0A087WY62;Q6P3W6;A0A075B7F7;A0A087WU30;A0A087WV19;A0A087WVE3;A0A087WVU4;A0A087WWQ1;A0A087WYI5;A0A087WZJ2;A0A087WZS8;A0A087X002;A0A087X230;A0A494C053;A0A494C1A6;Q5VTG8	NBPFA_HUMAN;NBPFJ_HUMAN	NBPF10;NBPF19	Neuroblastoma breakpoint family member 19				14292.9	24407.2	17480.3		14184.4		19964.3
A0A087WVF3;A0A087WXS9;A0A087X179;A0A087X1G2;A6NDS4;A6NER0;B9A6J9;P0C7X1;Q6DHY5;Q6IPX1;Q8IZP1	1.64%	1	549	9.3063	62186.9	Q8IZP1;Q6DHY5;A0A087WVF3;A0A087X179;A6NDS4;A6NER0;P0C7X1;Q6IPX1;A0A087WXS9;A0A087X1G2;B9A6J9;A0A087WT91;A0A0G2JMF6;A0A0G2JP35;A0A0G2JPY0;B2R8D7;B3KTC5;B3KVD9;B4DX57;B4DXP2;B4E079	TBC3A_HUMAN;TBC3B_HUMAN;TBC3C_HUMAN;TBC3D_HUMAN;TBC3E_HUMAN;TBC3F_HUMAN;TBC3G_HUMAN;TBC3H_HUMAN;TBC3I_HUMAN;TBC3K_HUMAN;TBC3L_HUMAN	TBC1D3;TBC1D3B;TBC1D3C;TBC1D3D;TBC1D3E;TBC1D3F;TBC1D3G;TBC1D3H;TBC1D3I;TBC1D3K;TBC1D3L	TBC1 domain family member 3D	8139.25	9497.23	7035.83	10908.4	12157.5		11355.5	7610	5270.93	16435.9
A0A087WVI2	7.81%	1	128	8.3178	13861.3	A0A087WVI2	A0A087WVI2_HUMAN	NEURL3	Neuralized E3 ubiquitin protein ligase 3	16627.2	6865.52	13059	16849.7	10583.4	11893.1	17816.6	13895.9	11370.4	16200.7
A0A087WVZ6	2.20%	3	1136	6.7706	125762	A0A087WVZ6;H7C4X9	A0A087WVZ6_HUMAN	ZMYND8	Zinc finger MYND-type containing 8	12118.6	13483.7	15492.5	15976.3	17267.5	19590.8	24286.7	10016.8	17708.7	12891.4
A0A087WWI0	7.52%	2	226	6.4921	25689.3	A0A087WWI0	A0A087WWI0_HUMAN	LRMDA	Leucine rich melanocyte differentiation associated	20057.9	25379.4	14123.1	20387.6	15826.2	25440.5	22493.7	20951.6	25309.4	20054.3
A0A087WWU8;A0A0S2Z4G4;Q5HYB6	36.12%	14	227	4.4394	26420.7	A0A0S2Z4G4;J3KN67;A0A087WWU8;A0A0S2Z4I4;B2RDE1;B4DQ80;B4DWT5;Q5HYB6;Q8NAG3;Q8NI98	A0A087WWU8_HUMAN;A0A0S2Z4G4_HUMAN;Q5HYB6_HUMAN	DKFZp686J1372;TPM3	Tropomyosin 3	7012630	7013850	6792200	6608110	6059690	6634730	6686710	7219710	6674510	6971370
A0A087WX22;H3BVG2	4.61%	1	152	11.2811	16916.5	A0A087WX22;B4DN17;H3BVG2	A0A087WX22_HUMAN;H3BVG2_HUMAN	MTHFSD	Methenyltetrahydrofolate synthetase domain containing (Fragment)					20049.4			28473.4
A0A087WY03;E5RFV3	35.00%	2	100	4.3997	10713.2	A0A087WY03;B3KRJ9;E5RFV3	A0A087WY03_HUMAN;E5RFV3_HUMAN	SREK1	Splicing regulatory glutamic acid and lysine rich protein 1		22056.8	17026.9	20414.1		47883.2	28876.7	34530.6	32134.7	37072.5
A0A087WYS1;A0A7I2V2Q3;A0A7I2V4T0;A0A7I2V676;A0A7I2YQ74;C9J3M0;C9JNZ1;C9JTZ5;C9JUW1;C9JVG3;C9JWG0;F2Z3H1;F2Z3P4;F8WC70	2.81%	2	463	8.2247	52077.6	A0A087WYS1;A0A140VKE1;A0A7I2V2Q3;A0A7I2V4T0;A0A7I2V676;A0A7I2YQ74;C9JNZ1;C9JUW1;C9JVG3;C9JWG0;C9J3M0;C9JTZ5;F2Z3H1;F2Z3P4;F8WC70	A0A087WYS1_HUMAN;A0A7I2V2Q3_HUMAN;A0A7I2V4T0_HUMAN;A0A7I2V676_HUMAN;A0A7I2YQ74_HUMAN;C9J3M0_HUMAN;C9JNZ1_HUMAN;C9JTZ5_HUMAN;C9JUW1_HUMAN;C9JVG3_HUMAN;C9JWG0_HUMAN;F2Z3H1_HUMAN;F2Z3P4_HUMAN;F8WC70_HUMAN	UGP2	UTP--glucose-1-phosphate uridylyltransferase	51855.8	47200.4	50438.2	50397.8	45648.9	25688.4	24595.2	25783.8	27900.2	25851.7
A0A087WZ13	4.06%	2	739	9.0689	77843.5	A0A087WZ13	A0A087WZ13_HUMAN	RAVER1	Ribonucleoprotein, PTB binding 1	109609	95574.7	100570	108334	117259	84369.3		77719.2	74030	78399.4
A0A087X1B8	6.86%	2	175	8.75	19275	A0A087X1B8	A0A087X1B8_HUMAN	MLYCD	Malonyl-CoA decarboxylase (Fragment)	771473	679765	704506	847784	895130	991618	858314	928870	1029740	840726
A0A089VIW4;A0A089VKP9;B7ZKV7	6.09%	2	197	7.0294	22308.9	A0A089VIW4;A0A089VKP9;B7ZKV7	A0A089VIW4_HUMAN;A0A089VKP9_HUMAN;B7ZKV7_HUMAN	IL18R1	IL18Ralpha2 splice variant (Fragment)	6535.09	8562.66	4692.98	8326.5	7618.92		3271.05			7534.65
A0A096LP25	7.65%	7	1163	7.5816	125880	A0A096LP25;Q6ZSR9;L0R804	A0A096LP25_HUMAN	AAK1	AP2 associated kinase 1	82318.2	77615.6	85448.4	84843.4	68770.1	49404.3	55603	42832.3	54597.1	50938.5
A0A0A0MQS0;E9PM57;F8W9L8	0.91%	1	991	6.8499	112266	A0A0A0MQS0;E9PM57;F8W9L8	A0A0A0MQS0_HUMAN;E9PM57_HUMAN;F8W9L8_HUMAN	PHF20L1	PHD finger protein 20-like protein 1	11311.3	5704.04	8401.91	7681.93	9067.69	6326.77	7987.32	6658.79	4291.55	5856.88
A0A0A0MR08;A0A8I5KXK1;A5PL36	2.20%	2	1406	6.4375	154645	A0A0A0MR08;A0A8I5KT08;A0A8I5KXK1;A5PL36;B4DK86	A0A0A0MR08_HUMAN;A0A8I5KXK1_HUMAN;A5PL36_HUMAN	USP19	ubiquitinyl hydrolase 1	25567.6	13375.6	19047.7	15455.9	21690.2	15050.5	15141.3	15177.9	9979.63	16608.9
A0A0A0MRB5	0.63%	1	1588	6.0056	176555	A0A0A0MRB5	A0A0A0MRB5_HUMAN	MADD	MAP kinase-activating death domain protein	17406.3	19246.2	16205.7	17025.9	14329.4	7760.01		7351.16	8006.88	14232.7
A0A0A0MRU9;A0A7I2V3R3;A0A7I2YQR3;A0AA34QVG3;E7ETY4;E9PC69	2.32%	1	732	10.0764	82031.2	A9CP04;E7ETY4;E9PC69;A0A0A0MRU9;A0A7I2V3R3;A0A7I2YQR3;A8K2S4;A0AA34QVG3	A0A0A0MRU9_HUMAN;A0A7I2V3R3_HUMAN;A0A7I2YQR3_HUMAN;A0AA34QVG3_HUMAN;E7ETY4_HUMAN;E9PC69_HUMAN	MARK2	non-specific serine/threonine protein kinase	3658.95	1243.23	3609.49		4145.16	1000.53		5418.85	6515.33	2670.96
A0A0A0MRZ8;P04433	7.83%	1	115	4.9304	12625.2	P04433;A0A0A0MRZ8;A0A0X9TD47;A0A5C2FTT6;A0A5C2FTT7;A0A5C2FTZ7;A0A5C2FU17;A0A5C2FU64;A0A5C2FU83;A0A5C2FUT0;A0A5C2FV19;A0A5C2FV57;A0A5C2FVC9;A0A5C2FVD2;A0A5C2FVN8;A0A5C2FW30;A0A5C2FWF0;A0A5C2FWK4;A0A5C2FWN5;A0A5C2FWT2;A0A5C2FWY2;A0A5C2FXG4;A0A5C2FXI1;A0A5C2FXP3;A0A5C2FXQ6;A0A5C2FXX0;A0A5C2FYB3;A0A5C2FYB9;A0A5C2FZJ6;A0A5C2FZV4;A0A5C2FZX0;A0A5C2FZY8;A0A5C2G046;A0A5C2G049;A0A5C2G052;A0A5C2G081;A0A5C2G…	KV311_HUMAN;KVD11_HUMAN	IGKV3-11;IGKV3D-11	Immunoglobulin kappa variable 3D-11	67681	55733.7	51419.1	57837.7			34868.8			35317.8
A0A0A0MS15	7.56%	1	119	8.6756	13055.9	A0A0A0MS15;A0A5C2G688;A0A5C2G6D9;A0A5C2G6J2;A0A5C2G8G4;A0A5C2G9X8;A0A5C2GEU3;A0A5C2GEW4;A0A5C2GEX4;A0A5C2GF60;A0A5C2GG51;A0A5C2GGX5;A0A5C2GH76;A0A5C2GHN4;A0A5C2GHQ2;A0A5C2GJP1;A0A5C2GJP9;A0A5C2GKE3;A0A5C2GKF2;A0A5C2GKY0;A0A5C2GL63;A0A5C2GLN7;A0A5C2GMD8;A0A5C2GNT6;A0A5C2GNY6;A0A5C2GPH6;A0A5C2GPQ1;A0A5C2GQ13;A0A5C2GRI2;A0A5C2GRQ0;A0A5C2GS28;A0A5C2GTQ8;A0A5C2GUB4;A0A5C2GUK2;A0A5C2GUU8;A0A5C2GVH2;A0A…	HV349_HUMAN	IGHV3-49	Immunoglobulin heavy variable 3-49	9896.31	12727.7	11692.3			6143.6	4237.65	8835.51	7815.25
A0A0A0MS29;A0A9L9PYL0;E9PQX8;H7C433	5.88%	1	221	8.9595	25301.9	A0A0A0MS29;A0A9L9PYL0;H7C433;E9PQX8	A0A0A0MS29_HUMAN;A0A9L9PYL0_HUMAN;E9PQX8_HUMAN;H7C433_HUMAN	MFF	Mitochondrial fission factor	6978.74		2745.53	3297.48	4580.63	2676.21	4716.61
A0A0A0MSA7;A0A804HJV5	0.74%	1	1621	5.1337	180498	A0A0A0MSA7;A0A804HJV5	A0A0A0MSA7_HUMAN;A0A804HJV5_HUMAN	EIF4G3	Eukaryotic translation initiation factor 4 gamma 3		37723	19995.3			27664.8	16956.2	23190.2	29693.9	29654.3
A0A0A0MT31	9.04%	1	166	4.5539	17015.5	P02810;A0A087WZY1;A0A087WV42;A0A087WYF5;A0A087WYT0;A0A0A0MT31	A0A0A0MT31_HUMAN	PRR4	Proline-rich protein 4	13128.3	7991.61	5103.68	11625.2	12657.9	10201	11248.6	3999.69	6323.52	9663.12
A0A0A0MT56	6.22%	1	225	4.9421	24717.1	A0A0A0MT56	A0A0A0MT56_HUMAN	CSTF2	Cleavage stimulation factor subunit 2 (Fragment)	23239	10899.5	13250.2	16999.9	15076.4	6018.12	10946.1	11597	10585.5	9702.19
A0A0A0MTC1;A0A0A0MTR7	0.19%	1	5256	6.3862	596487	A0A0A0MTC1;A0A0A0MTR7	A0A0A0MTC1_HUMAN;A0A0A0MTR7_HUMAN	RNF213	Ring finger protein 213	16466.3	20443	19004	16280.5	14187.9	12834.8	23824.6	9088.87	13419.8	15951.5
A0A0A0WAE5;A0A0M3LB41;A0A0M3LB62;A0A0M3LBF4;A0A0M3LD95;A0A0N6W7L7;A0A0N7A4L8;A0A0N7A504;A0A0N7A6S3;A0A0N7A6S5;A0A0X7YLE6;A0A0X7YNH8;A0A0X7YRK7;A0A0X7YRL9;A0A120GWC9;A0A120GWD1;A0A141AZJ6;A0A141R7G6;A0A142J2X4;A0A186VNF3;A0A186VNG1;A0A186VNH4;A0A186VP38;A0A1C8DV27;A0A1D8MAN0;A0A1G4P1G7;A0A1S5QRF4;A0A223G175;A0A288Q9F2;A0A2H4FZR0;A0A2U7MZ97;A0A2U7N342;A0A2U7NHX3;A0A3S6RGG7;A0A3S6RGK4;A0A3S6RGK8;A0A…	3.88%	1	232	7.4121	26545.9	A0A223G175;A0A5K1TT71;A0A7R8NFY3;E9L5Q4;A0A0A0WAE5;A0A0M3LB41;A0A0M3LB62;A0A0M3LBF4;A0A0M3LD95;A0A0N6W7L7;A0A0N7A4L8;A0A0N7A504;A0A0N7A6S3;A0A0N7A6S5;A0A0X7YLE6;A0A0X7YNH8;A0A0X7YRK7;A0A0X7YRL9;A0A120GWC9;A0A120GWD1;A0A141AZJ6;A0A141R7G6;A0A142J2X4;A0A186VNF3;A0A186VNG1;A0A186VNH4;A0A186VP38;A0A1C8DV27;A0A1D8MAN0;A0A1G4P1G7;A0A1S5QRF4;A0A288Q9F2;A0A2H4FZR0;A0A2U7MZ97;A0A2U7N342;A0A2U7NHX3;A0A3S6R…	A0A0A0WAE5_HUMAN;A0A0M3LB41_HUMAN;A0A0M3LB62_HUMAN;A0A0M3LBF4_HUMAN;A0A0M3LD95_HUMAN;A0A0N6W7L7_HUMAN;A0A0N7A4L8_HUMAN;A0A0N7A504_HUMAN;A0A0N7A6S3_HUMAN;A0A0N7A6S5_HUMAN;A0A0X7YLE6_HUMAN;A0A0X7YNH8_HUMAN;A0A0X7YRK7_HUMAN;A0A0X7YRL9_HUMAN;A0A120GWC9_HUMAN;A0A120GWD1_HUMAN;A0A141AZJ6_HUMAN;A0A141R7G6_HUMAN;A0A142J2X4_HUMAN;A0A186VNF3_HUMAN;A0A186VNG1_HUMAN;A0A186VNH4_HUMAN;A0A186VP38_HUMAN;A0A1C8DV…	HLA-DR10;HLA-DRB1;HLA-DRB2	MHC class II antigen (Fragment)								6414.6	27215.3	12166.7
A0A0A6YYL4	20.61%	18	1048	6.269	114166	P57737;A0A0A6YYL4;B3KSY4;B3KUH7;B4DKU9	A0A0A6YYL4_HUMAN	PAM16	Coronin	373823	456305	477157	428204	411715	464084	498999	555390	494551	445972
A0A0A7C4Y9;A0A5A4LLR9;I6TKJ3	13.26%	1	181	5.8508	21027.3	A0A5A4LLR9;A0A7D8VS70;A0A077GYB2;A0A0A7C479;A0A0A7C4Y9;C9E1F2;I1W1M3;I1W1M4;I6TKJ3	A0A0A7C4Y9_HUMAN;A0A5A4LLR9_HUMAN;I6TKJ3_HUMAN	HLA-B	MHC class I antigen (Fragment)								4260.94
A0A0A7C8J0;G1ENK8;M9P9U0	7.73%	1	181	5.864	20824.9	A0A0A7C8J0;G1ENK8;M9P9U0	A0A0A7C8J0_HUMAN;G1ENK8_HUMAN;M9P9U0_HUMAN	HLA-B;HLA-C	MHC class I antigen (Fragment)						157220
A0A0B4J2B5;A0A4W8ZXM2;A0A9C7LLR4	19.39%	2	98	8.449	10656.8	A0A068LKR4;A0A0B4J2B5;A0A0X9T7T4;A0A0X9USM3;A0A1W6IYJ3;A0A4P8J2C9;A0A4W8ZXM2;A0A5C2G4X9;A0A5C2G595;A0A5C2G6I9;A0A5C2G6W2;A0A5C2G6W7;A0A5C2G716;A0A5C2G7C4;A0A5C2G808;A0A5C2G837;A0A5C2G930;A0A5C2G9W0;A0A5C2G9W7;A0A5C2G9Y3;A0A5C2GA34;A0A5C2GAA1;A0A5C2GAC4;A0A5C2GAT1;A0A5C2GAU7;A0A5C2GB91;A0A5C2GB94;A0A5C2GC12;A0A5C2GCN4;A0A5C2GCQ6;A0A5C2GCZ7;A0A5C2GDN2;A0A5C2GDR5;A0A5C2GE10;A0A5C2GE39;A0A5C2GE76;A0A…	A0A0B4J2B5_HUMAN;A0A4W8ZXM2_HUMAN;A0A9C7LLR4_HUMAN	IGHV3-13;IGHV3-72;IGHV3OR16-9	Immunoglobulin heavy variable 3/OR16-9 (non-functional) (Fragment)	11856.4	9736.13	13812.7	11395.9	22471.1	9219.96	5183.54	7844.15	7839.97	5595.92
A0A0B4J2D5;P0DPI2	21.64%	3	268	8.2769	28142.4	A0A0B4J2D5;P0DPI2;A0A140VKB0;H7C1F6;H7C2G3	GAL3A_HUMAN;GAL3B_HUMAN	GATD3;GATD3B	Putative glutamine amidotransferase-like class 1 domain-containing protein 3B, mitochondrial	7752.39	5498.73	9069.47		6120.37	14848.8	17277.9	28868.9	21957	19564.8
A0A0B4J2F0	18.52%	2	54	8.5325	6313.38	A0A0B4J2F0	PIOS1_HUMAN	PIGBOS1	Protein PIGBOS1	12081.7	9365.54	7795.15	12758.6	12039.2	9613.04	6574.28	7633.95	4357.04	5628.64
A0A0C4DFU4	5.70%	1	193	5.7042	21169.2	A0A0C4DFU4	A0A0C4DFU4_HUMAN	LY9	Lymphocyte antigen 9	13253.6	13732.8	9222.81	12738.4	12815.9	86753.4	67721.7	83506.1	23980.5	64061.5
A0A0C4DFV9	5.41%	2	296	3.9693	34475.2	A0A0C4DFV9;B2RCX0	A0A0C4DFV9_HUMAN	SET	SET nuclear proto-oncogene	1305.76	3776.06	3838.27		2250.39	4397.89	2408.11	4884.18	5033.58	6080.12
A0A0C4DG40;F8WAI0;H0Y325	0.16%	1	8749	5.2085	1.00518e+06	A0A0C4DG40;F8WAI0;H0Y325	A0A0C4DG40_HUMAN;F8WAI0_HUMAN;H0Y325_HUMAN	SYNE1	Spectrin repeat containing nuclear envelope protein 1	4722.61	5703.06	4891.48		1539.53	4560.63	3596.7	2856.72	6400.67	5866.02
A0A0C4DG68;B7ZL34	1.71%	2	876	7.3861	94069.5	A0A0C4DG68;B7ZL34	A0A0C4DG68_HUMAN;B7ZL34_HUMAN	PUM2	Pumilio RNA binding family member 2 (Fragment)	22006.4	21037.4	18961.2	15349.1	19880.6	34837.6	25794.8	29365.5	29011.4	34319.2
A0A0C4DG89	1.94%	1	1032	9.8657	117461	A0A0C4DG89;A8K6X3	A0A0C4DG89_HUMAN	DDX46	RNA helicase							4412.35			6223.27
A0A0C4DGB9	14.29%	4	63	7.2749	7405.49	A8K0P2;A0A0C4DGB9	A0A0C4DGB9_HUMAN	PPA2	Inorganic pyrophosphatase 2	12544.9	11571.4	13878.7	14910.3	9896.43	11055.5	13591.6	8757.89	9106.27	7444.25
A0A0C4DGT3	1.11%	1	814	7.5399	91998.5	A0A0C4DGT3	A0A0C4DGT3_HUMAN	IQSEC1	Epididymis secretory sperm binding protein	10233.8	13744	5089.19	7900.69		5120.52		6958.29	9125.75	5717.75
A0A0D9SGJ6;B9EGN3;J3KPK1;Q1ZYQ4	0.85%	1	1526	7.2082	168159	A0A0D9SGJ6;B9EGN3;J3KPK1;B4E1Z3;Q1ZYQ4	A0A0D9SGJ6_HUMAN;B9EGN3_HUMAN;J3KPK1_HUMAN;Q1ZYQ4_HUMAN	SYNJ1	phosphoinositide 5-phosphatase	9516.95	21104.8	10046.5	19350.6	13872.6	9972.79	6279.81	8211.21	5416.79	8671.97
A0A0F7G8H5	12.61%	4	349	5.203	38206.3	Q9UIM3;A0A024RCQ6;A0A0F7G8H5;A0A1U9X7P5	A0A0F7G8H5_HUMAN	FKBP4	FKBPL	15642.2	15479.8	18536.9	14948.7	15233.7	17268.5	14194.7	18592.5	16831.6	15795.1
A0A0F7KYT8;A0A0F7L0Q8;A0A8V8TMQ1;A0A8V8TNP6;Q14341	2.36%	1	677	6.7862	76199.8	A0A0F7KYT8;A0A0F7L0Q8;A0A8V8TMQ1;A0A8V8TNP6;B4DM78;Q14341	A0A0F7KYT8_HUMAN;A0A0F7L0Q8_HUMAN;A0A8V8TMQ1_HUMAN;A0A8V8TNP6_HUMAN;Q14341_HUMAN	FXR1	RNA-binding protein FXR1	2589.43	3984.04	1591.56	3373.34	2858.46	3203.46	3933.8	3963.44	1373.27	2571.19
A0A0G2JIR1;A0A0G2JIS2;A0A0G2JRR0;A2ABF8	1.05%	1	1233	6.0814	135431	A0A0G2JIR1;A0A0G2JIS2;A0A0G2JRR0;A2ABF8;B7Z852	A0A0G2JIR1_HUMAN;A0A0G2JIS2_HUMAN;A0A0G2JRR0_HUMAN;A2ABF8_HUMAN	EHMT2	Histone-lysine N-methyltransferase EHMT2						5837.31	697.589	3420.93	5125.92	4174.27
A0A0G2JIW6;A0A140T950;A0A1B0GV46;E9PEI6	1.38%	1	507	5.6178	54715.2	A0A0G2JIW6;A0A140T950;A0A1B0GV46;A0A1U9X7M2;A0A1U9X7M3;A0A1U9X7M5;A0A1U9X7M6;A0A1U9X7M7;A0A1U9X7M8;A0A1U9X7M9;A0A1U9X7N1;E9PEI6	A0A0G2JIW6_HUMAN;A0A140T950_HUMAN;A0A1B0GV46_HUMAN;E9PEI6_HUMAN	MUCL3	Mucin-like protein 3 (Fragment)		2047.2		7298.14	7517.27	3143.91		3452.21		10008.8
A0A0G2JJA7;A0A0G2JJQ0;A2ACR0;A2ACR1	7.65%	2	196	4.5159	20941.6	A0A0G2JJA7;A0A0G2JJQ0;A2ACR0;A2ACR1	A0A0G2JJA7_HUMAN;A0A0G2JJQ0_HUMAN;A2ACR0_HUMAN;A2ACR1_HUMAN	PSMB9	Proteasome subunit beta	58728.4	53697.1	48043.6	58707.9	37718.3	62466.5	61317.4	56035.5	48207.2	55322.7
A0A0G2JJQ6;A0A140T910;A0A140T9L9	5.71%	1	210	7.7677	23229.8	A0A0G2JJQ6;A0A140T910;A0A140T9L9	A0A0G2JJQ6_HUMAN;A0A140T910_HUMAN;A0A140T9L9_HUMAN	FLOT1	Flotillin (Fragment)	7269.3	8554.26				13125.4		21043.9		12428.3
A0A0G2JLV0;A0A140T9S0	1.00%	1	702	7.8254	77641.1	A0A0G2JLV0;A0A140T9S0;A0A1V0E415;A0A1V0E419;B4DS72;Q9H4M2	A0A0G2JLV0_HUMAN;A0A140T9S0_HUMAN	TAP2	ABC-type antigen peptide transporter		6268.64	1497.42
A0A0G2JNQ7	4.36%	1	597	6.9473	64944.5	O75022;A0A0G2JLT7;A0A0G2JM46;A0A0G2JMM1;A0A0G2JMZ3;A0A0G2JN67;A0A0G2JNB3;A0A0G2JNQ7;A0A0G2JPR9;A0A0G2JPW1;A0A0G2JQ25;C9JWL8;F8W6G6	A0A0G2JNQ7_HUMAN	LILRB2	Leukocyte immunoglobulin-like receptor subfamily B member 2	8653.91	6009.99	8291.56	7598.57	12265		6861.79	3285.79
A0A0G2JQT1;A0A0G2JR96	1.39%	1	862	6.3984	100297	A0A0G2JQT1;A0A0G2JR96	A0A0G2JQT1_HUMAN;A0A0G2JR96_HUMAN	CYFIP1	Cytoplasmic FMR1-interacting protein 1 (Fragment)						874.595		2685.17	3383.25
A0A0K1H1B1	0.70%	1	1706	8.3901	197696	A0A0K1H1B1	A0A0K1H1B1_HUMAN	DDX60L	Putative ATP-dependent RNA helicase DDX60	5162.78	8577.06	1962.36	6390.11	2354.32	4829.59		2205.11		2563.37
A0A0K2BMD8	6.34%	1	142	8.9349	15257.5	A0A0K2BMD8	A0A0K2BMD8_HUMAN	HBA2	Mutant hemoglobin alpha 2 globin chain	6835.33	4777.79	4053.35	8735.13	4395.66		3419.77
A0A0S2Z377;E5RK69	2.10%	1	667	5.3478	75276.6	A0A0S2Z377;E5RK69	A0A0S2Z377_HUMAN;E5RK69_HUMAN	ANXA6	Annexin (Fragment)	182994	196092	151116	183655	191480	170062	195172	232461	162180	165557
A0A0S2Z3G5;A0A0S2Z3Z5	3.55%	1	479	6.3446	54565.9	A0A0S2Z3G5;A0A0S2Z3Z5	A0A0S2Z3G5_HUMAN;A0A0S2Z3Z5_HUMAN	CASP10	Caspase 10 apoptosis-related cysteine peptidase isoform 3 (Fragment)	35863.8	9818.46	19073.7	9116.04	5277.2	15140.2		15626.3	6579.66
A0A0S2Z4I7;A0A994J508	3.82%	1	288	8.2606	31669.5	A0A0S2Z4I7;A0A994J508	A0A0S2Z4I7_HUMAN;A0A994J508_HUMAN	VASP	Vasodilator-stimulated phosphoprotein isoform 4 (Fragment)	2141.11		2721.9	2058.58	1582.97					1263.4
A0A0S2Z5H3	4.20%	3	643	6.5222	70294.8	A0A0S2Z5H3	A0A0S2Z5H3_HUMAN	CLINT1	Clathrin interactor 1 isoform 2 (Fragment)	22329.5	20311.6	22376.6	32248.5	18566.7	10595.5	7801.29	9382.52	11015	9999.62
A0A0U1RQK7;A0A8I5KT99;A0A8I5KV92	1.24%	2	1774	5.3074	195305	A0A0U1RQK7;A0A8I5KT99;A0A8I5KV92;Q59GJ0	A0A0U1RQK7_HUMAN;A0A8I5KT99_HUMAN;A0A8I5KV92_HUMAN	EIF4G3	Eukaryotic translation initiation factor 4 gamma 3	11414.8	11550.5	15181.9	13035.7	11761.4	5967.9		5231.55	9145.83	4327.97
A0A0U1RQL8	6.47%	2	232	7.021	26300.7	A0A0U1RQL8	A0A0U1RQL8_HUMAN	GSN	Gelsolin (Fragment)	59206.6	47808.6	46236.2	57800.4	50400.2	33648.7	45844.3	40656.8	40406.3	48226.1
A0A0U4ARJ3	8.70%	2	299	7.5527	32593	Q6PI73;A0A0G2JN08;A0A0G2JLT7;A0A0G2JLX6;A0A0G2JM95;A0A0G2JMN6;A0A0G2JMX0;A0A0G2JN36;A0A0G2JN43;A0A0G2JN67;A0A0G2JNB3;A0A0U4ARJ3;C9JWL8;F8W6G6;U5QB67;U5QBB5;U5QBD0;U5QEL4;U5QEL9;U5QET3;U5QET8;U5XH15;U5XH23;U5XH26;U5XHD7;U5XHE0;U5XHE4;U5XI30;U5XI37;U5XJY5;U5XJZ2;U5XKH1;U5XKI1	A0A0U4ARJ3_HUMAN	LILRA5	Immunoglobulin-like receptor subfamily A member 5	59242.5	80853.4	58214.2	52043.2	72508	25457.6	18889.3	10355.3	19958.7	25050.1
A0A0U4BW16	0.71%	1	1963	5.1968	226517	P35749;A0A024QZJ4;A0A0U4BW16;A0A494C024;A0A7R6KYT5;B1PS43	A0A0U4BW16_HUMAN	MYH9	Myosin-9	1770.62							6125.16	2057.51
A0A180H643;A0A2I4PZ10;A0A2I4PZM6;T1R367	6.08%	1	181	7.1163	21113.4	A0A180H643;A0A2I4PZ10;A0A2I4PZM6;B3VTP9;G4XZE8;T1R367	A0A180H643_HUMAN;A0A2I4PZ10_HUMAN;A0A2I4PZM6_HUMAN;T1R367_HUMAN	HLA-A	MHC class I antigen (Fragment)						25422.1	22248.8	13567.3	15627.1	14861
A0A186VNF8	6.63%	1	181	7.1359	21189.3	D9UB12;A0A186VNF8;U3RCZ8	A0A186VNF8_HUMAN	HLA-C	MHC class I antigen (Fragment)	5525.49	7969.98	13174.1	8946.84	5216.69	4086.16	5844.8	2795.08	5575.21	8301.52
A0A1B0GUH0	1.34%	1	1416	7.9409	158516	A0A1B0GUH0	A0A1B0GUH0_HUMAN	RP1	RP1 axonemal microtubule associated							3838.18
A0A1B0GV70	2.36%	1	593	7.3067	62042	A0A1B0GV70	A0A1B0GV70_HUMAN	TEPSIN	TEPSIN adaptor related protein complex 4 accessory protein	5024.6		1460.29	5892.31	5060.13		5256.17	5858.33	3263.8	3731.26
A0A1B0GW05	2.01%	1	748	9.5815	84533.9	A0A1B0GW05	A0A1B0GW05_HUMAN	DPY19L1	Dpy-19 like C-mannosyltransferase 1	32711.4	10786.7	24110.4	24915.8	20636	17235.2	27174.7	31223.2	13298.7	15798.5
A0A1B0GWD8	0.37%	1	2169	7.1484	249101	A0A1B0GWD8	A0A1B0GWD8_HUMAN	SPEF2	Sperm flagellar 2						7806.88	6798.81		6032.84
A0A1B0GWJ6	10.29%	3	340	9.9198	36034.2	A0A1B0GWJ6	A0A1B0GWJ6_HUMAN	MYO18A	Myosin XVIIIA (Fragment)	30209.3	19593.8	20965.1	22650.8	25706	22215.2	33407.9	23525.9	16481	29412.9
A0A1B0TCA9;B2KLH3;H9PBP8	2.83%	1	318	7.0669	35686	A0A1B0TCA9;B2KLH3;H9PBP8	A0A1B0TCA9_HUMAN;B2KLH3_HUMAN;H9PBP8_HUMAN	CYTB;cytb	Cytochrome b (Fragment)	26315.2		23023.8	22514.5		6591.12	12593.2	18729	14695.1	29807.1
A0A1C3PHT4	9.29%	4	366	6.239	40919.8	A0A090KEY9;A0A090KM67;A0A0B7NXW5;A0A0S4T1F2;A0A0U5Q1S0;A0A0U5Q1S9;A0A173AD42;A0A173ADA7;A0A1C3PHN3;A0A1C3PHN9;A0A1C3PHT1;A0A1C3PHT4;A0A1C3PI27;A0A1C3PI40;A0A1D8MAL9;A0A224ATP4;A0A286MC80;A0A291NGM4;A0A2H4UJZ5;A0A2K4N898;A0A2K4XGK3;A0A2K4XGN0;A0A2K9VPU6;A0A2K9VPU9;A0A2L1DGF5;A0A2L1DGF9;A0A2L1DGG2;A0A2L1DGH9;A0A2P0W8V2;A0A2P9G7P3;A0A2S0SYU1;A0A2X0RD65;A0A383S2S8;A0A383S2U7;A0A3S6RG44;A0A3S6RG66;A0A…	A0A1C3PHT4_HUMAN	HLA-C	MHC class I antigen	16037.5	16746.8	16389.9	15615.4	16602.4	13611.2	21669.7	18260.7	22731.2	17167.4
A0A1C8DTL7	7.18%	1	181	5.3769	21115.1	A7UM82;A0A1C8DTL7	A0A1C8DTL7_HUMAN	HLA-B	MHC class I antigen (Fragment)						21007.3	18791.3	16840.3	20717.4	27980.5
A0A1G4NR30	4.03%	1	273	5.9968	31535.9	A0A060VCW6;A0A060VCX2;A0A060VCZ1;A0A060VD08;A0A0G2JIF2;A0A0G2JL56;A0A0S2IIT2;A0A0S2IKY1;A0A0S4XQX0;A0A0S4XQX6;A0A0S4XR33;A0A0S4XR94;A0A0S4XRG0;A0A0S4XRW0;A0A0U5PXI8;A0A0U5PXL2;A0A0U5PXM5;A0A0U5PYZ0;A0A0U5PZ31;A0A0U5Q074;A0A0U5Q0S0;A0A0U5Q1Q2;A0A1C3PH97;A0A1C3PHC8;A0A1C3PHF2;A0A1C3PHF4;A0A1C3PHH2;A0A1D3KYL9;A0A1D8MAN3;A0A1G4HPZ1;A0A1V0EFF3;A0A1V0EFG6;A0A1W1B5T2;A0A1W1B663;A0A1W2PSE7;A0A218N9T3;A0A…	A0A1G4NR30_HUMAN	HLA-B	MHC class I antigen (Fragment)							3064.2		2608.48	1459.28
A0A1L2BMA7	3.87%	1	181	6.2622	21245.4	A0A6B7HGE9;A0A1L2BMA7	A0A1L2BMA7_HUMAN	HLA-C	MHC class I antigen (Fragment)	72872.5	73960.4	63022.8	65376.1	67835.3	194378	256909	281888	234477	228597
A0A1P7ZSS3	3.70%	1	324	6.2385	36522.7	A0A1P7ZSS3	A0A1P7ZSS3_HUMAN	HLA-C	MHC class I antigen (Fragment)	44409.5	66469.4	61834.7	58822.4	57949.8	47467.6	62282.7	36897.8	49240.7	34344.4
A0A1S5UZ19;H0YAB3	0.83%	1	1080	7.3654	118953	A0A1S5UZ19;H0YAB3	A0A1S5UZ19_HUMAN;H0YAB3_HUMAN	SEC31A	Protein transport protein Sec31A	8868.89	9320.41	5580.09	4100.04	10876.5	7832.22	8030.8	3767.04
A0A1S5UZ39	17.11%	1	187	9.3102	20146	A0A1S5UZ39	A0A1S5UZ39_HUMAN	HBA2	Hemoglobin subunit alpha	3960.91	1195.5	1840.91		2570.2	5888.23	2701.98	608.77	2060.17	2640.2
A0A1W2PP35;A0A1W2PPS1;A0A994J6V2	2.06%	1	728	5.4691	80649.1	A0A1W2PP35;A0A1W2PPS1;A0A994J6V2;B4DLR3	A0A1W2PP35_HUMAN;A0A1W2PPS1_HUMAN;A0A994J6V2_HUMAN	HNRNPU	Heterogeneous nuclear ribonucleoprotein U (Fragment)	4409.23	690.827	2966.74	5838.32	3450.1	3795.84	3477.08		6094.27	1591.54
A0A1W2PQU7	27.59%	1	29	4.3849	3439.68	A0A1W2PQU7	A0A1W2PQU7_HUMAN	GFAP	Glial fibrillary acidic protein (Fragment)	34233.7	19862.2	22449.3	22002.5	15708.4	41795.9	21440.8	28911.7	38800.6	18485.1
A0A286R9D9	7.03%	2	185	8.9108	21458.2	A0A286R9D9	A0A286R9D9_HUMAN	HMGB1	High mobility group protein B1 (Fragment)	20246.2	31595.1	36628.4	38067.8	34050.2	41407	52273	45925	31308.8	54064.2
A0A286YF28;Q7Z338	4.65%	2	258	5.7123	29636.1	A0A286YF28;Q7Z338	A0A286YF28_HUMAN;Q7Z338_HUMAN	DKFZp686L1857;STX3	Syntaxin 3	34832.9	45602.5	51738.7	40418.6	50525	36769	31474.8	47124.2	39568	36681.7
A0A288Q9P9;C7FDR3;G9I2K8	13.81%	2	181	5.7736	21216.5	A0A7R8C2E8;A0A288Q9P9;C7FDR3;G9I2K8	A0A288Q9P9_HUMAN;C7FDR3_HUMAN;G9I2K8_HUMAN	HLA-B	MHC class I antigen (Fragment)	4374.35	10228.3			2369.38	3454.22	6663.22	8410.46	8205.58	10725.1
A0A288QCT5;A0A6S6XR66	25.29%	3	87	4.9061	10682.8	A0A0D6K9L5;A0A0S2C2L7;A0A0S2C385;A0A0S2C388;A0A0S4XQQ8;A0A140T9T6;A0A182DWE9;A0A1C3PI11;A0A1C3PI16;A0A1C3PI26;A0A1C3PI34;A0A1C3PI37;A0A1C3PI38;A0A1C3PI46;A0A1C3PI49;A0A1C3PI51;A0A1C3PI56;A0A1C3PIF2;A0A1N7SXZ5;A0A1N7SYA2;A0A1N7SYA5;A0A1N7SYB0;A0A1N7SYB2;A0A1N7SYD3;A0A1N7SYD9;A0A1N7SYE8;A0A1N7SYG1;A0A1N7SYI3;A0A1N7SYJ0;A0A1N7SYJ1;A0A1N7SYL1;A0A1N7SZE9;A0A1R4A3W3;A0A1R4A3X5;A0A1R4A413;A0A1R4A426;A0A…	A0A288QCT5_HUMAN;A0A6S6XR66_HUMAN	HLA-DPB1	MHC class II antigen (Fragment)	2426.3	3087.47			2233.89	4901.98	5549.4	9358.48	1121.15	5130.4
A0A2H4G024	7.73%	1	181	7.1159	21129.4	A0A2H4G024	A0A2H4G024_HUMAN	HLA-A	MHC class I antigen (Fragment)		36287.3								13673.5
A0A2H4QGB6;A0A6G9IW12;Q2Q9B7;Q2Q9H2	22.22%	1	72	5.5143	8167.11	A0A2H4QGB6;A0A6G9IW12;Q2Q9B7;Q2Q9H2	A0A2H4QGB6_HUMAN;A0A6G9IW12_HUMAN;Q2Q9B7_HUMAN;Q2Q9H2_HUMAN	G6PD	glucose-6-phosphate dehydrogenase (NADP(+)) (Fragment)		3074.53				8014.69		4182.87	4488.05	4661.39
A0A2R8Y4D3;A0A2R8YFR0;A0A8V8TNQ0;C9JTB0;R9R4D9	24.68%	2	77	3.75	8288.95	A0A2R8YFR0;A0A2R8Y4D3;A0A8V8TNQ0;C9JTB0;R9R4D9	A0A2R8Y4D3_HUMAN;A0A2R8YFR0_HUMAN;A0A8V8TNQ0_HUMAN;C9JTB0_HUMAN;R9R4D9_HUMAN	IKZF1	IKAROS family zinc finger 1	7987.19	7022.76	7051.99	4848.83	6378.02	8198.82	7462.52	6253.03	9079.08	10777.9
A0A2R8Y4I8;A0A2R8YFW8;E5KRP6	1.89%	1	583	10.3548	63535.1	A0A2R8Y4I8;E5KRP6;A0A2R8YFW8	A0A2R8Y4I8_HUMAN;A0A2R8YFW8_HUMAN;E5KRP6_HUMAN	SPAST	Spastin		7942.65	7622.47		11156.9	14993.4	6817.98	9643.26	12893.5	10919
A0A2R8Y602;A0A2R8YDH5;F5H7A5	3.40%	1	382	6.9295	43351.4	A0A2R8Y602;A0A2R8YDH5;F5H7A5	A0A2R8Y602_HUMAN;A0A2R8YDH5_HUMAN;F5H7A5_HUMAN	CLPB	Caseinolytic mitochondrial matrix peptidase chaperone subunit B (Fragment)	9088.35	7613.53	12761.4	6461.33	6000.79	3619.46	3354.32	7234.99	5744.36	5148.76
A0A2R8YE54;E5KLJ9	2.46%	1	528	9.4147	60609	E5KLJ9;E5KLL9;E5KLM1;A0A2R8YE54	A0A2R8YE54_HUMAN;E5KLJ9_HUMAN	OPA1	OPA1 mitochondrial dynamin like GTPase	9273.81	8345.08	9891.56	7715.77	13360.4	20284	10610.7	17078.5	11937.5	13081.2
A0A2R8YFE2	18.99%	2	79	9.6007	8796.02	A0A2R8YFE2	A0A2R8YFE2_HUMAN	ACTB	Actin beta (Fragment)	2373840	2344510	2196880	2402110	2169910	2954030	2837470	2751140	2772190	2691120
A0A2R8YHD2	10.48%	3	248	4.3142	28705	P06753;A0A2R2Y2Q3;A0A0S2Z4G8;A0A2R8Y5V9;A0A2R8YHD2;A0A494C034;Q5VU62;Q8NAH0	A0A2R8YHD2_HUMAN	TPM4	Tropomyosin 4 (Fragment)	170402	187874	197643	171076	165690	181715	193523	176938	195795	244423
A0A2S1CVU8	25.45%	1	55	4.4525	6033.9	A0A2S1CVU8	A0A2S1CVU8_HUMAN	HBB	Beta-globin (Fragment)	39114	73747.3	53776.7	74707.4	70448.5	47412.5	78651.2	28985.4	56840.1	88451.2
A0A2U3TZJ5	0.88%	1	793	6.4333	86394.6	A0A2R8Y2E8;A0A2R8Y7B0;A0A2R8YEK1;A0A2U3TZJ5;B4DMK8	A0A2U3TZJ5_HUMAN	BCL11A	BCL11 transcription factor A	3460.94			2530.28	1990.14			5001.28		1974.36
A0A2X0SSI0	1.87%	1	1017	6.197	114304	A0A2X0SSI0	A0A2X0SSI0_HUMAN	ARHGEF18	ARHGEF18 (Fragment)	11565	13508.8	7261.41	8233.69	10779.3	5983.41	9783.07	8449.04	13986.8	8417.51
A0A344AJ71;A0A344AK35;A0A346LZT4	44.00%	3	50	10.553	5922.08	A0A344AJ71;A0A344AK35;A0A346LZT4	A0A344AJ71_HUMAN;A0A344AK35_HUMAN;A0A346LZT4_HUMAN	ATP8	ATP synthase protein 8 (Fragment)	6330.45	6197.94		7387.82	5151.13	3726.51			2477.52
A0A344AK34	8.60%	1	186	5.0213	21230.2	P00403;U5Z487;A0A023QCZ2;A0A023QRX9;A0A023QZ25;A0A059QFD5;A0A059QI72;A0A059QLX8;A0A059QM31;A0A059QNV4;A0A059QPE7;A0A059QPE9;A0A059QPR4;A0A059QPT6;A0A059QPU3;A0A059QPY9;A0A059QQA7;A0A059QS59;A0A059QTV7;A0A059QTW9;A0A059QVH0;A0A059R1T0;A0A059RFY4;A0A059RHR2;A0A059RHY7;A0A059RI53;A0A059RI85;A0A059RIK5;A0A059RIQ8;A0A059RIZ2;A0A059RJF0;A0A059RKP1;A0A059RKX5;A0A059RLH3;A0A059RMK0;A0A059RMS5;A0A059RNV8;…	A0A344AK34_HUMAN	COX2	cytochrome-c oxidase (Fragment)						3696.53
A0A384MDW7	6.21%	1	290	8.0721	31399.4	A0A384MDW7	A0A384MDW7_HUMAN	ECHS1	Enoyl-CoA hydratase, mitochondrial			5422.01	3690.63	3967.14
A0A384NL63	38.62%	25	378	9.2886	39594.9	P51991;A0A384NL63;A0A7I2V2R3;A0A7I2V4G0;A0A7I2V4J6;A0A7I2V5D8;B4DDB6;B4E3E6;Q65ZQ3	A0A384NL63_HUMAN	HNRPA3	Epididymis secretory sperm binding protein	344538	314961	317480	359711	306160	690992	670392	608571	703998	772616
A0A385HVZ2	7.04%	1	142	9.4918	15300.6	A0A385HVZ2	A0A385HVZ2_HUMAN	HBA2	Mutant hemoglobin subunit alpha 2	72935.2	36762.5	62504.5	75589	74028.6	35394.1	36082.9	38821.2	34905	29281.5
A0A385HW21	14.79%	1	142	9.4918	15300.6	A0A385HW21	A0A385HW21_HUMAN	HBA2	Mutant hemoglobin subunit alpha 2	65910.5	81190	70520.3	76139.4	85076.6	38435.4	36622	36004.8	36804.1	34057.2
A0A386NEX7	2.70%	1	333	7.9549	37496	A0A386NEX7	A0A386NEX7_HUMAN	BST1	ADP-ribosyl cyclase/cyclic ADP-ribose hydrolase	37466.3	63831.9	24694.5	63155.7	47105.4	21933.9	27899.5	25514.1	28494.8	35482.8
A0A3B3ISV4	8.07%	1	223	9.5113	23499.5	A0A3B3ISV4	A0A3B3ISV4_HUMAN	VKORC1L1	vitamin-K-epoxide reductase (warfarin-sensitive)	11141.8	11738.8	11698.2	6878.31	15321.6	12458	16294.5	13160.8	16651.1	13488.2
A0A3B3IU46;Q9BTL3	19.49%	2	118	8.3071	14367.4	Q9BTL3;A0A3B3IU46	RAMAC_HUMAN;RMACL_HUMAN	RAMAC;RAMACL	RNA guanine-N7 methyltransferase-activating subunit-like protein	2821.46	5568.83	9931.79	3779.56	1423.69	1843.05			2484.39	4859.96
A0A3B3IUC1	14.81%	2	81	5.0504	9168.68	A0A3B3IUC1	A0A3B3IUC1_HUMAN	NEDD4	NEDD4 E3 ubiquitin protein ligase	36991.1	62259.9	28339.1	53577.2	33060.8	25440.5	27688.4	32627.7	40746.9	29325.4
A0A3G1LBH1;A0A8I5KQ21;A0A8I5KUB5	6.38%	1	188	8.1147	21497.6	A0A3G1LBH1;A0A8I5KQ21;A0A8I5KUB5	A0A3G1LBH1_HUMAN;A0A8I5KQ21_HUMAN;A0A8I5KUB5_HUMAN	KRAS	GTPase KRas			7048.22		6425.4		12877.5	6588.82
A0A3S6RFD9	17.26%	7	365	6.4287	40997.9	A0A060CZ20;A0A060VD05;A0A060VG17;A0A060VG36;A0A060VHD9;A0A060VHE9;A0A060VHF3;A0A090MF36;A0A0S1Z1X8;A0A0S1Z204;A0A0S2IIQ9;A0A0S2IIV1;A0A0S4XQQ0;A0A0S4XQU0;A0A0S4XQV1;A0A0S4XQV4;A0A0S4XQY4;A0A0S4XR00;A0A0S4XR15;A0A0S4XR34;A0A0S4XRD5;A0A0S4XRG5;A0A0S4XRK4;A0A0S4XRU7;A0A0U2M4K4;A0A0U5KJ66;A0A0U5KK83;A0A0U5Q0A7;A0A0U5Q1N1;A0A0U5Q1N6;A0A0U5QLP3;A0A0U5QLQ5;A0A140T913;A0A140T9I0;A0A140T9X5;A0A142J256;A0A…	A0A3S6RFD9_HUMAN	HLA-A	MHC class I antigen	85230.8	80612.9	85353.9	76230.9	76950.7	56464.5	75920.3	69884.3	74559.3	46773
A0A3S6RIE5	4.10%	1	366	7.3896	40954.1	A0A3S6RIE5;A0A7S6PT08	A0A3S6RIE5_HUMAN	HLA-C	MHC class I antigen	17322.4	24530.2	26076.5	22355.6	23817.1	12617.6	11914	15612.7	18054.4	8911.16
A0A494BZV2;H0Y2S9	2.56%	5	2425	5.3087	274380	A0A494BZV2;H0Y2S9;Q9Y6X7	A0A494BZV2_HUMAN;H0Y2S9_HUMAN	MPRIP	Myosin phosphatase Rho interacting protein	6706.24	4601.58	2723.62		3432.93	5557.58	10167.7	8865.1	6719.27	8863.84
A0A494BZW2;A0A494C1L5;A0A8V8TM79;E9PEM5	0.49%	1	2857	5.2654	318420	A0A494BZW2;A0A494C1L5;A0A8V8TM79;B3KVI6;E9PEM5;Q59HC1	A0A494BZW2_HUMAN;A0A494C1L5_HUMAN;A0A8V8TM79_HUMAN;E9PEM5_HUMAN	LRBA	LPS responsive beige-like anchor protein	2681.02	4358.81	2425.87	2204.57		2604.44	1132.66	3265.71	2159.71	3887.44
A0A494BZX7;A0A499FIJ6;A0A669KBG1;A0A8V8TPQ1;B0QY74;B0QY83;W0Z7M9	1.45%	1	898	6.6469	95692.5	A0A494BZX7;A0A499FIJ6;A0A669KBG1;A0A8V8TPQ1;B0QY74;B0QY83;W0Z7M9	A0A494BZX7_HUMAN;A0A499FIJ6_HUMAN;A0A669KBG1_HUMAN;A0A8V8TPQ1_HUMAN;B0QY74_HUMAN;B0QY83_HUMAN;W0Z7M9_HUMAN	MRTFA	Myocardin related transcription factor A	19575.5	19672.2	19482.6	15503.2	19209.4	13132.3	12115.2	11894.5	13237.5	18959.7
A0A494BZY7;M0QZ67	5.08%	1	236	4.8752	25904.3	A0A494BZY7;H3BQF6;M0QZ67	A0A494BZY7_HUMAN;M0QZ67_HUMAN	EEF1AKMT2	EEF1A lysine methyltransferase 2	21039.2	25420.4	26495.4	23219.6	24079.3	8204.76	7682.86	9353.55	6022.54	8153.99
A0A494C0R8;I3L2B0	1.04%	1	1348	6.0312	150466	A0A494C0R8;I3L2B0	A0A494C0R8_HUMAN;I3L2B0_HUMAN	CLUH	Clustered mitochondria protein homolog	5487.68	3629.04	3831.51			32127.2	20429.5	25713	10822.6	33104.2
A0A494C0Y9;A0A8V8TNY3	4.64%	1	280	10.2174	29485	A0A494C0Y9;A0A8V8TNY3	A0A494C0Y9_HUMAN;A0A8V8TNY3_HUMAN	FAM120A	Family with sequence similarity 120A (Fragment)	15396.5	10072.3	11485	12335.4	10207.1	12121.9	20140.8	14100	15062.9	12319.2
A0A499FIZ0;A0A7I2V3I7;A0A7I2YQQ9	2.10%	1	761	6.2026	81358	A0A499FIZ0;A0A7I2YQQ9;A0A7I2V3I7	A0A499FIZ0_HUMAN;A0A7I2V3I7_HUMAN;A0A7I2YQQ9_HUMAN	WDR26	WD repeat-containing protein 26	1428.61		3451.2		3400.81				1903.41	4618.24
A0A4D5RA83	16.00%	2	75	10.621	8625.22	A0A4D5RA83	A0A4D5RA83_HUMAN		Uncharacterized protein	18215.7	10201.9	9556.37	10851.9	13133.7	12064.7	19807.3	6330.48		16489.5
A0A4D5RAB6	9.63%	2	218	10.0713	23664.4	A0A4D5RAB6	A0A4D5RAB6_HUMAN		Elongation factor 1-alpha 1	11291.8	11612.4	6729.11	18868.1	13204.9	14145.1		7140.22	10554.4	13345.6
A0A4D5RAH8	5.66%	1	212	8.7342	23746.4	A0A4D5RAH8	A0A4D5RAH8_HUMAN		Annexin	37069.6	37743.3	40870.1	31235.4	36689	37285.6	26528.4	35930.1	24839.4	33625.5
A0A4V0NP92;A0A5A4M3V0	13.93%	5	366	6.4145	40980.9	A0A060VD06;A0A090KF68;A0A090KFS8;A0A090KKF1;A0A090KM72;A0A090KM77;A0A0A8LC14;A0A0B6VWV2;A0A0B7NNK7;A0A0B7NNL6;A0A0B7NRZ9;A0A0P1GLR6;A0A0P1IVW8;A0A0S2IKY2;A0A0S4T1F6;A0A0S4T1L9;A0A0S4T1S6;A0A0S4T1U2;A0A0S4T2J8;A0A0S4T3H2;A0A0S4T425;A0A0U3CJ72;A0A0U5PUA3;A0A120N610;A0A120N646;A0A1B1SMT0;A0A1C3PHQ9;A0A1D0C3F9;A0A1D3KYN0;A0A1G4HPV8;A0A1S7SLG0;A0A1V0EFI6;A0A1W1B6G6;A0A1W1RN04;A0A1W1RNF8;A0A1Z2RTR7;A0A…	A0A4V0NP92_HUMAN;A0A5A4M3V0_HUMAN	HLA-C	MHC class I antigen	51933.8	28679.6	39526.4	54435.5	37449.2	74399.8	82368	92617	54497.6	79363.1
A0A590UJG2;H3BPE1;H3BQK9	0.69%	3	5379	5.0323	614901	A0A590UJG2;H3BPE1;H3BQK9	A0A590UJG2_HUMAN;H3BPE1_HUMAN;H3BQK9_HUMAN	MACF1	Microtubule actin crosslinking factor 1	15559.8	12540.4	15218.2	16265.1	20100.6	12913.1	12607.3	12311.3	10734.4	6901.36
A0A5B9;P01850;P0DSE2;P0DTU4	7.87%	1	178	6.8458	19967.6	P01850;P0DSE2;P0DTU4;A0A5B9;A0A0C4ZKA8;A0A0C4ZPA0;A0A0G2JMB4;A0A5H1ZRR3;A0A5H1ZRT1	TRBC1_HUMAN;TRBC2_HUMAN;TRBR1_HUMAN;TRBR2_HUMAN	TRB;TRBC1;TRBC2	T cell receptor beta constant 2						2043.4		4742.77
A0A5C2FUU1	22.22%	2	108	7.7721	11787.1	A0A5C2FSU3;A0A5C2FTT8;A0A5C2FU05;A0A5C2FUT2;A0A5C2FUU1;A0A5C2FV87;A0A5C2FVC6;A0A5C2FWW5;A0A5C2FWY9;A0A5C2FXH8;A0A5C2FXV2;A0A5C2FZ13;A0A5C2FZ22;A0A5C2FZV6;A0A5C2G2P6;A0A5C2G453;A0A5C2G4A5;A0A5C2G4D8;A0A5C2G4J4;A0A5C2G4L8;A0A5C2G5C7;A0A5C2G6K0;A0A5C2GBG8;A0A5C2GHS3;A0A5C2GHY2;A0A5C2GKL3;A0A5C2GL31;A0A5C2GR93;A0A5C2GTG1;A0A5C2GTQ2;A0A5C2GUL4;A0A5C2GV65;A0A5C2GVX4;A0A5C2GYL3;A0A5C2H180	A0A5C2FUU1_HUMAN		IGL c532_light_IGKV3-20_IGKJ2 (Fragment)	34594.2	28482.8	26971.3	36344.7	36873.7	24648.7	37195.5	25624.6	25743.1	34637.8
A0A5C2FW03;A0A5C2FWU0;A0A5C2FY53;A0A5C2FZN7;A0A5C2FZS4;A0A5C2G0G3;A0A5C2G285;A0A5C2G2H6;A0A5C2G2J1;A0A5C2G3W5;A0A5C2G4D4;A0A5C2G4S3;A0A5C2G572;A0A5C2G856;A0A5C2G904;A0A5C2GVE2;A0A5C2H0H1	14.02%	1	107	7.8138	11690	A0A5C2FW03;A0A5C2FWU0;A0A5C2FY53;A0A5C2FZN7;A0A5C2FZS4;A0A5C2G0G3;A0A5C2G285;A0A5C2G2H6;A0A5C2G2J1;A0A5C2G3W5;A0A5C2G4D4;A0A5C2G4S3;A0A5C2G572;A0A5C2G856;A0A5C2G904;A0A5C2GVE2;A0A5C2H0H1	A0A5C2FW03_HUMAN;A0A5C2FWU0_HUMAN;A0A5C2FY53_HUMAN;A0A5C2FZN7_HUMAN;A0A5C2FZS4_HUMAN;A0A5C2G0G3_HUMAN;A0A5C2G285_HUMAN;A0A5C2G2H6_HUMAN;A0A5C2G2J1_HUMAN;A0A5C2G3W5_HUMAN;A0A5C2G4D4_HUMAN;A0A5C2G4S3_HUMAN;A0A5C2G572_HUMAN;A0A5C2G856_HUMAN;A0A5C2G904_HUMAN;A0A5C2GVE2_HUMAN;A0A5C2H0H1_HUMAN		IGL c1258_light_IGKV3-20_IGKJ2 (Fragment)		1566.25		1242.27		2459.07		2135.19
A0A5C2FWZ2;A0A5C2G7L3;A0A5C2GD51;A0A5C2GHD8;A0A5C2GJ31;A0A5C2GJL3;A0A5C2GK74;A0A5C2GMI9;A0A5C2GWQ8;A0A5C2GY62;A0A5C2GYR8;A0A5C2H1W2	7.27%	1	110	6.1175	11381.6	A0A5C2FWZ2;A0A5C2G7L3;A0A5C2GD51;A0A5C2GHD8;A0A5C2GJ31;A0A5C2GJL3;A0A5C2GK74;A0A5C2GMI9;A0A5C2GWQ8;A0A5C2GY62;A0A5C2GYR8;A0A5C2H1W2	A0A5C2FWZ2_HUMAN;A0A5C2G7L3_HUMAN;A0A5C2GD51_HUMAN;A0A5C2GHD8_HUMAN;A0A5C2GJ31_HUMAN;A0A5C2GJL3_HUMAN;A0A5C2GK74_HUMAN;A0A5C2GMI9_HUMAN;A0A5C2GWQ8_HUMAN;A0A5C2GY62_HUMAN;A0A5C2GYR8_HUMAN;A0A5C2H1W2_HUMAN		IGL c1469_light_IGLV1-51_IGLJ2 (Fragment)	14549.8	23607.6	15902.7	16749.3	21011		14353.5		15949.2	7119.05
A0A5C2FXS0	8.33%	1	108	7.1301	11621.9	A0A5C2FXS0;A0A5C2G273;A0A5C2G3R2;A0A5C2G4E6;A0A5C2G4U6;A0A5C2G4Y3;A0A5C2G9B0;A0A5C2GRY5;A0A5C2GSY0;A0A5C2GX29;A0A5C2H151	A0A5C2FXS0_HUMAN		IGL c1672_light_IGKV3-20_IGKJ2 (Fragment)		11943.8	7070.26	9573.73		18914.6	16529.1	15481.1	19196.1	20623.1
A0A5C2FXU7	13.08%	1	107	4.8538	11375.6	A0A5C2FXU7	A0A5C2FXU7_HUMAN		IGL c1771_light_IGLV3-19_IGLJ3 (Fragment)	183380	149486			102975	322626		293275	310456
A0A5C2FYC1	8.26%	1	109	7.7749	11736.1	A0A5C2FTH9;A0A5C2FU46;A0A5C2FUK5;A0A5C2FUQ9;A0A5C2FWV4;A0A5C2FXJ6;A0A5C2FYC1;A0A5C2G003;A0A5C2G038;A0A5C2G1N6;A0A5C2G3A1;A0A5C2G3D4;A0A5C2G3I4;A0A5C2G4F8;A0A5C2G7V5;A0A5C2G8Z7;A0A5C2G9Y1;A0A5C2GGW3;A0A5C2GH83;A0A5C2GJ84;A0A5C2GJJ6;A0A5C2GKS4;A0A5C2GSB6;A0A5C2GTP2;A0A5C2GX85	A0A5C2FYC1_HUMAN		IGL c1166_light_IGKV3-20_IGKJ2 (Fragment)						70974.8
A0A5C2FYC5;A0A5C2G1Z8;A0A5C2G2Q2;A0A5C2G361;A0A5C2G5P2;A0A5C2G6E2;A0A5C2G6L8;A0A5C2G7J0;A0A5C2G9I6;A0A5C2G9Q7;A0A5C2GAN2;A0A5C2GCS5;A0A5C2GFR6;A0A5C2GG47;A0A5C2GHB4;A0A5C2GLN3;A0A5C2GRT2;A0A5C2GWV9;A0A5C2H324;A0A5C2H3V7	15.09%	1	106	8.5106	11511	A0A5C2FYC5;A0A5C2G1Z8;A0A5C2G2Q2;A0A5C2G361;A0A5C2G5P2;A0A5C2G6E2;A0A5C2G6L8;A0A5C2G7J0;A0A5C2G9I6;A0A5C2G9Q7;A0A5C2GAN2;A0A5C2GCS5;A0A5C2GFR6;A0A5C2GG47;A0A5C2GHB4;A0A5C2GLN3;A0A5C2GRT2;A0A5C2GWV9;A0A5C2H324;A0A5C2H3V7	A0A5C2FYC5_HUMAN;A0A5C2G1Z8_HUMAN;A0A5C2G2Q2_HUMAN;A0A5C2G361_HUMAN;A0A5C2G5P2_HUMAN;A0A5C2G6E2_HUMAN;A0A5C2G6L8_HUMAN;A0A5C2G7J0_HUMAN;A0A5C2G9I6_HUMAN;A0A5C2G9Q7_HUMAN;A0A5C2GAN2_HUMAN;A0A5C2GCS5_HUMAN;A0A5C2GFR6_HUMAN;A0A5C2GG47_HUMAN;A0A5C2GHB4_HUMAN;A0A5C2GLN3_HUMAN;A0A5C2GRT2_HUMAN;A0A5C2GWV9_HUMAN;A0A5C2H324_HUMAN;A0A5C2H3V7_HUMAN		IGL c1230_light_IGKV1-12_IGKJ5 (Fragment)	2973.04	2141.25			2456.38					4270.02
A0A5C2FYP2;A0A5C2G1G0;A0A5C2G7M3;A0A5C2GDS9;A0A5C2GMP7;A0A5C2GMS0;A0A5C2GNT5;A0A5C2GTU2	8.18%	1	110	4.9429	11697	A0A5C2FYP2;A0A5C2G1G0;A0A5C2G7M3;A0A5C2GDS9;A0A5C2GMP7;A0A5C2GMS0;A0A5C2GNT5;A0A5C2GTU2	A0A5C2FYP2_HUMAN;A0A5C2G1G0_HUMAN;A0A5C2G7M3_HUMAN;A0A5C2GDS9_HUMAN;A0A5C2GMP7_HUMAN;A0A5C2GMS0_HUMAN;A0A5C2GNT5_HUMAN;A0A5C2GTU2_HUMAN		IGL c2032_light_IGKV3D-20_IGKJ4 (Fragment)	6373.7		8356.18	7009.55	9294.32	15953.2	15872.5	6659.59	20870.6	21163.6
A0A5C2FYY9;A0A5C2G4I5;A0A5C2G7H0;A0A5C2GC07;A0A5C2GVU1;A0A5C2GYC6	8.18%	1	110	4.7103	11368.4	A0A5C2FYY9;A0A5C2G4I5;A0A5C2G7H0;A0A5C2GC07;A0A5C2GVU1;A0A5C2GYC6	A0A5C2FYY9_HUMAN;A0A5C2G4I5_HUMAN;A0A5C2G7H0_HUMAN;A0A5C2GC07_HUMAN;A0A5C2GVU1_HUMAN;A0A5C2GYC6_HUMAN		IGL c1450_light_IGLV2-14_IGLJ2 (Fragment)	10092.9	10145.9	4825.56	14323.1	13089.3	8988.66				8734.49
A0A5C2FZ57	7.96%	1	113	6.2003	12515	A0A5C2FZ57;A0A5C2G8P1	A0A5C2FZ57_HUMAN		IGL c2179_light_IGKV4-1_IGKJ1 (Fragment)					3710.87
A0A5C2FZ90;A0A5C2GJQ5	10.00%	1	110	7.782	11487.7	A0A5C2FZ90;A0A5C2GJQ5	A0A5C2FZ90_HUMAN;A0A5C2GJQ5_HUMAN		IGL c1918_light_IGLV1-47_IGLJ2 (Fragment)	8586.08	6638.84	7701.55	4148.38	4455.31	3826.47	3355.4		4457.86	2827.64
A0A5C2G2U8	9.09%	1	110	7.8118	11566.8	A0A5C2G2U8	A0A5C2G2U8_HUMAN		IGL c3472_light_IGLV2-14_IGLJ3 (Fragment)	12420.4	18407.2			20661.2	14034.1	11302.7	19762.3		11566.4
A0A5C2G3B3;A0A5C2GSL5	8.11%	1	111	4.5202	11631.7	A0A5C2G3B3;A0A5C2GSL5	A0A5C2G3B3_HUMAN;A0A5C2GSL5_HUMAN		IGL c3642_light_IGLV1-40_IGLJ1 (Fragment)					59757.5	44314.2		32354.3	30904.9	46441.2
A0A5C2G3M1	6.48%	1	108	6.2399	11708.1	A0A5C2G3M1	A0A5C2G3M1_HUMAN		IGL c2545_light_IGKV3-20_IGKJ4 (Fragment)	36192.1	47143.6		45516.3	49706.1					21776.8
A0A5C2G6S9	7.27%	1	110	4.5668	11534.6	A0A5C2G6S9	A0A5C2G6S9_HUMAN		IGL c124_light_IGLV2-14_IGLJ3 (Fragment)	173899	166610	170370	166257	190211	174594	197403	161069	103678	196762
A0A5C2G6Y6;A0A5C2GKW3;A0A5C2GPM7	10.19%	1	108	8.6695	11446.7	A0A5C2G6Y6;A0A5C2GKW3;A0A5C2GPM7	A0A5C2G6Y6_HUMAN;A0A5C2GKW3_HUMAN;A0A5C2GPM7_HUMAN		IGL c194_light_IGLV2-23_IGLJ1 (Fragment)	1332.83			2973.65				2072.07	3086.33	2483.35
A0A5C2G8Z2	15.57%	1	122	4.7671	13272.8	A0A5C2G8Z2;A0A5C2GL29;A0A5C2GRN8;A0A7S5BYC8	A0A5C2G8Z2_HUMAN		IGH c404_heavy__IGHV3-74_IGHD6-19_IGHJ5 (Fragment)			46032.1			24890.8	23473.3		23201.5
A0A5C2G928;A0A5C2GE41;A0A5C2GE66;A0A7S5C3B1;A0A7S5EYL0	13.11%	1	122	6.9454	13436.1	A0A5C2G928;A0A5C2GE41;A0A5C2GE66;A0A7S5C3B1;A0A7S5EYL0	A0A5C2G928_HUMAN;A0A5C2GE41_HUMAN;A0A5C2GE66_HUMAN;A0A7S5C3B1_HUMAN;A0A7S5EYL0_HUMAN		IGH + IGL c340_heavy_IGHV3-48_IGHD5-18_IGHJ5 (Fragment)		7077.12	4831.17	4253.11	7907.48		7482.71	5692.06		913.43
A0A5C2G9P7	8.26%	1	109	7.8757	11405.7	A0A5C2G9P7	A0A5C2G9P7_HUMAN		IGL c102_light_IGLV7-46_IGLJ3 (Fragment)	6581.04	1495.46	1966.22		1795.23	3920.66	6972	7503.11	5318.46	3022.51
A0A5C2GCP3	8.33%	1	108	8.4579	11715.1	A0A5C2FSW4;A0A5C2FTK3;A0A5C2FUE7;A0A5C2FUT5;A0A5C2FV00;A0A5C2FVA7;A0A5C2FVE4;A0A5C2FVR7;A0A5C2FVX0;A0A5C2FW82;A0A5C2FWC4;A0A5C2FWH0;A0A5C2FWH1;A0A5C2FXH4;A0A5C2FXK1;A0A5C2FY43;A0A5C2FYW0;A0A5C2FYX6;A0A5C2FYZ3;A0A5C2FZ08;A0A5C2FZ74;A0A5C2FZW6;A0A5C2G040;A0A5C2G0I6;A0A5C2G0T3;A0A5C2G180;A0A5C2G1T6;A0A5C2G1V1;A0A5C2G200;A0A5C2G2X2;A0A5C2G371;A0A5C2G3G1;A0A5C2G3R3;A0A5C2G429;A0A5C2G4G0;A0A5C2G5T6;A0A…	A0A5C2GCP3_HUMAN		IGH + IGL c363_light_IGKV3-20_IGKJ1 (Fragment)	29056.3	34615.1		29476.5	29627.6					16305.2
A0A5C2GEN3	8.87%	1	124	8.9283	13942.6	A0A5C2G648;A0A5C2G6F7;A0A5C2GED4;A0A5C2GEN3;A0A5C2GHH3;A0A5C2GJU2;A0A5C2GP95;A0A7S5C1K1;A0A7S5C307;A0A7S5C416;A0A7S5C4H1;A0A7S5EUK0;A0A7S5EWS2;A0A7S5EXJ8;A0A7T0LND4;G1FM90	A0A5C2GEN3_HUMAN		IG c374_heavy_IGHV3-30_IGHD3-9_IGHJ1 (Fragment)		11341.6		9792.18	13491.1	9226.92	12954.7	11144.1		14720.6
A0A5C2GHE6	31.09%	2	119	6.7083	13272.8	A0A5C2GB61;A0A5C2GCB8;A0A5C2GDU6;A0A5C2GEP5;A0A5C2GF19;A0A5C2GFE5;A0A5C2GFF3;A0A5C2GGC1;A0A5C2GGE1;A0A5C2GH07;A0A5C2GHE6;A0A5C2GHW9;A0A5C2GHX9;A0A5C2GHY4;A0A5C2GJU6;A0A5C2GJV5;A0A5C2GJW3;A0A5C2GKF6;A0A5C2GKL4;A0A5C2GL77;A0A5C2GLU4;A0A5C2GLV3;A0A5C2GM70;A0A5C2GNB9;A0A5C2GNC3;A0A5C2GNY3;A0A5C2GP02;A0A5C2GP04;A0A5C2GP22;A0A5C2GP76;A0A5C2GP84;A0A5C2GP90;A0A5C2GPZ1;A0A5C2GTA5;A0A5C2GUQ4;A0A5C2GVD5;A0A…	A0A5C2GHE6_HUMAN		IG c56_heavy_IGHV3-7_IGHD3-16_IGHJ2 (Fragment)	19864.5	34931.4	32412.7	28996.8	29026.8	19653.9	12501.7	14030.3	13904.5	17132.3
A0A5C2GHY2	6.48%	1	108	9.0027	11898.4	A0A5C2FVW4;A0A5C2FWL3;A0A5C2FWW6;A0A5C2FX48;A0A5C2FZA3;A0A5C2G0Z7;A0A5C2G345;A0A5C2G346;A0A5C2G3R1;A0A5C2G4I3;A0A5C2G6S8;A0A5C2G7A3;A0A5C2G934;A0A5C2GB88;A0A5C2GCC9;A0A5C2GCY9;A0A5C2GCZ0;A0A5C2GDB6;A0A5C2GHN1;A0A5C2GHY2;A0A5C2GI75;A0A5C2GT47;A0A5C2GU13	A0A5C2GHY2_HUMAN		IG c257_light_IGKV3-15_IGKJ2 (Fragment)	39435.1		37309.8		44674.6	21361.5	22911.2	26917.9	27344.5
A0A5C2GJC6;A0A5C2GSC2;A0A5C2GWR8;A0A5C2GX42	8.33%	1	108	7.775	11667.1	A0A5C2GJC6;A0A5C2GSC2;A0A5C2GWR8;A0A5C2GX42	A0A5C2GJC6_HUMAN;A0A5C2GSC2_HUMAN;A0A5C2GWR8_HUMAN;A0A5C2GX42_HUMAN		IG c753_light_IGKV3-20_IGKJ4 (Fragment)	158294		167992	147853	173741			85600.2		93935.7
A0A5C2GJP2;A0A5C2GPS6;A0A7S5C217;A0A7S5C6J3	15.57%	1	122	8.44	12802.3	A0A5C2GJP2;A0A5C2GPS6;A0A7S5C217;A0A7S5C6J3	A0A5C2GJP2_HUMAN;A0A5C2GPS6_HUMAN;A0A7S5C217_HUMAN;A0A7S5C6J3_HUMAN		IG c553_heavy_IGHV3-23_IGHD6-19_IGHJ4 (Fragment)	48442.7	45902.5		62375.1	63144.7			21182.1
A0A5C2GRR6	8.18%	1	110	5.7472	11799	A0A5C2GRR6	A0A5C2GRR6_HUMAN		IG c155_light_IGLV1-36_IGLJ3 (Fragment)	30472.2	23067.4	31477.1	37897.9	31114.2	42553.4	35342	42595.8	46120.8	52737.6
A0A5C2GUB3	6.54%	1	107	7.7783	11728.2	A0A5C2GUB3	A0A5C2GUB3_HUMAN		IG c532_light_IGKV3-11_IGKJ3 (Fragment)	21877.6	26855	25842.7		24933.6		32953			26786.5
A0A5F9ZH43;A0A5F9ZHW6	0.31%	2	3837	6.4763	435906	A0A5F9ZH43;A0A5F9ZHW6	A0A5F9ZH43_HUMAN;A0A5F9ZHW6_HUMAN	XIRP2	Xin actin binding repeat containing 2	6296.76	7621.98	4895.36	6185.42	7336.45		6630.29		2279.44
A0A5F9ZH79;A0A5F9ZHP1	6.31%	2	317	5.9035	36876.9	A0A5F9ZH79;A0A5F9ZHP1;B7Z518	A0A5F9ZH79_HUMAN;A0A5F9ZHP1_HUMAN	ASCC1	Activating signal cointegrator 1 complex subunit 1	4172.44		5791.48		4275.05	6438.08	4892.48	4531.07	5480.52	5509.37
A0A5F9ZHJ0	4.45%	2	337	7.2989	35496.1	A0A5F9ZHJ0	A0A5F9ZHJ0_HUMAN	ACAT1	Acetyl-CoA acetyltransferase, mitochondrial	38861.1	34242.3	27788.6	50303.4	47763.9	27020.4	26003.8	30028.4	30799.6	27399
A0A5H2UUW4	6.63%	1	362	6.4144	40455.2	A0A5H2UUW4;S5LQY8	A0A5H2UUW4_HUMAN	HLA-B	MHC class I antigen	12574.3	1802.96	7830.41	8138.1	17724		5698.74	2510.43	7156.6	13189.1
A0A5J6VQI0	7.16%	1	377	7.7087	41455.8	A0A5J6VQI0	A0A5J6VQI0_HUMAN	KIR2DL4	Killer cell immunoglobulin-like receptor 2DL4	4143.92	4560.26	7431.16					3901.11		3514.45
A0A649UB25	5.10%	1	157	7.7739	17943.9	A0A649UB25	A0A649UB25_HUMAN	BRCA1	Truncated breast and ovarian cancer susceptibility protein 1 (Fragment)	32297.1	33780.6	57288.3	36555.4	38453.1	28920.8	33626.8	21211.5	44415.8	39435.1
A0A678ZK12	4.37%	2	366	5.892	40680.6	A0A678ZK12	A0A678ZK12_HUMAN	HLA-C	MHC class I antigen	13150.4	4051.15			1685.7		11372.1	4700.87	7676.1
A0A6B7KQ98	4.42%	1	362	6.1073	40433.2	A0A6B7KQ98;F4NC07	A0A6B7KQ98_HUMAN	HLA-B	MHC class I antigen	9444.28	5724.68	5968.17			12051.5	14718.9	8433.14	2963.75	10798.7
A0A6B9HQY7	2.76%	1	362	5.6492	40460.1	A0A0B7NS05;A0A0U5PUN7;A0A383S2A9;A0A6B9HQY7;S4T754	A0A6B9HQY7_HUMAN	HLA-B	HLA class I histocompatibility antigen	8995.78	11186.3	7733.23	6377.21	5013.74	6562.72	6830.02	5900.99	5010.97	7500.53
A0A6C0W5U2	23.44%	1	64	4.6778	7292.09	A0A6C0W5U2	A0A6C0W5U2_HUMAN	PTPN11	Protein tyrosine phosphatase non-receptor type 11 isoform 1 (Fragment)	3404.56	2997.32	8484.82	4235.79	5967.33	4636.33	8284.27	1741.61	2956.33	7482.41
A0A6F7YPF6	0.59%	1	2046	4.6952	238287	A0A6F7YPF6;Q5XUU0	A0A6F7YPF6_HUMAN	NIN	Ninein variant			6623.32	1436.87	3414.08		4242.29	1385.16	687.165
A0A6M4C8X9	6.58%	1	228	8.2497	24737	A0A6M4C8X9	A0A6M4C8X9_HUMAN	DOK3	Docking protein 3			1901.64	5089.55
A0A6Q8PHK0	1.50%	2	2067	8.7788	228484	A0A6Q8PGG9;A0A6Q8PHK0;A0A994J569;C9JLD7;H7C1L9;A0A994J752;A0A994J7J0;B4DYJ6;G5E9G6	A0A6Q8PHK0_HUMAN	TRIP12	E3 ubiquitin-protein ligase	36819.2	30148.1	25351.2	44550.1	36226.2	18752.3	12183.5	35509.8	22513.1	23052.7
A0A7I2V3P9;A0A7I2V647	2.84%	1	388	4.7502	43501.1	A0A7I2V3P9;A0A7I2V647	A0A7I2V3P9_HUMAN;A0A7I2V647_HUMAN	G3BP2	G3BP stress granule assembly factor 2	15398.6	18980.7	15099.2	20630.7	13520.6	13655.7	10379.1	9340.49	7740.33	8658.44
A0A7I2V3R0	15.49%	1	71	11.1264	7719.77	A0A7I2V3R0	A0A7I2V3R0_HUMAN	MACROH2A2	Histone H2A (Fragment)	26908.8	26673.3	40684.7	39599.1	18929.4	65100.5	35751	43011.7	39822	36274.3
A0A7I2V3T6;A0A7I2YQL2;D6RDG3	6.41%	2	156	10.2619	17125.6	D6RDG3;A0A3G0TEJ7;A0A7I2V3T6;A0A7I2YQL2	A0A7I2V3T6_HUMAN;A0A7I2YQL2_HUMAN;D6RDG3_HUMAN	BTF3	Transcription factor BTF3	3434.86	3243.63	7209.87	7351.91	5480.91	2876.03	5095.46	8336.36	7246.38	6124.58
A0A7I2V4L7;A0A7I2V598;H0Y5F5;H0Y6X6;Q147Y3;Q3B867;Q6IQ30	1.33%	1	601	10.1829	66500.3	A0A7I2V4L7;A0A7I2V598;H0Y5F5;Q6IQ30;H0Y6X6;Q147Y3;Q3B867;Q53GL4;Q59GZ7	A0A7I2V4L7_HUMAN;A0A7I2V598_HUMAN;H0Y5F5_HUMAN;H0Y6X6_HUMAN;Q147Y3_HUMAN;Q3B867_HUMAN;Q6IQ30_HUMAN	PABPC4	Polyadenylate-binding protein	42403.9	43742	40114.5	52187.9	41502.6	23560.1	13525.3	21263.9	20606.2	18914.6
A0A7P0T932	2.94%	1	374	8.5268	41509.5	A0A7P0T932	A0A7P0T932_HUMAN	ACADM	medium-chain acyl-CoA dehydrogenase	5144.82	20352.3	16935.6	8143.57	13682	7975.05	10551.1	12052		18014.5
A0A7P0T9J6	1.66%	1	844	8.3624	94923.7	A0A7P0T9J6;B4E0T5;F8WEQ5;H7C2E2	A0A7P0T9J6_HUMAN	SMPD4	Sphingomyelin phosphodiesterase 4	12264	15265.3	9295.72	7359.38	7205.6	20470.8	15023.3	14552.9	13238.6	17587
A0A7P0T9K5;I3L2J0	2.46%	4	2517	8.1721	258033	A0A7P0T9K5;I3L2J0	A0A7P0T9K5_HUMAN;I3L2J0_HUMAN	CIC	Capicua transcriptional repressor	31966.4	37659.3	35679.7	34704	34160.2	31069.3	36457.3	30342.9	40159.6	21588.4
A0A7P0TA12	5.33%	1	150	6.7545	16956.5	A0A7P0TA12	A0A7P0TA12_HUMAN	SIGMAR1	Sigma non-opioid intracellular receptor 1	10567.5		11494.4	14450.2	9759		10030.7	14095.9		12231.5
A0A804F6T5;A0A804F729;H3BTN5;Q504U3	5.48%	4	566	7.6489	61593.9	A0A804F6T5;A0A804F729;H3BTN5;B4DRT3;Q504U3	A0A804F6T5_HUMAN;A0A804F729_HUMAN;H3BTN5_HUMAN;Q504U3_HUMAN	PKM;PKM2	Pyruvate kinase	48032.5	36261	40152.9	42750.3	43945.8	47649	66220.3	46680.8	49701.3	43208.1
A0A804HJG7;E7ERI8;E7EW49	2.06%	2	1506	8.338	164887	A0A804HJG7;E7ERI8;E7EW49;Q8NB74	A0A804HJG7_HUMAN;E7ERI8_HUMAN;E7EW49_HUMAN	CLASP2	Cytoplasmic linker associated protein 2	26155.7	35773.8	24546.6	30438.3	16822.9	16908.4	35892.5	25535.5	26038.7	28147.4
A0A858LNG4	3.28%	1	366	5.892	40680.5	A0A6B7IBY9;A0A858LNG4	A0A858LNG4_HUMAN	HLA-C	MHC class I antigen	23858.3	17009.5	24790.6	22542.6	11665.2			6988.18	11625.2	9092.44
A0A8D9IGR0	16.33%	1	98	7.8519	10687	A0A120HF66;A0A125QYY9;A0A125U0U7;A0A5C2G688;A0A5C2G6B2;A0A5C2G826;A0A5C2G894;A0A5C2G9C1;A0A5C2G9H2;A0A5C2G9T8;A0A5C2G9X8;A0A5C2G9Y6;A0A5C2GDG3;A0A5C2GEX4;A0A5C2GF59;A0A5C2GF60;A0A5C2GF97;A0A5C2GFI2;A0A5C2GFJ2;A0A5C2GG51;A0A5C2GGH0;A0A5C2GGH8;A0A5C2GGI5;A0A5C2GGX5;A0A5C2GGY6;A0A5C2GH76;A0A5C2GH86;A0A5C2GHK6;A0A5C2GHL6;A0A5C2GHN4;A0A5C2GHQ2;A0A5C2GK03;A0A5C2GKF2;A0A5C2GKQ6;A0A5C2GKY0;A0A5C2GL63;A0A…	A0A8D9IGR0_HUMAN	IGHV3-9	mRNA (Fragment)	24376.8	22069	16161.5	20372.4	19377.6	8959.93	20980.2	12434	13506.2	9607.91
A0A8D9MM72	19.39%	2	98	9.0026	10588.9	A0A193CHQ9;A0A193CHR0;A0A1W6IYJ1;A0A5C2G5Q4;A0A5C2G624;A0A5C2G633;A0A5C2G635;A0A5C2G6F9;A0A5C2G6K3;A0A5C2G6M6;A0A5C2G6Z2;A0A5C2G7J3;A0A5C2G8G5;A0A5C2G8J5;A0A5C2G8X3;A0A5C2G9Z0;A0A5C2GAK8;A0A5C2GAX9;A0A5C2GAZ1;A0A5C2GBE5;A0A5C2GD53;A0A5C2GDH0;A0A5C2GDR1;A0A5C2GDU5;A0A5C2GDV4;A0A5C2GDW4;A0A5C2GDX0;A0A5C2GDX8;A0A5C2GDY4;A0A5C2GDZ3;A0A5C2GDZ6;A0A5C2GDZ9;A0A5C2GE07;A0A5C2GE17;A0A5C2GE26;A0A5C2GEA3;A0A…	A0A8D9MM72_HUMAN	IGHV3-21	mRNA (Fragment)	48572.2	37880.9	49915.1	46431.4	43174.7	26705.4	22794.1	24835.2	23954.1	24636.1
A0A8G1M3Q3	2.14%	1	515	6.9538	59370	A0A8G1M3Q3	A0A8G1M3Q3_HUMAN	G6PD	Glucose-6-phosphate 1-dehydrogenase (Fragment)				3072.45		7131.28	10419.2	6014.29	8786.79	15888.9
A0A8I5KNT9;A0A8I5KS65;A0A8I5KT53;A0A8I5KVF5;A0A8I5KVR2;A0A8I5KWF1;A0A8I5KWU7;A0A8I5KX91;A0A8I5KXC6;A0A8I5KXU0;A0A8I5KYL1;A0A8I5KZ24;A0A8I5QKV3;F5GXE4	2.41%	1	497	6.5651	56570.2	A0A8I5KNT9;A0A8I5KS65;A0A8I5KT53;A0A8I5KVR2;A0A8I5KWF1;A0A8I5KX91;A0A8I5KXU0;A0A8I5KYL1;A0A8I5KZ24;A0A8I5QKV3;B2R7P0;B4DR48;B4E107;F5GXE4;A0A8I5KVF5;A0A8I5KWU7;A0A8I5KXC6	A0A8I5KNT9_HUMAN;A0A8I5KS65_HUMAN;A0A8I5KT53_HUMAN;A0A8I5KVF5_HUMAN;A0A8I5KVR2_HUMAN;A0A8I5KWF1_HUMAN;A0A8I5KWU7_HUMAN;A0A8I5KX91_HUMAN;A0A8I5KXC6_HUMAN;A0A8I5KXU0_HUMAN;A0A8I5KYL1_HUMAN;A0A8I5KZ24_HUMAN;A0A8I5QKV3_HUMAN;F5GXE4_HUMAN	ATE1	Arginyl-tRNA--protein transferase 1	53922.7	52339.6	60172.4	59110.7	47861.9	60241.8	51237.4	51913.7	65098.2	55493.8
A0A8I5KRC6	2.92%	2	343	10.6885	36507.5	A0A8I5KRC6;Q59FH0	A0A8I5KRC6_HUMAN	MACROH2A1	MacroH2A.1 histone	2182240	2158360	2369120	2023120	1010460	2265390	3067370	2998800	1386070	2687580
A0A8I5KWE1;A0A8I5KXW9;A0A8J8YWI7;G3V394	0.94%	2	1062	9.2975	124465	A0A8J8YWI7;G3V394;A0A8I5KWE1;A0A8I5KXW9	A0A8I5KWE1_HUMAN;A0A8I5KXW9_HUMAN;A0A8J8YWI7_HUMAN;G3V394_HUMAN	MYO5A	Myosin VA	23444.2	21300.8	29421.7	26615.6	26172.7	24880.3	36851.7	21517.6	31141.9
A0A8I5KWR0	9.26%	1	108	4.0941	11873.5	P35232;A8K401;C9JW96;E9PCW0;A0A8I5KWR0;A8K9G2;E7ESE2;Q53FV0;Q6FHP5;Q6PUJ7	A0A8I5KWR0_HUMAN	TFCP2	Prohibitin		2793.2	6139.41	9798.19	6337.5	10540.3	4384.71	7000.53	4560.25	6166.69
A0A8I5KX85	3.50%	1	257	6.2967	27247.8	A0A8I5KX85	A0A8I5KX85_HUMAN	CDV3	CDV3 homolog		6293.48	4448.75	4156.81	5800.37	7596.77	7870.06	7580.02		4950.84
A0A8Q3SHV3	7.22%	1	97	5.3141	11786.3	A0A8Q3SHV3	A0A8Q3SHV3_HUMAN	APOL3	Apolipoprotein L3 (Fragment)	21140.5		8933.26			26001		25587.4	30786
A0A8V8TKT5;X5D7P8	2.86%	1	524	6.4266	57281.6	A0A8V8TKT5;X5D7P8	A0A8V8TKT5_HUMAN;X5D7P8_HUMAN	STK39	non-specific serine/threonine protein kinase		2234.9		2308.43	2464.08	1796.84	472.13			870
A0A8V8TLX7	5.51%	2	472	5.2566	53838.1	A0A8V8TLX7;B4DPC0;Q9BSL6	A0A8V8TLX7_HUMAN	LRRFIP1	LRR binding FLII interacting protein 1 (Fragment)	11726	7990.88	12557.6	12923.5	6366.86	9336.4	9810.21	9564.6	5294.99	7034.98
A0A8V8TMH5	0.94%	1	1483	6.3403	165913	A0A8V8TMH5;Q59GL6	A0A8V8TMH5_HUMAN	MAP3K5	mitogen-activated protein kinase kinase kinase	16631.7				13650.4	10227.2	15814.6	16826.4	8768.67	18701
A0A8V8TMH9;A0A9L9PYI1;M0QYC1;M0QYS3;M0QZH8;M0QZR4	3.15%	3	983	5.9628	109955	A0A8V8TMH9;M0QZR4;A0A9L9PYI1;M0QYC1;M0QYS3;M0QZH8	A0A8V8TMH9_HUMAN;A0A9L9PYI1_HUMAN;M0QYC1_HUMAN;M0QYS3_HUMAN;M0QZH8_HUMAN;M0QZR4_HUMAN	ARHGEF1	Rho guanine nucleotide exchange factor 1	131717	94864.1	82870.4	102171	110356	81395.3	80535.3	86748.5	63189	67231.9
A0A8V8TMN4;H0Y9S9;K7ENU7	1.27%	1	1185	8.1787	134169	A0A8V8TMN4;H0Y9S9;K7ENU7	A0A8V8TMN4_HUMAN;H0Y9S9_HUMAN;K7ENU7_HUMAN	PPIP5K2	Inositol hexakisphosphate and diphosphoinositol-pentakisphosphate kinase		5218.34	7241.68			5281.5		3758.62	4774.74
A0A8V8TNE8;A0A8V8TPN4;K7EQ37	7.50%	1	320	6.6851	35336.7	A0A8V8TNE8;A0A8V8TPN4;K7EQ37	A0A8V8TNE8_HUMAN;A0A8V8TPN4_HUMAN;K7EQ37_HUMAN	UNC13D	Unc-13 homolog D	10502.9	10507.1	8434.78	12306.3	10759.9	5212.28	7804.37	9420.67	8995.11	7632.56
A0A8V8TNU6;A0A8V8TQ07;H0YLC9	4.56%	1	285	9.6793	31617.4	A0A8V8TNU6;A0A8V8TQ07;H0YLC9;Q86TZ8	A0A8V8TNU6_HUMAN;A0A8V8TQ07_HUMAN;H0YLC9_HUMAN	TINF2	TERF1 interacting nuclear factor 2	7173.79			3311.39	8786.07	13201.1	15545.1	9665.09	12481.3	13053.8
A0A8V8TPE5	5.24%	1	191	5.1582	21056.8	A0A8V8TPE5	A0A8V8TPE5_HUMAN	MPO	Myeloperoxidase (Fragment)	70765.6	61016.1	58590.7	81336.2	74094.6	79669.6	105047	98408.9	96246.6	95179.1
A0A8V8TQW4	1.41%	1	1203	7.6414	135423	A0A8V8TQW4	A0A8V8TQW4_HUMAN	AP3D1	AP-3 complex subunit delta		702.52	1805.84			1018.25		1688.11	1467.19	1351
A0A994J3Q8;C9JSZ1	3.00%	1	666	7.8175	69706.8	A0A384MDX9;A0A994J3Q8;B4DWL1;B4E0X8;C9JSZ1	A0A994J3Q8_HUMAN;C9JSZ1_HUMAN	FUBP1	Far upstream element binding protein 1	13124.8		10669.2	5726.37		7674.5	4375.92			10308.5
A0A994J3U5;B7ZL14	2.70%	1	556	4.9534	64590	A0A994J3U5;B7ZL14	A0A994J3U5_HUMAN;B7ZL14_HUMAN	FNBP1	Formin binding protein 1	328593	321283	372617	356035	383920	378750	331945	381330	363015	395562
A0A994J4E9;A0A994J6T5;A0A994J6U9;B4DUQ1;Q5T6W2	2.76%	2	435	5.2863	47962.9	A0A994J4E9;A0A994J6T5;A0A994J6U9;B4DUQ1;Q5T6W2	A0A994J4E9_HUMAN;A0A994J6T5_HUMAN;A0A994J6U9_HUMAN;B4DUQ1_HUMAN;Q5T6W2_HUMAN	HNRNPK	Heterogeneous nuclear ribonucleoprotein K	344198	351136	382674	372200	437016	380928	338211	414194	374797	371222
A0A994J4I2;A0A994J557	0.74%	1	1213	7.0201	140077	A0A994J4I2;A0A994J557;Q9HAF4	A0A994J4I2_HUMAN;A0A994J557_HUMAN	TRPM3	Transient receptor potential cation channel subfamily M member 3	10156.5	24566.5	8136.82	9395.05		7404.04	6571.63		6772.48	9575.46
A0A994J4J7	5.03%	1	199	11.2404	21044.7	A0A994J4J7	A0A994J4J7_HUMAN	MACROH2A1	Histone H2A	41535	43981.5	44554.9	47464.6	47924.4	93865.3	83551.1	83325.5	72911.1	82369.5
A0A994J5C6;K7EQN6	1.52%	1	855	8.2208	94426.7	A0A994J5C6;A0A994J5Q4;K7EQN6	A0A994J5C6_HUMAN;K7EQN6_HUMAN	ZNF536	Zinc finger protein 536	11248	15526.4				16174.1		18210.9	10925.6
A0A994J5W6;C9JYN0	14.10%	2	78	7.7195	8648.2	A0A994J5W6;C9JYN0	A0A994J5W6_HUMAN;C9JYN0_HUMAN	SYPL1	Synaptophysin like 1	27234.5	8039.75	24071.1	21254.8	12414.7	14518.1	8649.29	9322.69	9574.75	16727.3
A0A994J6E6;E7ETU9	2.89%	3	485	6.6588	55849.9	B4DHG3;E7ETU9;A0A994J6E6	A0A994J6E6_HUMAN;E7ETU9_HUMAN	PLOD2	Procollagen-lysine,2-oxoglutarate 5-dioxygenase 2	10043	6984.26	9170.17	13888.9	7905.24
A0A994J705	13.68%	2	95	11.0525	10550.7	A0A994J705	A0A994J705_HUMAN	HMGA1	High mobility group protein HMG-I/HMG-Y	17230.5	28042.1	26020.3	23908.1	10221.8		25223.6	16287.8	25758.6	16950.9
A0A994J782	4.42%	1	453	5.0022	49803.9	A0A994J782	A0A994J782_HUMAN	HNRNPK	Heterogeneous nuclear ribonucleoprotein K (Fragment)	25891.5	10382.7			11891.7		18315.4	24431.3	14949.6	21445.2
A0A994J7H4	2.76%	1	651	6.7405	72465	A0A994J7H4	A0A994J7H4_HUMAN	NPLOC4	NPL4 homolog, ubiquitin recognition factor	4026.64	2382.68		1497.02	3554.45	2770.42		1584.88
A0A994J7P9	2.01%	2	746	7.0798	80840.9	A0A994J7P9	A0A994J7P9_HUMAN	FXR2	FMR1 autosomal homolog 2	23827.5	18706.7	26195.8	25741.7	32948.4	12890.9	14151.4	5616.67	15212.5	22480.7
A0A9L9PXC7;E9PGZ4;F8WDN7	4.91%	1	265	7.9271	30826.2	A0A9L9PXC7;B4DVV3;E9PGZ4;F8WDN7	A0A9L9PXC7_HUMAN;E9PGZ4_HUMAN;F8WDN7_HUMAN	SACM1L	Phosphatidylinositol-3-phosphatase SAC1	4128.04	7864.25	4301.11	15377.4	5496.28	8123.43	7888.46	2581.09	9618.48	3128.87
A0A9L9PXE4	7.47%	5	763	9.8796	80672.9	A0A7P0T9U7;A0A9L9PXE4	A0A9L9PXE4_HUMAN	SF1	Splicing factor 1	34604.1	32957.2	36302.8	31759.1	30215.1	21872.2	22036.3	28790.9	32938.2	27279.3
A0A9L9PXJ4	7.48%	3	147	4.3277	16874.1	A0A9L9PXJ4	A0A9L9PXJ4_HUMAN	MYL10	Myosin light chain 10	185794	188562	201599	203780	189471	199423	198671	167180	205331	191166
A0AA34QVH8	2.04%	1	637	9.0999	72997.1	A0AA34QVH8	A0AA34QVH8_HUMAN	KAT7	Lysine acetyltransferase 7	7824.32	9720.84	7987.67	3176.37				1679.9	8114.7	2609.71
A0AV96	22.60%	15	593	7.6398	64099.1	A0AV96;B7Z8Z7;B7ZLP7;D6R9D6;D6R9M7;D6RA49;D6RBP6;D6RBS9;D6REZ6;D6RFL5	RBM47_HUMAN	RBM47	RNA-binding protein 47	92549.3	99742.9	98865.7	87161.1	83793.2	76159	76290.7	66750	75391.6	78256.9
A0AVT1	26.33%	32	1052	6.052	117970	A0AVT1;B3KSS1	UBA6_HUMAN	UBA6	Ubiquitin-like modifier-activating enzyme 6	186135	188443	192788	194668	200162	200024	206360	227508	217544	219228
A0FGR8	25.08%	22	921	9.795	102357	A0FGR8;A0A499FIX8;H7BXI1	ESYT2_HUMAN	ESYT2	Extended synaptotagmin-2	177054	189169	192656	184073	186935	176507	191819	200402	183638	188061
A0JNW5	8.54%	11	1464	6.2711	164199	A0JNW5	BLT3B_HUMAN	BLTP3B	Bridge-like lipid transfer protein family member 3B	22741.4	27041.1	26154.5	23593.4	20483.8	23126	21678	19228.1	20357.4	21453.7
A0MZ66	17.27%	10	631	5.0058	71639.9	A0MZ66	SHOT1_HUMAN	SHTN1	Shootin-1	29987.6	27089.2	30972.1	33682.4	30747	26180.5	26809.9	26573.7	27610.3	30079
A0PJH8	9.60%	1	177	5.0735	19012.3	A0PJH8	A0PJH8_HUMAN	ZNHIT2	ZNHIT2 protein (Fragment)	5492.27	10913	11883.1	19864.9	7759.75	8976.52	6737.69			8821.18
A0PJZ3	1.81%	1	443	10.2342	51055.5	A0PJZ3;C9J3Q6	GXLT2_HUMAN	GXYLT2	Glucoside xylosyltransferase 2	41094.1	37612.3	39505.4	43542.7	45258.3	57540.7	64366.1	46968.4	35470.7	43385.3
A1A4E9	3.49%	2	458	4.6103	49586.2	A1A4E9;A8K2H9;B4DL17	A1A4E9_HUMAN	KRT13	Keratin 13	65069.8	69731.6	76984.3	60384.6	68699.8	113513	127845	120924	102543	107137
A1A4S6	1.65%	1	786	7.1626	89374.6	A1A4S6;A0A2X0SFB3	RHG10_HUMAN	ARHGAP10	Rho GTPase-activating protein 10		12986.9		26838.3		14759	12113.4	8708.82		10484.8
A1A508	3.24%	2	247	7.1489	26487.1	P07477;Q9BYE2;A1A508;A6XGL3;E7EQ64	A1A508_HUMAN	PRSS3	trypsin	140619	161300	179232	162041	131895	61281.3	70054.5	68256.5	58581.3	67290.6
A1A5C4	1.28%	1	934	5.0545	102825	A1A5C4	A1A5C4_HUMAN	RRBP1	RRBP1 protein	16972.9	18821.4	10262.3	17523.9	12072.6	3099.18
A1E282	10.74%	1	121	6.3277	13539.4	A1E282	A1E282_HUMAN		Beta-actin (Fragment)			27188.1	28180.4	23903
A1KZ92	0.55%	1	1463	7.4268	163686	A1KZ92;H0YAV0	PXDNL_HUMAN	PXDNL	Probable oxidoreductase PXDNL	30399.2	28805	20959.6	43212.8		120969	84192	111298	77213.7	94834.9
A1L0T0	10.28%	6	632	8.1457	67867.8	A1L0T0;M0R026;M0QZX5	HACL2_HUMAN	ILVBL	2-hydroxyacyl-CoA lyase 2	25837.7	24685.1	27363.1	32270.4	27440.6	16116	18317.4	17272.7	19817.2	18817.7
A1L390	7.38%	8	1219	6.5168	134412	A1L390;A0A0U1RR71;A0A2X0SFH4;A0A8C8NWT4	PKHG3_HUMAN	PLEKHG3	Pleckstrin homology domain-containing family G member 3	20685.1	20223.7	19049.4	23726.2	20695.7	16939.4	23314.4	18575.2	20775.8	18982.5
A2AJT9	3.52%	2	711	10.2336	83871.4	A2AJT9;B7ZLM9;F2Z385;H7BXX2	BCLA3_HUMAN	BCLAF3	BCLAF1 and THRAP3 family member 3	4602.1		6243.45	6565.65	7915.1		1278.27	5632.9	6357.94	11764.2
A2NX48	5.20%	1	250	10.1465	27547.8	A2NX48	A2NX48_HUMAN	BPI'	Bactericidal permeability-increasing protein						12314.6		17574.2	8214.01	14211
A2PYH4	0.84%	1	1435	7.0755	162610	A2PYH4;B4DGT2;B4DYS5;D2KTB5;D2KTB4	HFM1_HUMAN	HFM1	Probable ATP-dependent DNA helicase HFM1	29310.5	24597.9	23357.2	32513.9	27338.8	134019	113732	92798.7	70230.9	106652
A2RRP1	12.48%	27	2371	5.8227	268571	A2RRP1;A0A8V8TPL8;A0A8V8TPS6;A0A8V8TQX6;H0Y5G7	NBAS_HUMAN	NBAS	NBAS subunit of NRZ tethering complex	38634.7	40997.2	39350.3	36627.2	45963.7	42385.7	40413.3	39863.1	41706.1	40320.6
A2RU37	5.79%	1	121	11.2582	13369.1	A2RU37	CI170_HUMAN	LINC02872	Uncharacterized protein encoded by LINC02872						5232.51	4472.59	2563.13	1528.51	5980.3
A2RUC4	10.48%	3	315	7.4712	36547.9	A2RUC4	TYW5_HUMAN	TYW5	tRNA wybutosine-synthesizing protein 5	41019.5	50668.6	40928.5	57140.5	49371	33772.7	40428.2	38990.6	32994.4	35615.8
A2RUS2	11.35%	15	1198	7.0559	135890	A2RUS2;E9PF32;H0YAY3;H0YBH5	DEND3_HUMAN	DENND3	DENN domain-containing protein 3	173848	174542	192182	180735	173060	146436	138932	136301	131397	134497
A2VCL3;Q6PIW8	2.97%	1	438	4.9826	50011.5	A2VCL3;Q6PIW8	A2VCL3_HUMAN;Q6PIW8_HUMAN	COG4	Conserved oligomeric Golgi complex subunit 4 (Fragment)	14490.3	11023	6200.5	10712.4	14251.1	10253.4		5617.56
A2VDJ0	0.75%	1	1609	6.8497	179339	A2VDJ0;H0Y2M0	T131L_HUMAN	TMEM131L	Transmembrane protein 131-like	4941.12		5484.9	3848.66		7916.42	3489.2		4786.49	8658.14
A3KMH1	12.02%	20	1905	7.3993	214824	A3KMH1;B3KT81	VWA8_HUMAN	VWA8	von Willebrand factor A domain-containing protein 8	32430.6	31278.3	32827.7	32652.1	32275.3	30035.1	34383.3	29148.9	29346.4	34774.2
A3KN83	13.93%	17	1393	7.9403	154312	A3KN83;B3KUC1;Q9NVJ3	SBNO1_HUMAN	SBNO1	Protein strawberry notch homolog 1	83667.7	84077.1	90491.3	91011.5	92450.2	82333.4	81852.8	94251	84565.9	82237.9
A3RDR9	26.53%	1	49	7.0099	5595.32	A3RDR9	A3RDR9_HUMAN	AIP	Aryl-hydrocarbon receptor interacting protein (Fragment)	12706.3	19347	13830.8	14231.6	18737	14080.9	11077.7	13794.9	18719.6	11985.1
A4D110	18.90%	1	127	4.1079	13387.4	A4D110	A4D110_HUMAN	LOC401309	Heat shock cognate 71 kDa protein	38103.1	24332.5	17318.1			15930.3		11626.3	13104.2	17008
A4D1P6	20.88%	15	747	6.5494	83344.4	A4D1P6;A0A804HHS8;A0A804HKV2;C9J1X0	WDR91_HUMAN	WDR91	WD repeat-containing protein 91	57645.7	60407.8	61422.3	61376.5	48622.6	74425.2	72757.8	84302.7	90447.6	85844.2
A4D1Q5	3.43%	1	204	9.8528	23770.3	A4D1Q5	A4D1Q5_HUMAN	LOC136321	Ribosomal protein L15	30739.2	20362.3	29956.2	45958.4	37617.7	36027.6	32301.2	29412.2		32479.1
A4D1S5	33.18%	6	217	6.49	24399.8	A4D1S5	RAB19_HUMAN	RAB19	Ras-related protein Rab-19	41665.8	43335.3	43015.3	47820.2	37030.4	43877	31070.5	51557.5	41885.2	41995.5
A4D1U4	2.42%	1	455	4.9765	51445.9	A4D1U4;C9J7X6	DEN11_HUMAN	DENND11	DENN domain-containing protein 11						9926.56	11043.4	5149.58	4907	3483.16
A4D2B0	9.77%	2	266	4.4824	27202.3	A4D2B0;C9JAV3	MBLC1_HUMAN	MBLAC1	Metallo-beta-lactamase domain-containing protein 1	6985.3	10412.7	10911.4	11848.6	16329.2	15983.3	8503.22	15200.2	11005.2	11526.8
A4FUA5;Q32Q26	2.91%	1	446	8.0044	48840.5	A4FUA5;J3KPY9;Q32Q26	A4FUA5_HUMAN;Q32Q26_HUMAN	ANTXR2	ANTXR2 protein (Fragment)	7464.7	6177.9	7019.07	4516.17	10972.3	7772.89		2872.84	9054.05	6098.46
A4QN19	1.74%	2	1727	5.0747	186494	A0A8I5KPG1;A4QN19	A4QN19_HUMAN	SEC16A	Protein transport protein sec16 (Fragment)	12449.7	9753.2	11239.9	7809.83	6034.36	5434.45	7685.88	5286.87	6092.19	6523.53
A4VCI9;H3BRN3;H3BT57;H3BUJ5	3.15%	1	540	6.0007	59571.4	A4VCI9;H3BRN3;H3BT57;H3BUJ5;Q59H09	A4VCI9_HUMAN;H3BRN3_HUMAN;H3BT57_HUMAN;H3BUJ5_HUMAN	PML	PML protein (Fragment)	8535	2360.98	3890.66	6082.93	3476.93	7577.3	8428.37	3724.24	7463.18	4628.3
A5D8V6	6.48%	2	355	4.8873	38659	A5D8V6;B4DYD9;F5H4Q5	VP37C_HUMAN	VPS37C	Vacuolar protein sorting-associated protein 37C	89148.7	83397.1	78272.9	66324.8	55722.3	62740.6	44727.7	49987.1	69008.2	64805.3
A5D8W6;B3KTM8;H0YLJ3;H0YMJ0	3.10%	1	323	9.565	37260.6	B3KTM8;H0YMJ0;A5D8W6;H0YLJ3	A5D8W6_HUMAN;B3KTM8_HUMAN;H0YLJ3_HUMAN;H0YMJ0_HUMAN	MORF4L1	Mortality factor 4 like 1	20593.1	16883.3	21772.5	9110.02	19824.7	37040.1	31608.5	28104.4	34383.7	25965.2
A5PLM6;D5G3K3;Q7Z3R7	2.50%	1	719	6.4635	81856.4	A5PLM6;D5G3K3;Q59HE8;Q7Z3R7	A5PLM6_HUMAN;D5G3K3_HUMAN;Q7Z3R7_HUMAN	DKFZp686C06176;SEC14L1	SEC14L1 protein	22851.6	15889.1	8034.65		14877.9	22359.9	17090.6	21230.3	15555.6	20561.9
A5PLN9	13.19%	7	417	5.2994	46523.5	A5PLN9;B7ZLB5;B7ZLB7	TPC13_HUMAN	TRAPPC13	Trafficking protein particle complex subunit 13	30489.1	33547.9	34885.1	36310.4	30656	32795.8	33871.9	32560.2	40328.5	31760
A5YKK6	16.67%	38	2376	7.0914	266939	A5YKK6;B4DYL7;H3BMZ2	CNOT1_HUMAN	CNOT1	CCR4-NOT transcription complex subunit 1	134509	127131	130159	130173	126807	139495	136580	137554	141007	138490
A6BM72	0.86%	1	1044	6.1774	110844	A6BM72;A0A0A0MS64;A0A0G2JN40;A0A0G2JLW8	MEG11_HUMAN	MEGF11	Multiple epidermal growth factor-like domains protein 11	170317	69236.7	81721	44112.9	82518.4	42254.2	186033	53248	240109	63791.5
A6NC98	36.45%	57	1476	4.7918	164809	A6NC98;B2RTU8;H7BY33;Q8TEJ7	CC88B_HUMAN	CCDC88B	Coiled-coil domain-containing protein 88B	302155	296988	305582	289594	307995	342351	354077	358451	350797	332950
A6NCE7;Q9GZQ8	11.20%	2	125	8.9241	14628	Q9GZQ8;A6NCE7;Q658J6;H3BTL1;H6UMI0	MLP3B_HUMAN;MP3B2_HUMAN	MAP1LC3B;MAP1LC3B2	Microtubule-associated proteins 1A/1B light chain 3 beta 2	2720.09			2207.11	4521.63	14462.6		5640.21	3686.96	8377.79
A6NCL7	5.26%	2	494	7.9919	53975	A6NCL7	AN33B_HUMAN	ANKRD33B	Ankyrin repeat domain-containing protein 33B	13049.8	14299.3	14139.7	8982.53	9202.79	7037.68		6374.08	6397.63
A6NDU8	4.76%	1	294	4.9253	33620.4	A6NDU8	RIMC1_HUMAN	RIMOC1	RAB7A-interacting MON1-CCZ1 complex subunit 1	52152.5	50779.4	47635.7	43614.7	58002.5	45723.7	43719.6	39472.9	43360.4	44413.9
A6NEM2	0.53%	1	2080	7.3134	213476	A6NEM2	A6NEM2_HUMAN	HCFC1	Host cell factor C1	6421.94	8156.57	6858.57	9623.17	7461.84	10600.7	10207.2	16039.7	13301.7	10861.7
A6NEY8	8.28%	1	169	6.217	18657.6	A6NEY8	PRXD1_HUMAN	PRORSD1P	Putative prolyl-tRNA synthetase associated domain-containing protein 1						25362.6	23909.8	22411.2	29472.7	26928.5
A6NFI3	3.19%	3	1004	4.9967	108437	A6NFI3	ZN316_HUMAN	ZNF316	Zinc finger protein 316	6466.36	6581.08	8077.28	4327.76	6069.27	3924.53	9475.05		10904.5	8319.88
A6NG10;K7EIJ0	5.44%	2	239	5.7796	25807.4	A6NG10;K7EIJ0	A6NG10_HUMAN;K7EIJ0_HUMAN	WBP2	WW domain binding protein 2	9323.97	5505.93	11616.3	5872.5	9209.18	6763.93	3295.86	6834.83	7379.13	6433.59
A6NGU5;P36268	5.28%	3	568	7.107	61501.6	A6NGU5;P19440;P36268;A0A140VJJ9;Q14390;B5MD39;A0A494C1J8;A2VCM7;B5MC34;B5MC36;Q6ISU8;Q6NZY2	GGT2_HUMAN;GGT3_HUMAN	GGT2P;GGT3P	Putative glutathione hydrolase 3 proenzyme	15726.7	3652.06	11550.1	14064.5	7049.19	8817.79	6515.55	3932.86	6762.47	6222.52
A6NHL2	3.81%	1	446	5.9607	49908.7	A6NHL2	TBAL3_HUMAN	TUBAL3	Tubulin alpha chain-like 3			22022.6	17077.2	27594.1		11568.9
A6NHR9	26.08%	64	2005	7.2991	226374	A6NHR9;A0A8I5KRS9;J3KTL8	SMHD1_HUMAN	SMCHD1	Structural maintenance of chromosomes flexible hinge domain-containing protein 1	519839	518782	518087	529033	555452	708166	740859	700411	705929	698772
A6NI73	7.69%	3	299	6.9551	32755.1	A6NI73	LIRA5_HUMAN	LILRA5	Leukocyte immunoglobulin-like receptor subfamily A member 5	90660.2	86678.1	74187.6	90275.7	76073.7	21704.4	24336.1	18117.4	20759.1	22320.5
A6NI79	2.36%	1	296	5.5326	34796.3	A6NI79	CCD69_HUMAN	CCDC69	Coiled-coil domain-containing protein 69					27742.8		26808.3	32024.5	29907.7	26575.1
A6NIH7	14.74%	3	251	5.4131	28136.6	A6NIH7;B3KX02	U119B_HUMAN	UNC119B	Protein unc-119 homolog B	14364.9	22634.7	18965.6	15319.6	13545.2	26159.8	16471.6	20899.5	21006.2	17234.3
A6NIZ1;P61224	7.07%	2	184	5.0948	20924.9	P61224;A6NIZ1;E7ESV4;F5H7Y6;B7ZB78;F5GX62;F5GZG1;F5H004;F5H6R7;F5H823;Q9BXV4	RAP1B_HUMAN;RP1BL_HUMAN	RAP1B;RAP1BL	Ras-related protein Rap-1b-like protein	224943	182415	216711	197839	203226	178443	154540	168728	160642	167338
A6NJG2	24.13%	5	315	9.8925	33803.1	A6NJG2	SWAHD_HUMAN	SOWAHD	Ankyrin repeat domain-containing protein SOWAHD	114633	126978	126219	127194	117994	142456	134934	126925	130674	124085
A6NK06	1.87%	1	481	7.4199	52628.3	A6NK06	IRG1_HUMAN	ACOD1	Cis-aconitate decarboxylase						83258.5	78718.4	75896.2	89235.6	55443.2
A6NKT7;Q7Z3J3	0.74%	1	1758	6.2613	197487	A6NKT7;Q7Z3J3;B4DZH4;J3KNE0	RGPD3_HUMAN;RGPD4_HUMAN	RGPD3;RGPD4	RanBP2-like and GRIP domain-containing protein 3				3269.54
A6NMD2;D6RF30;H3BQL2;P0CJ92	2.53%	1	632	8.4134	71774.7	A6NMD2;D6RF30;H3BQL2;P0CJ92;A0A1B0GVY7	GOG8H_HUMAN;GOG8J_HUMAN;GOG8K_HUMAN;GOG8T_HUMAN	GOLGA8H;GOLGA8J;GOLGA8K;GOLGA8T	Golgin subfamily A member 8J				2980.98
A6QL64;Q5JPF3;Q8N2N9	0.42%	1	1915	9.072	214500	Q8N2N9;A6QL64;Q5JPF3;A0A087X1R3;A0A8J8YUB5;I1Z9D2;I1Z9D3	AN36A_HUMAN;AN36B_HUMAN;AN36C_HUMAN	ANKRD36;ANKRD36B;ANKRD36C	Ankyrin repeat domain-containing protein 36A	66685.7	60471.2	77612.7	77475.1	78089.4	48227.9	48762.9	43020.1	38951.3	34342.1
A7E2A2	1.54%	1	1237	6.3662	140745	A7E2A2	A7E2A2_HUMAN	APAF1	Apoptotic protease-activating factor 1	4198.62		7683.5	4264.13	3571.32		3854.69
A7E2V4	5.17%	7	1837	6.7929	197297	A7E2V4;H7BZ52;S4R393;S4R3H3;S4R410	ZSWM8_HUMAN	ZSWIM8	Zinc finger SWIM domain-containing protein 8	52722.3	41745.4	34196.8	38111.4	39847.7	45117.4	33579.5	37549.1	40386.1	28541
A7MCY6	5.20%	3	615	5.6766	67702.1	A7MCY6	TBKB1_HUMAN	TBKBP1	TANK-binding kinase 1-binding protein 1	106273	81290.4	89000.3	75484.4	96708	94193.6	83224.9	93966.9	83793.1	71072.8
A8CG34	2.36%	2	1229	11.061	125092	A8CG34;L0R526	P121C_HUMAN	POM121C	Nuclear envelope pore membrane protein POM 121C	12685.5	3368.16	2771.12	3169.98		8699.39	19215.5	11206.7	6369.83	10411.8
A8K2U0	6.46%	9	1454	5.4683	161107	A8K2U0;Q6ZWK7	A2ML1_HUMAN	A2ML1	Alpha-2-macroglobulin-like protein 1	41989.6	39986.9	38139	41601.6	38629.6	27227.1	18370.2	21545.1	27010	27223.8
A8K3C1	6.02%	1	216	9.0315	25525.6	A8K3C1	A8K3C1_HUMAN		cDNA FLJ78510	29269.1	13363.5	19618.3	17000.2	18985.6	13140.4	9270.8	7755.32	15454.4	15439.3
A8K3D2;H0YAC5	3.94%	1	254	10.0846	28445.9	A8K3D2;A8K4Y6;H0YAC5	A8K3D2_HUMAN;H0YAC5_HUMAN	REEP2	Receptor expression-enhancing protein		37330.3	25697.3	29462.4	25208.6	131571	123629	117959	132497	117577
A8K4G0	4.48%	1	201	7.1672	22689.1	A8K4G0;B4DQ71;J9JID3	CLM7_HUMAN	CD300LB	CMRF35-like molecule 7		2935.75	3241.38	5181.68	2134.79	7684.67	3629.21	6883.11		2140.52
A8K4T2	3.10%	2	484	7.3114	55465.7	A8K4T2	A8K4T2_HUMAN		cDNA FLJ76281, highly similar to Homo sapiens DnaJ (Hsp40) homolog, subfamily C, member 7 (DNAJC7), mRNA	18474.6	22673.4	16929	27660.7	22723.6	14871.1	15437.9	25656.3	17511.4	20647.2
A8K5G6	1.13%	1	1239	6.8215	139634	A8K5G6	A8K5G6_HUMAN		DNA polymerase subunit gamma-1				13282.6	29015.1	30325.1			30557.6	42291.3
A8K6D4;A8K6R3	2.91%	2	446	6.6082	49251.3	A8K6D4;A8K6R3	A8K6D4_HUMAN;A8K6R3_HUMAN		NAD(+) kinase	20905.2	30776.7	22659.4	30181.8	30956.8	95909.8	113553	93349.1	96839.2	116085
A8K7N0	7.34%	1	218	11.5753	23646.1	A8K7N0	A8K7N0_HUMAN		Large ribosomal subunit protein eL14	8062.15		7736.49		12343	9827.08	17666.7	25100.9		8879.72
A8K7W3	6.91%	2	333	4.7883	37833.6	A8K7W3;B4DYC6	A8K7W3_HUMAN		cDNA FLJ75780, highly similar to Homo sapiens SGT1, suppressor of G2 allele of SKP1 (SUGT1), mRNA	20182.3	13346.2	13885.7	6803.39	12467.5		14968.8	24046.4	26355	20493.4
A8K8C4;B2RCJ7;B7Z4U9;Q15786;Q59HE3	3.02%	1	431	4.4511	47155	A8K8C4;B2RCJ7;B7Z4U9;Q15786;Q59HE3	A8K8C4_HUMAN;B2RCJ7_HUMAN;B7Z4U9_HUMAN;Q15786_HUMAN;Q59HE3_HUMAN		Calpastatin	62208.6	84334.7	64554.6	74698.7	104458	39069.7	47171.9	36162.9	45428.3	35683
A8K8U3	1.37%	2	1164	7.2325	128780	A8K8U3	A8K8U3_HUMAN		Calcium-transporting ATPase	32186.1	34438.8	39551.5	38219.7	36000.1	30193.4	20997.8	35061.2	31770.8	30875.9
A8K973;B2R7R4	1.79%	1	671	9.4116	75991.5	A8K973;B2R7R4	A8K973_HUMAN;B2R7R4_HUMAN		cDNA FLJ77998, highly similar to Homo sapiens synaptotagmin-like 4 (granuphilin-a), mRNA	7543.79	14339.9	9776.02	11596.4	6347.52	16768.2	11511.8	12438.9	17601.8	7011.28
A8K9E4	1.71%	1	467	6.505	53467.2	A8K9E4	A8K9E4_HUMAN		cDNA FLJ76459, highly similar to Homo sapiens matrix metallopeptidase 8 (neutrophil collagenase) (MMP8), mRNA	45756.1	45344.8	28156.4	44510.5	36096.4	15608.7	22862.3	14873.9	12028.3	24072.2
A8KA33	1.87%	1	696	5.6899	77137.9	A8KA33	A8KA33_HUMAN		cDNA FLJ76690, highly similar to Homo sapiens neuronal protein isoform a mRNA	1211.82		1661.04	1880.08	1775.52	3832.69	1005.05	1443.41
A8MVS5	19.13%	3	230	7.1898	24753.2	A8MVS5	HIDE1_HUMAN	HIDE1	Protein HIDE1	317093	368447	306034	271490	314399	253053	276000	269864	232330	281247
A8MW92	7.08%	6	1017	6.7982	115010	A8MW92;A0A0A0MQS0;A8MUE8;A8MXR8;E9PM57;F8W9L8;A0A0A8K9A6;A0A0D9SG14;E5RK91	P20L1_HUMAN	PHF20L1	PHD finger protein 20-like protein 1	70579.6	77015.6	80542.5	67338.2	75365.7	89395.9	68882.6	65914.1	82305.5	89867.9
A8MWD9;P62308	25.00%	3	76	9.2214	8544.05	P62308;A8MWD9;F5H013;Q49AN9	RUXGL_HUMAN;RUXG_HUMAN	SNRPG;SNRPGP15	Putative small nuclear ribonucleoprotein G-like protein 15	138209	369878	242516	221136	219436	230606	163428	196515	191009	201697
A8MXV4	20.80%	9	375	7.5841	42233.3	A8MXV4	NUD19_HUMAN	NUDT19	Acyl-coenzyme A diphosphatase NUDT19	50441.2	42740.4	45168.7	45704.3	53243.4	42651.4	40407.3	31765.2	48149.2	39588.5
A9IYQ1	3.97%	1	302	9.9605	33692.5	A9IYQ1	A9IYQ1_HUMAN	PDS5B	PDS5 cohesin associated factor B (Fragment)	1350.92	3217.38	3664.69		3425.6	5400.96	7841.1	6234.59	4538.33	7356.6
A9QQ22	19.51%	7	410	5.2397	43822.5	A8K0Z3;C4AMC7;Q6VEQ5;A8MWX3;Q9NQA3;A0A7I2YQU6;A9QQ12;A9QQ13;A9QQ14;A9QQ15;A9QQ16;A9QQ17;A9QQ18;A9QQ19;A9QQ20;A9QQ21;A9QQ22;A9QQ23;Q7Z3N4;Q9NSV7;Q9H7J9	A9QQ22_HUMAN	WASH	Actin nucleation promoting factor (Fragment)	58690.4	50878	48489.8	67368.5	44777.4	52070.4	44877.4	39591.3	40863.2	57866.8
B0I1T2	31.83%	41	1018	8.8831	116442	B0I1T2;O94832;A0A3B3IU30;F8WEW9;J3KRL0;J3QRN6;K7EIG7;Q7Z3N6	MYO1G_HUMAN	MYO1G	Unconventional myosin-Ig	201738	213786	217494	210485	216932	281983	282945	286981	278012	292193
B1AKB5	4.19%	2	334	5.1384	37100.1	B1AKB5	B1AKB5_HUMAN	TFEB	Transcription factor EB (Fragment)	45175.7	55609.2	41960.3	53562.2	42925.6	49377.3	55424	52396.1	49040.7	34658
B1ALK7	3.12%	4	705	6.6361	79832.4	A0A2R8YG42;B1ALK7;A0A8V8TQ72;B7Z6G2	B1ALK7_HUMAN	ARHGEF7	Rho guanine nucleotide exchange factor 7	93457.5	98215	118667	90083	84654.8	121649	106571	117795	105225	105252
B1B5Q2;B1B5Q3;B1B5Q8;B1B5S5;B1B5S7;B1B5S8	38.46%	2	26	6.0397	3035.59	A8K0B6;Q53H01;B1B5Q2;B1B5Q3;B1B5Q8;B1B5S5;B1B5S7;B1B5S8;B3KUZ6	B1B5Q2_HUMAN;B1B5Q3_HUMAN;B1B5Q8_HUMAN;B1B5S5_HUMAN;B1B5S7_HUMAN;B1B5S8_HUMAN	ASAH1	N-acylsphingosine amidohydrolase 1 (Fragment)	26150.9	29330.7	9617.16	8653.51	4928.73	17216.2	10079.1	7802.98	7020.75	9749.45
B2MV14	2.39%	1	585	8.078	64233.8	B2MV14;W8QEY1	B2MV14_HUMAN	LTF	Lactotransferrin	31773.8	11117.8	29969.6	34559.5	26007.1	114887	125807	102149	128673	103458
B2R4A2	8.11%	1	111	8.3043	13531.4	B2R4A2	B2R4A2_HUMAN		Cytochrome b-c1 complex subunit 7	36150.5	34998.2	37403.2	32382.5	33281.4	45951	56263.2	48448.1	66396	52514.4
B2R5H0	10.48%	1	105	6.9777	11724.4	B2R5H0	B2R5H0_HUMAN		Protein S100	3908.11		6457.1	8078.94	8107.91	5083.04		3972.11
B2RB47	1.48%	1	879	6.9156	100718	B2RB47	B2RB47_HUMAN		AMP deaminase						15825.5	15422.9	24192.3	16424.4	24409.1
B2RCM3;B4E1R7;Q59EF6	1.86%	3	700	4.6295	80078.4	Q59EF6;B2RCM3;B4E1R7	B2RCM3_HUMAN;B4E1R7_HUMAN;Q59EF6_HUMAN		Calpain-2 catalytic subunit	21022.8	25784.8	25653.7	18056.7	28626.9	24498.6	25129	37772.3	33545.7	26923.4
B2RDT9	4.60%	1	348	4.7463	39383.7	B2RDT9	B2RDT9_HUMAN		Zinc finger protein 830	2687			1000.53	581.698		1610.47
B2RMN7	0.61%	1	2137	4.9223	246568	B2RMN7	B2RMN7_HUMAN	SPTB	Spectrin beta chain		14322.2	18009.9	11830.1	18682.1	18984.6		15975.5	7953.98	12552.1
B2RTU8	0.81%	1	1476	4.8143	164735	B2RTU8;Q8TEI3	B2RTU8_HUMAN	CCDC88B	Coiled-coil domain containing 88B	30223.2	27173.9	30802.9	23361.9	20560.3	23744.6	19856.2	23963.2	26137.5	23115.9
B3KMG8	5.14%	1	253	4.7935	28008.6	B3KMG8	B3KMG8_HUMAN		cDNA FLJ10953 fis, clone PLACE1000380, highly similar to Zinc finger CCCH domain-containing protein 13	6174.21				5865.46		3703.93	7831.95
B3KMN2	3.90%	2	333	9.1276	36460.9	B3KMN2	B3KMN2_HUMAN		cDNA FLJ11695 fis, clone HEMBA1005019, highly similar to Homo sapiens SCC-112 protein (SCC-112), mRNA	7999.57	6242.83	3033.56	4950.75	9168.99	13755.7	20762.5	12908.8	13088.1	8426.92
B3KMQ6	2.22%	1	677	4.4848	73368.8	B3KMQ6	B3KMQ6_HUMAN		cDNA FLJ12172 fis, clone MAMMA1000684, highly similar to Opioid growth factor receptor	2754.63	6676.38	6149.67	8353.44
B3KN23;B4DQR3	4.20%	1	333	7.071	38544.7	B3KN23;B4DQR3	B3KN23_HUMAN;B4DQR3_HUMAN		cDNA FLJ13304 fis, clone OVARC1001391, highly similar to Homo sapiens two pore segment channel 2 (TPCN2), mRNA	11403.8	9935.32		6521.82
B3KND8	2.32%	1	475	9.3357	53903.5	B3KND8	B3KND8_HUMAN		cDNA FLJ14383 fis, clone HEMBA1002035, highly similar to Bromodomain adjacent to zinc finger domain protein 1A	30175.2	30429.1	20678.9	24245.1	25567.2	17070	26017.6	29461.9	25105.3	18756
B3KNG6	4.76%	2	315	4.155	37106.7	B3KNG6	B3KNG6_HUMAN		cDNA FLJ14554 fis, clone NT2RM2001839, highly similar to Calumenin	74805.6	60498.6	81512.1	78846.4	78784.1	47179.3	64742.5	54878.7	58114.8	52088.1
B3KPX1	4.21%	1	356	8.4891	38695.8	B3KPX1	B3KPX1_HUMAN		cDNA FLJ32394 fis, clone SKMUS2000078, highly similar to Very-long-chain specific acyl-CoA dehydrogenase, mitochondrial	13108	16455.4	5926.06	48375.8	64136.5	6450.69	15378.4	25132.4	13643.2	22249.1
B3KPZ8	4.47%	2	358	7.6608	38887.6	B3KPZ8	B3KPZ8_HUMAN		Transketolase	5501.87	21502.5	5697.28	17232.1	4244.66	5054.16	3835.09	5903.7	9225.75	25199.2
B3KTE6	5.96%	2	151	6.8276	15973.8	B3KTE6	B3KTE6_HUMAN		cDNA FLJ38139 fis, clone D9OST2002397, weakly similar to Chitinase-3-like protein 1	131204	144064	136804	120354	153028	262755	250308	253634	241176	293565
B3KU93	1.06%	1	756	4.8908	85213.1	B3KU93	B3KU93_HUMAN		Aminopeptidase	13134.1	12935.5	11730.1	7536.81	7369.47	10767.9	14338.8	17806	11799.2	12836.6
B3KUE6;B4DN54	3.65%	1	274	8.6641	30212.8	B3KUE6;B4DN54	B3KUE6_HUMAN;B4DN54_HUMAN		cDNA FLJ39696 fis, clone SMINT2011033, highly similar to Sorting and assembly machinery component 50 homolog	15568.9	7491.34	9510.8	9583.78	12901.4	17267.8		4773.72
B3KUI1	4.02%	1	224	8.8605	25043	B3KUI1	B3KUI1_HUMAN		cDNA FLJ39956 fis, clone SPLEN2024990, highly similar to Plastin-2	36549.4	42998.6	44801.6	49933.2	35369.4	45091.5	61122.8	56710.7	37654.1	41670.6
B3KVU7	6.98%	3	172	5.1489	19417.4	B3KVU7	B3KVU7_HUMAN		cDNA FLJ41544 fis, clone CERVX2002430, highly similar to Vesicle-associated membrane protein-associated protein B/C	129343	119520	121791	123436	114707	149876	154531	172470	151041	160212
B3KWD0	1.95%	2	718	5.4875	82419.1	B3KWD0	B3KWD0_HUMAN		cDNA FLJ42779 fis, clone BRAWH3005300, highly similar to Exportin-1	39986.6		18866.7	15777.9	27188.2	22575.5	27119.8	6958.07	21678.7	39852.2
B3KX06	5.24%	1	286	5.7897	31306.1	B3KX06	B3KX06_HUMAN		cDNA FLJ44413 fis, clone UTERU1000337, highly similar to Ca(2+)/calmodulin-dependent protein kinase phosphatase	2858.39	2413.04	3107.19	5099.8	5339.07		3147.53	4149.6
B4DDB6	3.65%	2	356	8.3787	37029.1	B4DDB6;B4E3E6	B4DDB6_HUMAN	HNRPA3	Heterogeneous nuclear ribonucleoprotein A3, isoform CRA_a	85444.9	37108.6	69522.7	71163.1	98631.5	189299	152998	98589.2	157628	124078
B4DDD6	3.20%	1	406	4.6276	45746.5	B4DDD6;B4DXL9;B4DUF9	B4DDD6_HUMAN	DBNL	Drebrin like	14850.5	15977.6	16183.9	20023.2	17540.1	6561.35	11700.3	12824.5	12044.8	7377.83
B4DDR3	3.63%	1	331	9.0339	37507.9	B4DDR3	B4DDR3_HUMAN		cDNA FLJ52148, highly similar to Apoptosis inhibitor 5	49499.8	56415.2	48695.6	52977.3	51019.2	24614	23866.4	27478.8	30290	38521.6
B4DG45;B4DHG9;B4DJ13;B4DYT0	2.29%	1	829	6.7454	92282.6	B4DG45;B4DHG9;B4DJ13;B4DYT0	B4DG45_HUMAN;B4DHG9_HUMAN;B4DJ13_HUMAN;B4DYT0_HUMAN		cDNA FLJ53877, highly similar to Sortilin-related receptor	8666.41		6347.99			6793.31	1666.23	3657.76	2847.89
B4DG47;B4DS79	2.19%	2	502	4.2645	54192.7	B4DG47;B4DS79	B4DG47_HUMAN;B4DS79_HUMAN		cDNA FLJ56967, highly similar to Adapter-relatedprotein complex 1 beta-1 subunit	58516.9	66553.4	99922.5	80982	55490.7	51930.8	40848.3	43746.3	36968.4	48010.4
B4DGX3	4.64%	2	280	5.8518	31555.3	B4DGX3	B4DGX3_HUMAN		phosphoribosylaminoimidazolesuccinocarboxamide synthase	28938.2	32032.7	32786.3	27797.4	36359.5	19482.4	17078.6	29328	21321.7	20675.3
B4DH47;B7ZB56;Q59FZ8;Q8N8M3	5.93%	1	236	7.6274	27231.5	B4DH47;B7ZB56;Q59FZ8;Q8N8M3	B4DH47_HUMAN;B7ZB56_HUMAN;Q59FZ8_HUMAN;Q8N8M3_HUMAN		cDNA FLJ53769, highly similar to Homo sapiens nebulette (NEBL), transcript variant 2, mRNA			14250.8	10383.2
B4DHK9	2.34%	1	342	5.7141	39029.2	B4DHK9	B4DHK9_HUMAN		Actin-related protein 2	17986.7	18416.3	17017.7	9225.65	16364.3	10937.6	12400.9	14232	5628.74	14690
B4DI16;B4DY91	4.92%	1	264	6.8385	30629.2	B4DI16;B4DY91	B4DI16_HUMAN;B4DY91_HUMAN		6-phosphofructo-2-kinase/fructose-2,6-bisphosphatase 2	4056.69	21819.5	3770.27	12448.5	3058			2125.36
B4DI43	10.82%	1	194	5.8326	22641.5	B4DI43	B4DI43_HUMAN		cDNA FLJ60262, weakly similar to Zinc finger protein 81	444070	448399	473000	460169	466468	192332	185337	176154	162891	199137
B4DJ49	1.58%	1	443	9.1727	50442	B4DJ49	B4DJ49_HUMAN		cDNA FLJ60581, highly similar to Rho/Rac guanine nucleotide exchange factor 2	179801	221274	229042	235385	202868	234603	250772	225561	256449	240386
B4DJI3	8.50%	2	153	6.3227	16619.7	B4DJI3	B4DJI3_HUMAN		cDNA FLJ59905, highly similar to HLA class I histocompatibility antigen, A-34alpha chain	110180	80731.2	43443.2	123838	72739.4	62978.2	59551.9	63287.8	62579	69853.2
B4DJU5	3.37%	2	326	4.8603	36466.9	B4DJU5	B4DJU5_HUMAN		cDNA FLJ53011, highly similar to Homo sapiens cytokine receptor-like factor 3 (CRLF3), mRNA	18165.5	21855.5	14160.3	17359.4	15921.8	23263.7	28530.3	32331.8	30090.7	22582.5
B4DK46	7.89%	1	152	4.492	16631.6	B4DK46	B4DK46_HUMAN		cDNA FLJ56785, highly similar to Huntingtin-interacting protein 1	8072.88	15336.6	8172.36	6233.09	6209.73	15975.5	8745.43	17458.2	14982.7	8115.26
B4DKV5	1.67%	1	718	5.1198	81459.8	B4DKV5	B4DKV5_HUMAN		cDNA FLJ55614	11481.3	12879.8	12619.7	9650.33	20480		17871.6		8239.45	9805.26
B4DMJ5	5.37%	2	242	4.1368	27307.2	B4DMJ5	B4DMJ5_HUMAN		cDNA FLJ53012, highly similar to Tubulin beta-7 chain	2931.26	1699.11	5154.49	2824.26	5816.31	7424.54	1539.78	4157.42	3897.22	3080.18
B4DMM2	6.45%	1	186	8.2901	20224.3	B4DMM2	B4DMM2_HUMAN		cDNA FLJ52566, highly similar to Polymerase delta-interacting protein 3	7151.07	7685.96	5934.16	18392.8		26754.6	25702.7	18004.1	13605.1	12304.9
B4DNE5	8.11%	1	111	10.087	11127.2	B4DNE5	B4DNE5_HUMAN		cDNA FLJ59661, highly similar to Tyrosine-protein phosphatase non-receptortype 18	41718.1	54252.2	37067	42894.6	46656.1	20710.3	21762.9	23471.5	36609.3	31478.2
B4DNJ3;B4DUF1;Q59ET0	2.37%	1	465	5.2627	53355	B4DNJ3;B4DUF1;Q59ET0	B4DNJ3_HUMAN;B4DUF1_HUMAN;Q59ET0_HUMAN		1,4-alpha-glucan branching enzyme				12637.5	7418.19
B4DP94	6.67%	1	195	6.0038	22236	B4DP94	B4DP94_HUMAN		cDNA FLJ59828, highly similar to Regulator of G-protein signaling 19	7365.36	3767.29	2390.84	9384.24	9846.68	1814.26	7423.82	5204.23	6406.97	3649.16
B4DQ48;K7EK53	8.06%	1	124	4.2128	14542.5	B4DQ48;K7EK53	B4DQ48_HUMAN;K7EK53_HUMAN	EIF3K	Eukaryotic translation initiation factor 3 subunit K		13144.7	8063.67	4633.25	5409.54	2944.32	2911.68	3898.81	7798.47	4693.19
B4DQ92	2.90%	2	449	4.3969	49616.3	B4DQ92	B4DQ92_HUMAN		cDNA FLJ59379, highly similar to Hematopoietic lineage cell-specific protein	187639	55094.6	43280.6	52456.8	49416.2	37823.7	31762.8	57579.1	53692
B4DR80;Q5U0E6;Q6FG81;Q6P0Y1	3.88%	1	412	5.2605	45836	B4DR80;Q5U0E6;B4DMR0;Q6FG81;Q6P0Y1	B4DR80_HUMAN;Q5U0E6_HUMAN;Q6FG81_HUMAN;Q6P0Y1_HUMAN	HEL-S-95;STK24	non-specific serine/threonine protein kinase	9630.25	13856	18235.9	16217.8	18964.5	27669.9	27841	32699.7	40039.5	25638.4
B4DSL7	4.04%	1	198	10.2764	22510.8	B4DSL7	B4DSL7_HUMAN	hCG_2040263	HCG2040263, isoform CRA_b	71875.8	77406.4	63466	73961.7	82257	84310.8	77691.7	82620.2	75449	71224.9
B4DT46	5.34%	1	131	9.9589	14019.3	B4DT46	B4DT46_HUMAN		Cytochrome b-245 light chain	178869	139044	146120	121750	93602.4	147162	75791.9	129751	142187	153516
B4DU07	4.39%	1	592	8.077	66456.4	B4DU07	B4DU07_HUMAN		Acyl-coenzyme A oxidase		6961.04
B4DVD6	5.16%	1	155	12.5848	14834.4	B4DVD6	B4DVD6_HUMAN		cDNA FLJ60171, highly similar to Small nuclear ribonucleoprotein-associated protein B	118092	111362	93968.5	85917.1	106582	80755.5	80014.2	72561.9	81630.6	80398.9
B4DWC5	4.96%	1	282	4.8164	31626.2	B4DWC5	B4DWC5_HUMAN		cDNA FLJ58291, moderately similar to Neutral alpha-glucosidase C		1088.64		3170.25	1315.59		1798.15		4814.35	2581.65
B4DWD0	9.17%	1	109	8.308	13186.3	B4DWD0	B4DWD0_HUMAN		Calcium uniporter protein	15213.4	12935.6	17689.5	8521.79	12847.9	11595.7	11006.4	12678.3	11717	7647.21
B4DXP9	4.26%	3	329	6.3191	37480.8	B4DXP9	B4DXP9_HUMAN		Alpha-centractin	19934.2	15316.8	13139.6	18575.7	14366.1	30435.1	29275	30701	26814.8	30187.7
B4DY08;G3V251;G3V2D6;G3V3K6;G3V4C1;G3V4W0;G3V5X6	6.25%	2	288	9.1292	31971.7	B2R5W2;B3KX96;B4DY08;G3V251;G3V2D6;G3V3K6;G3V4C1;G3V4W0;G3V5X6	B4DY08_HUMAN;G3V251_HUMAN;G3V2D6_HUMAN;G3V3K6_HUMAN;G3V4C1_HUMAN;G3V4W0_HUMAN;G3V5X6_HUMAN	HNRNPC	Heterogeneous nuclear ribonucleoprotein C	145233	140987	129836	183866	135327	94374.4	91442	94147.3	91636.8	99873.1
B4DZ11;B4E3H1	6.23%	1	337	4.9116	38226.2	B4DZ11;B4E3H1	B4DZ11_HUMAN;B4E3H1_HUMAN		cDNA FLJ59642, highly similar to Supervillin							15078.2			15177.5
B4E022	1.56%	2	576	7.4848	62879	B4E022	B4E022_HUMAN		Transketolase	165901	217373	185216	199552	189316	96643.6	98679.3	93983.7	94593.5	86449.4
B4E0T8	0.85%	1	1181	7.0811	133548	B4E0T8	B4E0T8_HUMAN		cDNA FLJ59649, highly similar to Myosin-18A	19700.1	20505.2	28366.7	31133.9	19767.2	19101.4	18665.8	17290.3	10708	14010.6
B4E1V0	4.33%	4	300	7.5963	33025.4	B4E1V0	B4E1V0_HUMAN		cDNA FLJ54839, highly similar to Lactotransferrin	12598600	16472000	14164800	14089100	15663200	39337100	40022100	41594500	35312800	37353700
B4E215	0.86%	1	1400	6.5175	160231	B4E215	B4E215_HUMAN		E3 ubiquitin-protein ligase	2980.23		6996.6		3358.83			650.186	2770.58	1535.75
B4E2Q0	0.73%	1	953	7.1603	104713	B4E2Q0	B4E2Q0_HUMAN	ATP2C1	Calcium-transporting ATPase	24514.1	24143.7	19754.5	20453	17999.7	35576.7	36874.2	36198.8	42625.8	30171.1
B4E2V3	1.46%	1	822	8.0734	93977.7	B4E2V3	B4E2V3_HUMAN		non-specific serine/threonine protein kinase	7028.9	4124.58		7605.78	8138.14	3935.55	8723.4	8282.9	5712.73	7675.45
B4E3A8	2.35%	1	341	6.6176	38685.2	B4E3A8	B4E3A8_HUMAN		cDNA FLJ53963, highly similar to Leukocyte elastase inhibitor	309943	65998.3	112770	152998	243528	159904	77107.2	89584.4	175899	112018
B4E3H3	1.15%	1	1132	6.4597	132821	B4E3H3	B4E3H3_HUMAN		Phosphoinositide phospholipase C	26066.8	27407.3	27249	22967.2	39797.5	19272.1	43916.4	35558.7	39726.8	29455.4
B5MBZ0	1.11%	1	992	6.459	110178	B5MBZ0	B5MBZ0_HUMAN	EML4	EMAP like 4						4710.54	7764.67	2664.29	2771.25	5489.76
B5MC51	1.91%	1	629	7.1304	71193	B5MC51;Q96C90;F5GXC4;F5H2U0	B5MC51_HUMAN	LIMK2	Protein phosphatase 1 regulatory subunit 14	11089.2	8319.95				11306.4				18486.9
B6A8C7	19.93%	4	271	8.4654	29454.9	B6A8C7;A0A087X1Q6	TARM1_HUMAN	TARM1	T-cell-interacting, activating receptor on myeloid cells protein 1	29877.1	33268.1	36811.6	33824	23522.9	25770.7	28547.4	31980.4	29318.8	29647.2
B7SBB1;D2CVN5	3.95%	1	329	6.4995	37500.9	B7SBB1;D2CVN5	B7SBB1_HUMAN;D2CVN5_HUMAN	AIP	peptidylprolyl isomerase	149059	143059	119267	132437	134168	112322	100584	109755	106921	108401
B7Z282	2.21%	3	544	7.2589	63830.7	B7Z282	B7Z282_HUMAN		AMP deaminase	84837.4	77112.5	87352.8	78913.2	72291	80344.1	63756.5	65046.8	70335.1	72539.2
B7Z2F5	1.86%	1	807	7.2819	87238.5	B7Z2F5	B7Z2F5_HUMAN		cDNA FLJ55918, highly similar to Echinoderm microtubule-associated protein-like 2	12046.5	12093.4	11438	6397.44	5557	4574.59		6788.43		6466.74
B7Z4Z1;Q59G47	14.02%	2	107	9.4367	11453.3	B7Z4Z1;Q59G47	B7Z4Z1_HUMAN;Q59G47_HUMAN		cDNA FLJ50598, highly similar to Homo sapiens cAMP responsive element binding protein 5 (CREB5), transcript variant 4, mRNA	22412.4	22879.6	17923.9	28219.2	18480.7	12554.8	17832.3	8364.92	14917.2	15008.8
B7Z507;B7Z747;B7Z7V0;B7Z8A9	2.01%	4	648	5.6305	71554.1	B7Z747;B7Z507;B7Z7V0;B7Z8A9	B7Z507_HUMAN;B7Z747_HUMAN;B7Z7V0_HUMAN;B7Z8A9_HUMAN		Matrix metalloproteinase-9	1832140	1770190	1717450	2083840	1801060	1035580	1126580	983635	1039930	1092640
B7Z879	1.18%	1	931	7.5036	107375	A0A087WXL6;B7Z879;Q658K0;A0A0G2JS92;Q53FX3	B7Z879_HUMAN	VPS11	Vacuolar protein sorting-associated protein 11 homolog	7177.05	4031.65	8583.82	3108.68		5378.77	7007.99	5439.62		4130.32
B7Z8Y3;Q59EC0	1.75%	1	970	7.8892	107016	B7Z8Y3;Q59EC0	B7Z8Y3_HUMAN;Q59EC0_HUMAN		cDNA FLJ61696, highly similar to Double-stranded RNA-specific adenosine deaminase	85105.5	84415.9	73495.5	97110.3	97505.9	83650.8	97171.4	87908	111286	87435.6
B7ZAP0	6.32%	2	253	5	29037.9	B7ZAP0;A0A0U1RQV7;A0A804HKD7;B4DQA5;E9PS63;F5H8L0;Q6AI42;Q9UEL5;Q9Y6Y7	RBG10_HUMAN	RABGAP1L	Rab GTPase-activating protein 1-like, isoform 10	6618.16		5259.15	3583.99	3484.08	4631.93	1426.18	5396.21	3159.46	6673.61
B7ZAQ6;P0CG08	9.67%	5	455	9.62	52917	B7ZAQ6;P0CG08;B4DT03;B4DY51;X5D2I6;X5D7G6;X5D920;X5DNN3	GPHRA_HUMAN;GPHRB_HUMAN	GPR89A;GPR89B	Golgi pH regulator A	27881	25489	21452.8	23486.8	27076.5	34842.8	33523	29245.4	32774.5	32850.4
B7ZKT9	20.53%	28	1174	7.4336	136517	Q2M389;A0A087X256;B7ZKT9	B7ZKT9_HUMAN	KIAA1033	KIAA1033 protein	103339	111929	108105	111126	99672.6	122360	121300	112471	114991	108369
B7ZKV8	1.96%	1	357	4.4008	41581.7	B7ZKV8	B7ZKV8_HUMAN	ATP1B4	Sodium/potassium-transporting ATPase subunit beta						168038	178709
B7ZLE5	1.56%	2	2240	5.9425	246698	A0A384MR03;B4DN21;B4DTH2;B4DTK1;B4DU16;B7ZLE5;Q59G22;Q68CX6;Q6MZM7;Q6N084;Q6PJE5	B7ZLE5_HUMAN	FN1	Fibronectin			4033.99	6224.5	5384.86	10892	6649.67	19852.6		19343.9
B8ZZC5	15.53%	1	103	6.6318	11873.5	B8ZZC5;Q68D38;B3KM58	B8ZZC5_HUMAN	GLS	glutaminase	13879.5	16758.3	15395.9	13418.2	9237.23	14941.1	8340.46	13442.3	11893.9	15103.1
B9A064	8.41%	2	214	8.9839	23063.2	B9A064;P0DOX8;A0A0B4J231;A0A5E4;Q5FWF9;Q6GMV7;Q6GMW4;Q6GMW6;Q6NS95;Q6P5S3;Q6PIK1;Q96E61;S6BAP8;S6C4Q9	IGLL5_HUMAN	IGLL5	Immunoglobulin lambda-like polypeptide 5	29537.7	38924.7	30781.5	39327	26853.2	22316.6	22297.8	22464.8	18955.6	29667.3
C0JYY2	0.20%	1	4563	7.0347	515558	C0JYY2;E1A689	C0JYY2_HUMAN	APOB	Apolipoprotein B (Including Ag(X) antigen)	11687.2	16384.8	19628.2	13548	7317.2	25533	18037.8	25877.7	28428.6	23906.2
C4AMC7;Q6VEQ5	8.86%	4	463	5.1543	49994.5	A8K0Z3;C4AMC7;Q6VEQ5;A0A8Q3SIH9;B4DHT3;Q7Z3N4;Q9NSV7	WASH2_HUMAN;WASH3_HUMAN	WASH2P;WASH3P	Putative WAS protein family homolog 3	10331.3	16319.4	12469.5	12904.2	14567.8	12981.9	7886.36	8537.21	14768.6	11069
C5J025;D0V0K8;F4YTF6	7.73%	1	181	6.1212	21083.2	A0A2P9G7Q0;A0A7D8VEI3;A0A0N7A4T6;A0A0X7YJX4;A0A1C8DSN5;A0A286MC62;C5J025;D0V0K8;F4YTF6;F6IQL0;S5DLF7	C5J025_HUMAN;D0V0K8_HUMAN;F4YTF6_HUMAN	HLA-B	MHC class I antigen (Fragment)			9614.24	11573.9	5279.06	12077.1		14199.8	14993.3	10227.2
C7DJS2	8.61%	1	151	4.6805	16667	C7DJS2	C7DJS2_HUMAN	GSTP1	Glutathione S-transferase (Fragment)	6861.78	4338.61		4166.78	13406.9	11838.5	4611.28	5246.61	10507.7	8118.36
C8C504	10.88%	2	147	7.9971	15997.5	C8C504	C8C504_HUMAN	HBB	Beta-globin	53586.2	49563.9	62002.6	58350.3	56374.5	10421.3	12654.7	8031.49	10166.6	10991.3
C9J406;Q3B7X4	3.64%	2	659	5.9403	73253.9	B4E2B5;C9J406;Q3B7X4	C9J406_HUMAN;Q3B7X4_HUMAN	IMMT	MICOS complex subunit MIC60	11800.4	15781.8	11686.3	18849.3	14903.1	12611.4	16508	10154		6956.07
C9J798;O43374	1.00%	1	803	7.7245	90406.5	O43374;C9J798;B7ZL55;E7ERK1;F8W6L0;Q2NL74;A0A9L9PXW0;B7Z405;B7Z9G3;F5GXT2;H0Y980;H0YB35	RAS4B_HUMAN;RASL2_HUMAN	RASA4;RASA4B	Ras GTPase-activating protein 4B						5346.07		7036.77
C9J7I0	38.69%	4	137	4.0987	15199.8	C9J7I0	UMAD1_HUMAN	UMAD1	UBAP1-MVB12-associated (UMA)-domain containing protein 1	60828.6	52355.9	35886.1	63199.5	48062.8	25629	25819.9	30081.1	32035.7	20889.1
C9J9B9	20.00%	1	60	3.8957	6646.08	C9J9B9	C9J9B9_HUMAN	LSP1	Lymphocyte specific protein 1 (Fragment)	8440.66
C9JA93	7.19%	1	278	9.2251	32136.8	C9JA93	C9JA93_HUMAN	TBC1D15	TBC1 domain family member 15 (Fragment)	4559.13					3013.14		4111.71		2643.99
C9JDQ1	8.28%	1	145	6.325	15924.8	C9JDQ1	C9JDQ1_HUMAN	MOGS	Mannosyl-oligosaccharide glucosidase (Fragment)		1815.06	2123.49	2551.63	3008.48	2499.78	3757.05			2094.59
C9JI87	4.92%	1	183	7.1637	20274.7	C9JI87	C9JI87_HUMAN	VDAC1	Voltage-dependent anion-selective channel protein 1 (Fragment)	4616.1		6016.56	4835.71	8443.28	2705.55	5022.39	4389.72	971.463	4663.39
C9JIS1	5.60%	1	232	6.9846	25537.8	C9JIS1	C9JIS1_HUMAN	GNB2	G protein subunit beta 2 (Fragment)	130083	122435	112552	131206	109146	152720	145068	154145	170212	166508
C9JLW8	20.62%	2	97	9.9115	10920.2	C9JLW8;I3L2L5;I3L317;I3L4Q0	MCRI1_HUMAN	MCRIP1	Mapk-regulated corepressor-interacting protein 1	53020.5	60365	65640.6	50108.8	62236.8	39561.3	49000.1	46646	44722.3	55471.1
C9JQL5	18.80%	2	133	9.9819	14796.5	C9JQL5	DSA2D_HUMAN		Putative dispanin subfamily A member 2d	146207	186698	207802	191361	154446	154319	121146	127561	113032	126101
C9JRL6;K7ESL7	6.47%	4	603	7.7611	65565.4	B7Z2F5;B7Z872;C9JRL6;K7ESL7	C9JRL6_HUMAN;K7ESL7_HUMAN	EML2	EMAP like 2	21640.3	18384.7	24846.4	26203.2	23658.7	20414.2	20432.6	13946.3	23568.3	23993.7
C9JRZ8;O60218	5.06%	2	316	6.6636	36537.1	C9JRZ8;O60218;A4D1P0	AK1BA_HUMAN;AK1BF_HUMAN	AKR1B10;AKR1B15	Aldo-keto reductase family 1 member B15	30991.1	32285.1	21310.9	24574.7	20322	37345.7	48199.7	45823.3	68826.4	73322
C9JUF0	19.30%	1	57	3.9013	6325.83	C9JUF0	C9JUF0_HUMAN	EIF4A2	Eukaryotic translation initiation factor 4A2 (Fragment)	10508.7		12361.9	11313.8	5836.75	7184.24		9142.31	6062.62
C9JXC6	2.84%	2	423	7.2359	46045	C9JXC6;B3KQ68	C9JXC6_HUMAN	SEC61A1	Protein transport protein Sec61 subunit alpha isoform 1	36819	33226.2	26922.5	15811.8	28653.8	16268.4	22675.1	15450.2	26932.7	12776.1
C9JZW8	34.21%	1	76	3.5752	8845.66	C9JZW8	C9JZW8_HUMAN	POLR2B	DNA-directed RNA polymerase (Fragment)	81110.1	73436.3	56900.3	76648.4	78192.5	69879.7	72384.7	90256.8	84191	77259
D3DPU2	3.79%	2	475	8.0611	51673	B2RDY9;B4DI38;B4DNA3;B4DNW7;B4DNY3;B4DUZ8;D3DPU2	D3DPU2_HUMAN	CAP1	Adenylyl cyclase-associated protein	3142590	2375880	3661430	3131620	2921610	3419630	4273820	3879970	3390010	3147260
D3DS13	14.74%	2	156	10.2945	17471.5	Q9H1E1;A8K9I2;D3DS13	D3DS13_HUMAN	RAE1	Ribonuclease A E1	16922.3	23194.1	21227.7	15829.3	13209.2	6051.5	8887.21	9705.8	8606.86	10715.5
D3GKD8	7.48%	2	147	7.1291	16170.5	P69892;A0A2R8Y7X9;A0A515HFS3;A0A650ATW2;B7UCU6;D3GKD8;D3GKD9;D9YZU9;E7CYP2;E9PBW4;Q14403;Q14474;Q14476;Q9UNL6	D3GKD8_HUMAN	HBG1	A-gamma globin Osilo variant	49647.3	31702.7	29615.2	29711.4	47692.1	16842.4	11023.4	7453.22	10399	9180.32
D3U719	1.15%	1	1217	7.8858	134641	D3U719	D3U719_HUMAN	CTC1	CST complex subunit CTC1	7774.41	8139.49	8161.35	12823	6616.62		12917.2
D3WYY6	24.32%	1	37	4.184	3891.63	D3WYY6	D3WYY6_HUMAN		Cytochrome c oxidase subunit 1 (Fragment)	201335	201985	198352	206193	197881	240051	229921	253763	233672	253264
D6CHE9;U3KPS2	3.26%	1	215	8.1201	23625.2	D6CHE9;U3KPS2	D6CHE9_HUMAN;U3KPS2_HUMAN	PRTN3	Proteinase 3	3993880	4469240	4734350	3998930	4245810	2312810	2333760	3258380	2581750	3082860
D6R9P3	10.00%	3	280	7.8779	30302.8	D6R9P3;D6RBZ0;D6RD18;B4DMY3;Q53F64	D6R9P3_HUMAN	HNRNPAB	Heterogeneous nuclear ribonucleoprotein A/B	842191	863632	765042	644276	892514	724075	691291	902564	809738	644437
D6RAA8;D6RC54;E7EQ12	19.23%	1	78	4.3521	8721.76	B7Z7L4;D6RAA8;D6RC54;E7EQ12	D6RAA8_HUMAN;D6RC54_HUMAN;E7EQ12_HUMAN	CAST	Calpastatin (Fragment)	5832.51	3432.75		2425.54	4130.78	2667.03	3822.73	2906.09	3744.84
D6RBQ9	7.74%	1	155	4.5275	15617.2	B4DTC3;D6RBQ9;Q12771	D6RBQ9_HUMAN	HNRNPD	Heterogeneous nuclear ribonucleoprotein D	4455.76		218.171	465.597	1890.83	3303.14	3503.25	8497.9	2683.54	8761.41
D6RHH4	5.15%	1	233	9.5218	25869.3	D6RHH4	D6RHH4_HUMAN	RACK1	Small ribosomal subunit protein RACK1	9916.93	7734.54	8612.01	6919.5	8443.17	7878.21		5266.27	6281.85	8644.41
D9DBT3	42.31%	1	26	11.5495	3020.61	D9DBT3	D9DBT3_HUMAN	AAAS	Mutant Allgrove syndrome protein (Fragment)	9322.68					11850.6		10329.4		4238.21
E5KND7	1.20%	1	751	6.9773	83485.5	E5KND7	E5KND7_HUMAN	GFM1	Elongation factor G, mitochondrial						2766.08	20132.4	3447.98	11049.7
E5RFS0;E5RIC7;E5RJ33;E5RJ95	3.62%	1	221	9.5102	26280.1	E5RFS0;E5RIC7;B4DYD2;B7Z9E8;E5RJ95;E5RJ33	E5RFS0_HUMAN;E5RIC7_HUMAN;E5RJ33_HUMAN;E5RJ95_HUMAN	TOP1MT	DNA topoisomerase (Fragment)	4960.04	3631.13	3678.17	4014.24	5383.57	9825.66	11850.3	6696.19	6815.13
E5RFU6;E7EQI7	4.29%	1	163	7.2687	18801.5	E7EQI7;B4DLF2;E5RFU6	E5RFU6_HUMAN;E7EQI7_HUMAN	WASHC5	WASH complex subunit 5 (Fragment)	33725.7	33232.3	36541.6	33626.9	35469	40148.3	30589.6	35218.7	40944.9	25845.3
E5RG19	16.88%	1	77	4.949	8822.79	E5RG19	E5RG19_HUMAN	TMEM30A	Cell cycle control protein 50A (Fragment)	37981.9	25345.1	29540.2	33367.9	38433.4	32536	24433.8	27074.1	28265.9	24077.2
E7BJU4	21.49%	2	121	6.917	14354.3	E7BJU4	E7BJU4_HUMAN	HO1	Heme oxygenase 1 (Fragment)							8370.02	14420.8	8846.81	10459.4
E7EPN9;H7C5N8	0.50%	1	2819	9.6585	308777	E7EPN9;H7C5N8	E7EPN9_HUMAN;H7C5N8_HUMAN	PRRC2C	Proline rich coiled-coil 2C	7012.22	7488.79	13145.8	6211.18	11277.1	6311.99	6593.4	4220.98	5532.22	3028.21
E7EQ06	4.78%	1	209	4.8362	24747.5	E7EQ06	E7EQ06_HUMAN	CASP8	Caspase-8 (Fragment)	27165.3	15793.2	20991.8	22638.9	8455.54	22176.8	12886.9	23076.1	13327.3	14107.6
E7ETY2	3.49%	4	1488	9.5731	152304	A0A6I8PRA0;E7ETY2;H0Y8Y7	E7ETY2_HUMAN	TCOF1	Treacle ribosome biogenesis factor 1	22495.8	27377	26840.8	29378.3	19760.7	41548.2	27047	28678.7	31670.5	36006.1
E9LUX2	28.17%	4	71	7.4752	7726	E9LUX2	E9LUX2_HUMAN	HBA2	Hemoglobin alpha-2 chain variant (Fragment)	469544	497689	505518	502704	466725	416833	377436	416864	403400	449050
E9PAV3	2.65%	6	2078	10.3166	205422	Q13765;E9PAV3;A0A7I2V2K5;A0A7I2V473;B4DDI8;F8VNW4;F8VZJ2;F8W0W4;H0YHX9	NACAM_HUMAN	NACA	Nascent polypeptide-associated complex subunit alpha, muscle-specific form	268509	265268	255662	277596	289336	285387	292294	297600	291273	298372
E9PEW8	7.69%	1	104	6.322	11345.9	E9PEW8	E9PEW8_HUMAN	HBD	Hemoglobin subunit delta (Fragment)	273179	305421	319466	273350	314719	131348	113196	108921	109601	90579.9
E9PIE4	4.08%	1	294	8.2623	32256.8	E9PIE4	E9PIE4_HUMAN	MTCH2	Mitochondrial carrier 2	13417.1	12973.4	11367.7	14654.8	13717	11116.1	14227.4	14888.8	8978.72	12446.9
E9PJK3;E9PS60;Q8TBR0	19.61%	1	51	9.5032	6404.43	E9PJK3;E9PS60;Q8TBR0	E9PJK3_HUMAN;E9PS60_HUMAN;Q8TBR0_HUMAN	PDE4DIP	Phosphodiesterase 4D interacting protein	276275	260208	220214	224308	227983	129943	268700	265492	258689	205037
E9PJN9	30.56%	1	36	9.351	3809.45	E9PJN9	E9PJN9_HUMAN	RPS3	Ribosomal protein S3 (Fragment)	13089.8	8162.56	10948.7	12811.8	11894.7	19637	23099.3	33054	26603.7	19833.8
E9PK54	6.56%	1	183	7.1637	19955.7	E9PK54	E9PK54_HUMAN	HSPA8	Heat shock cognate 71 kDa protein (Fragment)	71256	79143.5	70234.4	77570.1	83333	51863.1	47199.6	52847.2	61196.4	61002.3
E9PK91;H0YF63	1.84%	1	871	10.5718	100406	B7Z8J9;E9PK91;H0YF63	E9PK91_HUMAN;H0YF63_HUMAN	BCLAF1	BCL2 associated transcription factor 1						4523.36	8204.58	3291.8	5857.8	2613.73
E9PKF1	13.10%	1	84	9.684	9321.75	E9PKF1	E9PKF1_HUMAN	CHID1	Chitinase domain containing 1 (Fragment)	9834.97					4993.85			4381.39
E9PKU7;E9PNH1	1.29%	1	852	5.7997	96543.9	E9PKU7;B4DZ53;E9PNH1	E9PKU7_HUMAN;E9PNH1_HUMAN	GANAB	Glucosidase II alpha subunit	15179.9	17417.6	10861.2	10989.6	12768.1		14169.9	19834.9	15367
E9PLP0	26.56%	3	128	9.2691	14277.1	B4DPV7;E9PLP0	E9PLP0_HUMAN	CARS1	Cysteine--tRNA ligase, cytoplasmic	31983.5	34981.3	33785.5	39671.8	33629.1	21246.3	18033.6	23733.4	21122.4	33266.7
E9PMV1;H0YDN1	0.37%	1	4591	5.5173	520592	E9PMV1;H0YDN1	E9PMV1_HUMAN;H0YDN1_HUMAN	PLEC	Plectin	56674	31044.8	51165.7	54978.9	59863.1	54201.6	55839.6	46560.6	55900.5	58099
E9PNV3;E9PQ82	10.14%	1	148	5.3123	17282.8	A0A8V8TKR9;E9PNV3;E9PQ82;V9GZ54	E9PNV3_HUMAN;E9PQ82_HUMAN	RDX	Radixin (Fragment)	4883.14	5453.93		6251.24	5259.38	9381.57	17707.1	8487.28	13693.8	4075.77
E9PNX1	4.43%	1	203	8.4895	21470.4	E9PNX1	E9PNX1_HUMAN	SERPINH1	Serpin family H member 1 (Fragment)	18897.5	18079.3	14341.6	15892	22670.4	4438.98	8692.39	11424	8965.53	9653.71
E9PPU6;H7C286	18.09%	1	94	6.8588	10788.4	E9PPU6;H7C286	E9PPU6_HUMAN;H7C286_HUMAN	NAGK	N-acetylglucosamine kinase (Fragment)	16842.1	13695.3	10334	8851.65	13388.3	20474.8	22118.1	18650.1	26115.4	44620.8
E9PQE1	3.12%	1	224	8.6316	23943.1	E9PQE1	E9PQE1_HUMAN	MS4A8	Membrane spanning 4-domains A8 (Fragment)		3992.11	4694.16	7148.55	6515.7	2539.41	3786.78
E9PQT8	3.34%	1	419	7.8246	45694.1	A0A1U9X8A3;E9PQT8;A0A140VJR4;B4DI51;B4DR98	E9PQT8_HUMAN	PHF1	PHD finger protein 1	9458.37	6071.07	6988.61	6188.8	13703.6	11018.9	14284	15023.1	14482.1	16814.8
E9PRG8	21.14%	3	123	12.074	14233.7	E9PRG8;A0A494BXY3;E9PLD3;L0R588	CK098_HUMAN	C11orf98	Uncharacterized protein C11orf98	71144.5	72343.5	65722.1	82662.5	75922.8	54116.3	52502.1	55398.9	41029.8	61864.7
E9PRZ0	8.12%	4	160	6.8648	18212	E9PRZ0	E9PRZ0_HUMAN	MAP2K3	Mitogen-activated protein kinase kinase 3 (Fragment)	49925	45511.9	45749	39446.3	54007.7	50727.9	45384.5	53006.8	46010.9	48797
E9PSG1;F8W7E0	17.11%	5	304	9.8967	31914.4	A0A0C4DGB5;A0A1S5UZ18;A0A6Q8PH20;F8W7E0;H0Y944;H0YA91;Q59HE3;A0A6Q8PG40;D6RBR1;D6RGF7;E7EN75;E9PSG1	E9PSG1_HUMAN;F8W7E0_HUMAN	CAST	Calpastatin (Fragment)	70132.7	68877.1	61200.8	65069.9	77033.2	78494.9	71096.4	75581.2	65817	72011.1
F4NBV3	2.97%	1	337	6.8243	38175.9	A0A2K4XGL9;A0A5H2UYT1;A0A6C1HXD1;D0AB34;A0A0D5CCE3;A0A6M8PU80;C5IZV8;C5IZX4;C5J006;C9WER6;D6C6F4;D7NP37;E0X9Q2;E2GJI0;E3SGC3;E3SWN2;E7BYD1;F4NBV3;G0WVC6;G0ZDW3;G1EPI1;G1EQF8;G1EQK0;G9I2N1;H9C5H8;I3QHP3;J7K7F4;K7P4Z8;K7P5H5;K7P5Q6;M9P9W5;M9PAE3	F4NBV3_HUMAN	HLA-B	MHC class I antigen (Fragment)	100896	123357						121719
F4NBZ9	4.75%	1	337	6.5864	38257	F4NBZ9	F4NBZ9_HUMAN	HLA-B	MHC class I antigen (Fragment)						34682.2		6917.74
F4ZW66	3.34%	1	898	9.1328	95777.8	F4ZW66	F4ZW66_HUMAN		NF110b	8867.44	18153.6		9148.62	12896	11218.2		13930	9285.55	11396.8
F5GXS2;H7C144	1.76%	2	911	5.1178	104855	F5GXS2;H7C144	F5GXS2_HUMAN;H7C144_HUMAN	ACTN4	Alpha-actinin-4	54013.6	37916.8	53709.2	38943.5	42399.8	54889.1	64337	38895.7	50334.7	45150.2
F5GZZ0	9.09%	1	121	6.7245	13372.9	F5GZZ0	F5GZZ0_HUMAN	ALKBH2	AlkB homolog 2, alpha-ketoglutarate dependent dioxygenase (Fragment)				16841.3	9303.81			16231	16931.8
F5H053	8.33%	1	144	9.3951	16532	F5H053	F5H053_HUMAN	PLBD1	Phospholipase B-like (Fragment)	7260.1	41845		5567.98	6707.91	41994.4	17017.9	34479	29583.8	43126
F5H100	5.60%	1	232	6.7192	25481.9	F5H100	F5H100_HUMAN	GNB3	G protein subunit beta 3 (Fragment)	57998.9	54692.7	46855.4	47153.7	42953.7	82841.5	77662.1	92052.7	88098.5	83313.7
F5H1U9	0.86%	1	2084	4.6887	223126	F5H1U9	F5H1U9_HUMAN	MPDZ	Multiple PDZ domain crumbs cell polarity complex component	32708.2		40828.7	14611.9		14636.2		12577
F6RGN5	1.97%	2	406	9.4417	43611.2	F6RGN5	F6RGN5_HUMAN	SLC25A10	Solute carrier family 25 member 10	24998.9	24392.1	40977	6892.58	18837.7	32400.8	21797.5	28140.3	26125.7	20252.9
F8VQR0	10.53%	1	152	9.6517	16998.3	F8VQR0	F8VQR0_HUMAN	ARHGAP9	Rho GTPase activating protein 9 (Fragment)	34567	28970.5	29734.2	30020.2	28248	13982.8	18210.4	16020.4	17519	11056.3
F8VWQ5	7.58%	1	132	10.4251	14438.9	F8VWQ5	F8VWQ5_HUMAN	CS	Citrate synthase	11262.9	17724	22628.1	19249.7	12702.6	12419.5	9753.68	11970.4	11920.5	7733.12
F8VZN8	1.88%	1	692	4.9584	76533.3	F8VZN8	F8VZN8_HUMAN	PPP1R12A	Protein phosphatase 1 regulatory subunit 12A (Fragment)	21167.1	15002.6	17516.4	7123.87	14385.8	15888.1	9317.67	5563.63	12742.9	2478.91
F8VZX2;H3BRU6	4.67%	1	321	8.2474	33799.9	B4DRD7;F8VZX2;H3BRU6	F8VZX2_HUMAN;H3BRU6_HUMAN	PCBP2	Poly(rC) binding protein 2	16544.6	9877.33	9777.35	8477.78	19501.5	11352.9	7497.36	8355.23	5894.79	10256.2
F8W0G0;F8W0K8;F8W1E0	36.11%	1	36	3.9514	3838.22	F8W0G0;F8W0K8;F8W1E0	F8W0G0_HUMAN;F8W0K8_HUMAN;F8W1E0_HUMAN	PXN	Paxillin (Fragment)	81685.2	77955.9	84378	90172.8	97246.3	43178.2	25739.7	42259.4	47110.9	44750.2
F8W7C6	11.04%	2	163	10.6369	18564.7	F8W7C6	F8W7C6_HUMAN	RPL10	Large ribosomal subunit protein uL16	35958.7	37893.6	42304.1	42892.5	33627.8	48346.9	33360.8	47627.2	34083.4	25386.2
F8WBI6	4.11%	3	632	6.2879	71524	A6NEM1;A6NCC3;H3BSY2;A6NEF3;A6NI86;F8WBI6;H0YKK7;H3BV12;I6L899;A0A087X1J3;A0A0G2JM30;A0A0G2JNH6;A0A0J9YW09;A0A0J9YX86;A0A0M3HER8;A0A1B0GV12;A4QMR6;B4DXR5;H3BMP0;Q3ZCM6	GOG8N_HUMAN	GOLGA8N	Golgin subfamily A member 8N	8155.86	8460.19	8717.17	7905.6	8785.94	5069.38		5473.21	5044.44	3275.38
F8WCM5;P01308	3.50%	1	200	6.2275	21537.3	P01308;A6XGL2;F6MZK5;F8WCM5;I3WAC9;A0A9E9AQX1;C9JNR5	INSR2_HUMAN;INS_HUMAN	INS;INS-IGF2	Insulin, isoform 2	129484	150562	137676	149081	113984		7102.45	6665.41	3269.46
G3V237;G3V239;G3V271;G3V280;G3V285;G3V2Y3;G3V392;G3V3C3;G3V3X2;G3V3X3;G3V420;G3V4S2;G3V4S9;G3V5A6;G3V5B7;G3V5D7;G3V5G0;G3V5G7;G3V5H8;G3V5V9;H7C0X0	16.06%	1	137	7.3053	14840.8	G3V237;G3V239;G3V271;G3V280;G3V285;G3V2Y3;G3V392;G3V3C3;G3V3X2;G3V3X3;G3V420;G3V4S2;G3V4S9;G3V5A6;G3V5B7;G3V5D7;G3V5G0;G3V5G7;G3V5H8;G3V5V9;H7C0X0;Q8TDR6	G3V237_HUMAN;G3V239_HUMAN;G3V271_HUMAN;G3V280_HUMAN;G3V285_HUMAN;G3V2Y3_HUMAN;G3V392_HUMAN;G3V3C3_HUMAN;G3V3X2_HUMAN;G3V3X3_HUMAN;G3V420_HUMAN;G3V4S2_HUMAN;G3V4S9_HUMAN;G3V5A6_HUMAN;G3V5B7_HUMAN;G3V5D7_HUMAN;G3V5G0_HUMAN;G3V5G7_HUMAN;G3V5H8_HUMAN;G3V5V9_HUMAN;H7C0X0_HUMAN	NDRG2	Protein NDRG2	5963.12		6657.35	3339.83	6154.23	3880.52	9684.51	8900.16	3933.03	8614.88
G3V292	11.29%	1	124	10.6075	13941	A0A8Q3WKR3;G3V292;H0YK26	G3V292_HUMAN	PPP2R5C	Protein phosphatase 2 regulatory subunit B'gamma	15176.4	13938.6	14471.2	14478.6	11047.9	11312.4	11272.3	11937	9553.66	7092.28
G3V2X9	15.28%	2	144	9.8604	16314.2	A0A804HJN7;A0A804HL31;B7Z565;G3V2E8;G3V2W4;G3V2X9;H9KV75;A0A494C031	G3V2X9_HUMAN	ACTN1	Alpha-actinin-1 (Fragment)	90763.4	93630.3	112457	100536	100923	51897.9	58803.1	59605.2	72903.3	53425.5
G3V3H3;G3V5R9;Q7RTQ0;Q7RTQ2;Q7RTQ4;Q7RTQ8	2.79%	1	609	5.7633	68775.2	G3V3H3;G3V5R9;Q7RTQ0;Q7RTQ2;Q7RTQ4;Q7RTQ8	G3V3H3_HUMAN;G3V5R9_HUMAN;Q7RTQ0_HUMAN;Q7RTQ2_HUMAN;Q7RTQ4_HUMAN;Q7RTQ8_HUMAN	KLC1;KNS2	Kinesin light chain		1113.96		1302.35	2025.78		1373.02	1722.6		1068.1
G3V3T3	6.19%	1	194	4.2011	21125.9	G3V3T3	G3V3T3_HUMAN	ACIN1	Apoptotic chromatin condensation inducer 1 (Fragment)			2855.7	2206.89	6207.64	13191.1	6095.98	4737.32	4283.34
G3V5V7	7.22%	1	180	4.3053	20253.9	G3V5V7	G3V5V7_HUMAN	HNRNPC	Heterogeneous nuclear ribonucleoprotein C (Fragment)	19894	29930.9	24992.2	31314.4	29615.4	17084.1	15434.3	13105.2	16152	9836.67
G5E948	1.08%	1	1384	7.3585	157786	B7Z388;G5E948	G5E948_HUMAN	MAP4K4	non-specific serine/threonine protein kinase	2296.63	5076.86	5224.64	3350.55	3903.81		3997.6	5301.9		6224.48
G5E972	3.14%	1	414	9.577	46306.5	G5E972	G5E972_HUMAN	TMPO	Thymopoietin	1062.65	2639.69	1021.15	484.432	1514.19					2178.96
G9CGD6;Q8WWN9	10.90%	8	899	8.4412	100365	Q8WWN9;G9CGD6;E5RK08	CNIPF_HUMAN;ICEF1_HUMAN	CNK3/IPCEF1;IPCEF1	CNK3/IPCEF1 fusion protein	57422.9	74004.1	66087.2	73460.5	81839.2	62411.1	55774.2	64634.6	60071.4	58127.7
G9LKX8	27.75%	6	227	4.4386	25565	P00403;U5Z487;A0A023QCZ2;A0A023QRX9;A0A023QZ25;A0A059QI72;A0A059QLX8;A0A059QM31;A0A059QNV4;A0A059QPE7;A0A059QPE9;A0A059QPR4;A0A059QPT6;A0A059QPU3;A0A059QPY9;A0A059QQA7;A0A059QS59;A0A059QTV7;A0A059QTW9;A0A059QVH0;A0A059R1T0;A0A059RFY4;A0A059RHY7;A0A059RI53;A0A059RI85;A0A059RIK5;A0A059RIQ8;A0A059RIZ2;A0A059RJF0;A0A059RKP1;A0A059RKX5;A0A059RLH3;A0A059RMK0;A0A059RNF8;A0A059RNV8;A0A059RP05;A0A059RPV8;…	G9LKX8_HUMAN	COX2	Cytochrome c oxidase subunit 2	192599	155563	241652	218914	176643	184821	270781	210268	149552	303071
H0Y2W2	8.63%	2	139	9.3462	16450.1	Q5T9A4;H0Y2W2;Q96T67	H0Y2W2_HUMAN	ATAD3A	ATPase family AAA domain containing 3A (Fragment)	7320.11	10918.5	10842.2	16995.3	13419.4	12111.4	12642.5	10151.9	15182.2	17595.3
H0Y306	5.11%	1	176	5.7276	20128.5	H0Y306	H0Y306_HUMAN	SUV39H2	SUV39H2 histone lysine methyltransferase (Fragment)	272175	380211	235083	292514	368824	332001	348929	238833	242388	159692
H0Y400	5.88%	2	187	4.7356	21798.5	H0Y400	H0Y400_HUMAN	DDX39B	DExD-box helicase 39B (Fragment)	58565.1	71250.9	67541.6	80625.2	61991.5	57060.1	44482.9	57773.3	38988.2	42771.6
H0Y4R8	14.29%	5	259	7.9677	30738	H0Y4R8;Q68DS7;Q6ZMK3	H0Y4R8_HUMAN	SP100	SP100 nuclear antigen (Fragment)	37981.2	38204.5	38352.1	32204.5	30167.4	47601.1	33004.6	40353.4	49606.5	37366.8
H0Y512	3.18%	1	409	5.3275	45413.9	H0Y512	H0Y512_HUMAN	APMAP	Adipocyte plasma membrane-associated protein (Fragment)	17735.9	14720.1	10101.1	12646.5	14170.8	4825.92	5530.53	8039.24	3643.26	7925.68
H0Y6A0	5.49%	1	273	6.9758	30075.4	B7Z4Q0;H0Y6A0	H0Y6A0_HUMAN	ARFGAP3	ADP ribosylation factor GTPase activating protein 3 (Fragment)		6395.42
H0Y8H4	28.57%	1	35	4.7815	4452.76	Q96PU5;A0A6Q8PFI7;A0A6Q8PG51;A0A6Q8PGP5;A0A6Q8PHJ5;H0Y8H4	H0Y8H4_HUMAN	NEDD4	NEDD4 E3 ubiquitin protein ligase (Fragment)	31928.8	41894.2	16335.1			19236.3	19421.1	34003.8	27930	33619.5
H0Y8W3	2.06%	1	437	9.2231	47413	B3KUX0;H0Y8W3	H0Y8W3_HUMAN	RGS14	Regulator of G protein signaling 14 (Fragment)	147774	147313	164415	134462	99703.1	149866	205874	180568	176422	163216
H0YA96	4.76%	1	210	10.205	23930.2	H0YA96	H0YA96_HUMAN	HNRNPD	Heterogeneous nuclear ribonucleoprotein D (Fragment)			3391.36		567.136	9586.61	1740.99		2633.6
H0YBH5	12.30%	1	122	6.9778	13333.2	H0YBH5	H0YBH5_HUMAN	DENND3	DENN domain containing 3 (Fragment)	19662.9	22113.6	17722.2	20339.8	24368.6	15175.5	23409.9	20305.9	17824.8	10635.6
H0YCY1	5.74%	1	244	6.4912	25533.4	H0YCY1	H0YCY1_HUMAN	PICALM	Phosphatidylinositol binding clathrin assembly protein (Fragment)	24688.9	27487.3	23496	31311.7	26200	37004.3	27576.3	34588.4	33984.4	28743.8
H0YD48;H0YE97;H0YEF7;H0YEH1;H0YEY8	5.30%	1	264	6.2115	27823.2	B4DLM1;H0YD48;H0YE97;H0YEF7;H0YEH1;H0YEY8	H0YD48_HUMAN;H0YE97_HUMAN;H0YEF7_HUMAN;H0YEH1_HUMAN;H0YEY8_HUMAN	PICALM	Phosphatidylinositol binding clathrin assembly protein (Fragment)	14633.4	21159.6	17190.2	20692.6	16531.1	11579.5	15185.9	11045.5	11316.5	11499.8
H0YET9	8.21%	2	195	9.0007	21924	H0YET9	H0YET9_HUMAN	ARRB1	Arrestin beta 1 (Fragment)	21604	28858.6	29310	43199.9	28689.8	25483.3	16651.4	18714	27250.1	20185.8
H0YGX7	7.69%	1	195	4.828	22392.1	H0YGX7	H0YGX7_HUMAN	ARHGDIB	Rho GDP dissociation inhibitor beta (Fragment)	14915.9	10996.4	16985.1	10597.6	16732.8	4162.4	13446.5	7838.83	11244	22608.9
H0YJ83	3.57%	1	420	7.7511	46697.3	H0YJ83	H0YJ83_HUMAN	RIN3	Ras and Rab interactor 3 (Fragment)	13782.9	21885.1	16663.5	17505.9	6726.37	12146.9	14105	10251.2	4721.51	20660
H0YLF3	18.31%	2	71	4.7868	8498.5	H0YLF3	H0YLF3_HUMAN	B2M	Beta-2-microglobulin (Fragment)	18540	14149.9	13063.9	14191.6	17655.1	13677.3	9848.12	17652	13971.3	14196.2
H0YLM8;Q8WTV7	0.36%	1	3058	6.3145	342149	H0YLM8;Q8WTV7	H0YLM8_HUMAN;Q8WTV7_HUMAN	DMXL2	Dmx like 2	11615	17117.2	18588.1	9301.57	12370.6	11501.9	13439.6	7032.35		10692.4
H3BNA2	10.14%	1	148	6.9301	15999.4	H3BNA2	H3BNA2_HUMAN	CORO1A	Coronin (Fragment)			3835.59		3031.29
H3BNI4	8.93%	2	112	8.5058	11602.1	H3BNI4	H3BNI4_HUMAN	ATP6V0C	V-type proton ATPase proteolipid subunit	171654	168643	157093	168387	112372	174841	140598	173287	189949	126105
H3BNP9	13.71%	1	124	6.9466	14087	H3BNP9	H3BNP9_HUMAN	SQOR	Sulfide quinone oxidoreductase (Fragment)	40676.5	35675.7	42626.8	38861	32704.3	49843.6	69852.6	53959.8	54685.8	66283.2
H3BPS8	3.24%	1	278	7.4532	30426.7	H3BPS8	H3BPS8_HUMAN	ALDOA	Fructose-bisphosphate aldolase A (Fragment)	14061.6	9323.32	15178.6	9192.11				9348.25
H3BR88	4.37%	1	229	9.8303	25995.1	H3BR88	H3BR88_HUMAN	IFI16	Interferon gamma inducible protein 16 (Fragment)	6667.65	7443.85		4042.78		10285.2	9129.99	16726.5	12592	13053.1
H3BRD1	41.38%	3	29	11.5495	3269.82	H3BRD1	H3BRD1_HUMAN	UBE2I	SUMO-conjugating enzyme UBC9 (Fragment)	69648.9	65414.6	56419.9	84043	78245.9	72779.5	82849.4	89025.7	70532.7	71483.1
H3BS04	12.36%	1	89	7.1318	9215.23	H3BS04	H3BS04_HUMAN	TGFB1I1	Transforming growth factor beta 1 induced transcript 1 (Fragment)	7806.33		10267.7	6453.67
H3BS07	80.95%	1	21	6.0106	2290.39	H3BS07	H3BS07_HUMAN	ZFYVE19	Zinc finger FYVE-type containing 19 (Fragment)	41813.7	38849	41007.7	37693.8	44509.2	36691.9	27900.2	34919.5	28955.6	35305.4
H3BTU6	5.69%	2	246	6.7338	27065.1	H3BTU6	H3BTU6_HUMAN	CORO1A	Coronin (Fragment)	20490.4	34374.1	21712.4	7931.71	11633.5	20331.9	12186.5	21940.8	13988.9	14763.6
H3BUB6	4.72%	1	254	6.4531	28648.9	H3BUB6	H3BUB6_HUMAN	SCAMP2	Secretory carrier-associated membrane protein (Fragment)	35497.8	51071.6	53498.8	48275	52962.9	35884.5	36802.3	45126.5	42567.2	32974.5
H7BYK4	5.13%	1	195	10.155	20592.4	H7BYK4	H7BYK4_HUMAN	PDLIM7	PDZ and LIM domain 7 (Fragment)	11823.1	11401	10473.9	11225.2	13695.4	5106.36	10442	6531.54	8106.37	7875.57
H7BYY1	25.81%	8	248	4.4742	28747.1	B7Z596;D9YZV7;F5H7S3;H0YK48;H0YKJ4;H7BYY1;A0A494BZZ2;B7Z722;H0YN06;Q07413;Q1ZYL5;Q59GR8	H7BYY1_HUMAN	TPM1	Tropomyosin 1	238740	246882	219284	263010	233311	173570	167987	133408	167204	164117
H7BZG6	7.84%	1	153	7.0826	18391.5	H7BZG6;B7Z3M9	H7BZG6_HUMAN	AP1S2	AP complex subunit sigma	4098.65		4488.76	3194.74	7554.13		5016.49	7977.96		9415.08
H7C0N4;H7C561;L0R8E5	4.44%	1	180	9.8188	18758.4	H7C561;H7C0N4;L0R8E5	H7C0N4_HUMAN;H7C561_HUMAN;L0R8E5_HUMAN	SF1	Splicing factor 1 (Fragment)		1783.33		1205.3		1556.35		4053.52
H7C4C8	2.17%	1	323	5.8357	35487.9	H7C4C8	H7C4C8_HUMAN	CCT8	Chaperonin containing TCP1 subunit 8 (Fragment)	42380.8	92265.1	85214	78756.5	67855.2	55449.3	50353.5	52508.8	59895.4	51778.4
H9KV75	1.22%	1	822	5.432	94825.8	A0A7I2V4Y4;A0A804HII9;A0A804HIN7;A0A804HJU8;A0A804HK61;A0A804HKE2;A0A804HLD0;A0A804HLF4;B7Z565;H9KV75;A1L0V1;B3KUX9;B4DFY0;B7Z2W3	H9KV75_HUMAN	ACTN1	Alpha-actinin-1	9402.75	3279.54	3319.29		7516.27	4310.12	4625.64		3403.78
H9RK52	1.82%	1	603	9.3027	67026.5	H9RK52	H9RK52_HUMAN	ND5	NADH-ubiquinone oxidoreductase chain 5	7658.17	9632.41	11770.5	13441.8	11861.3	14863.5	13397.5	14786.2	16383.5	12034.6
I3L0M3;I3L4Y2	18.09%	2	94	8.277	10056.6	I3L0M3;I3L4Y2;Q8IUI2	I3L0M3_HUMAN;I3L4Y2_HUMAN	MAZ	MYC associated zinc finger protein	7126.57	10611.8	11818.7	10180.6	9171.81	15636.7	16717.1	14786.8	16547.1	15031.8
I3L213	8.10%	1	210	9.973	23538.1	B3KVX5;B4DDB3;I3L213	I3L213_HUMAN	PHKB	Phosphorylase b kinase regulatory subunit (Fragment)			2782.84				3203.62	2748.16
I3L4N8;K7EM38	2.85%	1	351	5.1387	38975.6	I3L4N8;K7EM38	I3L4N8_HUMAN;K7EM38_HUMAN	ACTG1	Actin gamma 1	100273	79764.3	63337.8	54863.2	95671.9	84017.5	56498.6	69794.4	88195.8	113131
J3KN66	5.01%	2	599	7.8795	67822.1	J3KN66	J3KN66_HUMAN	TOR1AIP1	Torsin-1A-interacting protein 1	114579	120972	105873	95361.8	68994.3		12596.2	22515.3	51593.7	11793.4
J3KP58	0.84%	1	1316	4.9873	148129	J3KP58;Q6Q318	J3KP58_HUMAN	CLIP1	CAP-Gly domain containing linker protein 1	24625.4	27842.5	41567.8	27836.1	38637.1	29630.2	34287.9	32448.7	33666.4	30826.8
J3KTD8	30.00%	2	60	10.1051	6977.46	A8K719;J3KTD8	J3KTD8_HUMAN	CBFB	Core-binding factor subunit beta (Fragment)	11325.1	4429.88	4554.57	2106.23	10992.5	9120.66	20133.7	14652.8	16566.5	15010.8
J3QR62	25.00%	1	52	5.4974	5481.33	J3QR62	J3QR62_HUMAN	DDX5	DEAD-box helicase 5 (Fragment)			3845.08	3300.72		7478.44	4746.48	3604.65	6963.98
J3QSF7	19.77%	2	86	10.2121	9854.45	J3QSF7	J3QSF7_HUMAN	MPO	Myeloperoxidase (Fragment)	34264.1	67978.8	44328.7	30556.5	43880.7	56275.8	56093.4	42746.9	49986.5	47362.5
K0A7K7;Q5CAQ4	2.07%	1	676	7.2426	76928	K0A7K7;Q59EK6;Q5CAQ4	K0A7K7_HUMAN;Q5CAQ4_HUMAN	TRAP1	TNF receptor-associated protein 1 (Fragment)		8828.35	6753.49		6847.05	20386.7	16686.3	19018.2	11810.2	20300.2
K4EN11	48.15%	2	27	5.4283	2832.3	K4EN11	K4EN11_HUMAN		glyceraldehyde-3-phosphate dehydrogenase (phosphorylating) (Fragment)	159784	209076	125154	67741.3	96554.8	64533.6	124303	109391	111393	107621
K4ENJ5;K4EP00;K4EQ44	18.56%	2	97	4.6387	11021.6	K4ENJ5;K4EP00;K4EQ44	K4ENJ5_HUMAN;K4EP00_HUMAN;K4EQ44_HUMAN		Beta actin (Fragment)	218935	204063	161201	131393	186116	547576	665561	486162	443771	726730
K7EIY3;K7EKA3;K7EKI1;K7EQ53	20.27%	1	74	8.6374	8095.97	B7Z8H4;K7EIY3;K7EKA3;K7EKI1;K7EQ53	K7EIY3_HUMAN;K7EKA3_HUMAN;K7EKI1_HUMAN;K7EQ53_HUMAN	RHBDF2	Rhomboid 5 homolog 2 (Fragment)	12720.3	9779.75	7507.96	12348.4	17684.9	4700.64	5968.79	4362.36	5923.88	6598.07
K7EJP1;K7EK77;K7EQH4	4.86%	1	144	5.3043	15267.6	K7EK77;B4DGW3;K7EJP1;K7EQH4	K7EJP1_HUMAN;K7EK77_HUMAN;K7EQH4_HUMAN	ATP5F1A	ATP synthase subunit alpha, mitochondrial (Fragment)	53227.7	54198.5	55039.2	55033.1	59839.1	46829.4	52332.2	43894.4	42631.3	46052.2
K7EK43	41.94%	2	31	4.0625	3430.65	K7EK43	K7EK43_HUMAN	TUBB6	Tubulin beta 6 class V (Fragment)	512357	550909	578679	628985	595301	875618	790535	841563	861522	834570
K7EK60	3.96%	3	682	6.0593	74601.6	K7EK60	K7EK60_HUMAN	FMNL1	Formin like 1	218623	104209	434444	460642	414547	75406	91159.6	87485.9	38090.8	100124
K7EL17	10.62%	1	113	7.2894	12688.3	K7EL17	K7EL17_HUMAN	ARRB2	Beta-arrestin-2 (Fragment)	2581.99	1147.08	2034.05			3082.15	5321.71	763.558
K7EL81	1.90%	1	737	5.1298	80319	K7EL81;B4DLW4	K7EL81_HUMAN	PPP1R12C	Protein phosphatase 1 regulatory subunit 12C (Fragment)	15964.5	15570	9999.02	10579.2	12020.6	8001.23	4998.81	8112.73	5943.67	5007.48
K7ELP0	13.04%	1	69	4.6381	8023.06	P07951;A7XZE4;B4DGC2;Q5TCU3;V9HW25;B4DTK3;B4E3P1;K7ELP0	K7ELP0_HUMAN	TPM4	Tropomyosin 4 (Fragment)	13603.1	9331.3	14552		13926.7
K7EMQ3	8.30%	3	289	9.6069	33680.8	Q9UQ16;A0A8I5KXV5;B3KPF2;E5RHK8;E5RIK2;H0YBC6;B4DJ53;K7EMQ3;Q59G96	K7EMQ3_HUMAN	DNM2	Dynamin 2 (Fragment)	6311.14	11952.6	15182.5	24569.2	22028.2	23228.4	21251.5	16838.1	20757.8	36446.6
K7ENF0	19.15%	1	47	7.785	5335.17	K7ENF0	K7ENF0_HUMAN	NARS1	Asparaginyl-tRNA synthetase 1	31929	60802.3	63600.1	47715.9	60180.1	68908	70015.3	67676	87936.3	62974.9
K7ENQ8	3.76%	1	399	5.3236	46561	K7ENQ8	K7ENQ8_HUMAN	CYTH1	Cytohesin 1	42076.7	38993.8	38658.1	44929.4	34804.6	23634.5	33099.4	26981.2	24278.2	35447
K7EP26	14.00%	1	50	10.0875	5903.36	K7EP26	K7EP26_HUMAN	PIN1	Peptidylprolyl cis/trans isomerase, NIMA-interacting 1 (Fragment)	31595.4	36198.8	29149.6	33012.8	35813.4	66983.3	53952.8	63695.8	64513	37451.7
K7EPS7	3.61%	1	249	7.8261	27452	K7EPS7	K7EPS7_HUMAN	NEURL4	Neuralized E3 ubiquitin protein ligase 4 (Fragment)	34984.9	46481	38897.4	32769.9	26392.2	23498	18843.6	16874.4	17336.7	23629.1
K7EQB2	7.03%	1	185	10.2478	20472.7	K7EQB2	K7EQB2_HUMAN	GLYR1	Glyoxylate reductase 1 homolog (Fragment)	13716.5	17099.6	13553.3	17611.1	12775.9	22398.5	19628.9	12209.4	25230.4	19274.5
K7ER90	4.85%	1	227	5.1262	25441.7	K7ER90	K7ER90_HUMAN	EIF3G	Eukaryotic translation initiation factor 3 subunit G (Fragment)		12414.7		7379.19	8763.26				11175	18553.4
K7N5M4	3.86%	1	259	5.3374	29287.5	P01850;P0DSE2;P0DTU4;A0A5B9;A0A0C4ZKA8;A0A0C4ZPA0;A0A0G2JMB4;A0A5H1ZRR3;A0A5H1ZRT1;K7N5M4	K7N5M4_HUMAN	B2M	Human nkt tcr beta chain						17674.5	14939.7	13897.2	11035.4	13308
K7N799	15.48%	1	84	5.0747	9569.8	K7N799	K7N799_HUMAN	AARSD1	Alanyl-tRNA synthetase domain containing 1	21187	18922.7	19547	18466.8	20555.1	34738.1	27964.1	18114.3	36585.7	35177.4
K7R1R0	6.08%	1	181	5.7626	21025.1	K7R1R0	K7R1R0_HUMAN	HLA-A	MHC class I antigen (Fragment)						1813.98		2094.51
L0R4T3	13.43%	1	67	9.0656	7306.35	P23527;P33778;P58876;P62807;Q16778;Q5QNW6;Q8N257;Q93079;Q96A08;Q99877;Q99879;Q99880;B2R4S9;A0A2R8Y619;Q0D2M2;U3KQK0;A8K9J7;I6L9F7;L0R4T3	L0R4T3_HUMAN	ABCF2	Histone H2B			19948.7	8959.23	14331.7	16244.8	19445	18799.7	18796	20564.3
L0R6Q1	16.50%	2	103	7.9541	11132.8	L0R6Q1	S35U4_HUMAN	SLC35A4	SLC35A4 upstream open reading frame protein	25022.6	25043.3	24014.3	19647.1	29116.5	59511.5	50210.7	56580	50289.9	54331.4
L0R819	50.00%	4	96	9.4707	11249.8	L0R819	ASURF_HUMAN	ASDURF	ASNSD1 upstream open reading frame protein	69893.9	53588.9	48567.5	53962.5	59609	48906.9	31926.8	38219.5	46423.7	33098.9
L0RFL1	6.76%	1	148	4.6378	17228.9	L0RFL1	L0RFL1_HUMAN	HLA-B	MHC class I antigen (Fragment)	6783.03	8284.2	11553.2	6606.4	6909.24	29251.1	21495.9	22793.8	23306.5	16386.7
L0RFL6	13.51%	2	148	4.4481	17283.8	K4RH57;L0RFH7;L0RFL6;L0RH27;L0RH50;L0RH54;L0RIY4;L0RIY9;Q9TNT8	L0RFL6_HUMAN	HLA-B	MHC class I antigen (Fragment)	52617.9	50358.3	55339.2	49705.6	58127.7	61111.6	52224.3	74613	71988.2	85630.2
L7RSM2	3.33%	1	360	5.7262	41493.4	L7RSM2	L7RSM2_HUMAN	MAPK14	Mitogen-activated protein kinase 14	71468.3	83595.1	91439.1	98752.6	92890.7	64389	68511.3	57920.5	51120.4	39866.4
L8E940	8.14%	1	86	10.8877	10211.1	L8E940	L8E940_HUMAN	TIA1	Alternative protein TIA1	33574.8	45496.3	36890.4	41455.5	37210.5	68991.6	72268	88551.8	70949.5	83730.4
M0QX98	10.64%	1	141	4.8838	15684.4	M0QX98	M0QX98_HUMAN	CEACAM5	CEA cell adhesion molecule 5 (Fragment)	45731.3	46689.4	48840.2	49094.4	61118.6	40247.7	44121.3	46784.3	35152.4	35471.5
M0QXA7	1.45%	1	968	10.1828	103279	A0A669KAV7;A0A669KBG4;A0A669KBH9;B9EGQ5;M0QXA7	M0QXA7_HUMAN	WIZ	WIZ zinc finger	47893.6	38575		36600.3			48826	35761.7	37680.5
M0QXR5;M0R109	13.13%	1	99	4.9268	10900.3	M0QXR5;M0R109	M0QXR5_HUMAN;M0R109_HUMAN	CEACAM1;CEACAM3	CEA cell adhesion molecule 3 (Fragment)	35337.7	22931.9	35593.5	44212	34347.8	13995.9	17483.5	17816.5	21200.6	18270.2
M0QY01	16.90%	1	71	7.2052	8032.71	M0QY01	M0QY01_HUMAN	EPS15L1	Epidermal growth factor receptor pathway substrate 15 like 1 (Fragment)	10253.6		4992.63	4854.61	7762.85					7941.02
M0QYL7	11.11%	1	198	6.6947	22010.7	M0QYL7	M0QYL7_HUMAN	HNRNPL	Heterogeneous nuclear ribonucleoprotein L (Fragment)						5823.11	4584.25		12627	7958.57
M0QYZ1	6.10%	1	164	9.6904	18031.9	M0QYZ1	M0QYZ1_HUMAN	MAN2B1	Mannosidase alpha class 2B member 1 (Fragment)	4476.19			1726.5			609.938		4360.22
M0R346	19.12%	1	68	5.4054	6741.77	M0R346	M0R346_HUMAN	PRKD2	Protein kinase D2 (Fragment)	29577.5	7576.23	9280.38	16719.2	22963.9	28285.3	21175.2	9047.94	29922.1	33972
O00115	3.33%	1	360	8.0353	39580.8	O00115;A0A8V8TNK3;B3KQS9;C0LQF2;K7ENE5	DNS2A_HUMAN	DNASE2	Deoxyribonuclease-2-alpha	21980.6	23067	13661.7	16857.1	24233.2	16364	15886.8	14080.1	19622.6	22682.7
O00116	36.02%	24	658	7.3142	72911.8	O00116;A0A1B0GWA2;A0A2R8YEL0;A0A7P0T8Q7;A0A7P0T984;A0A7P0T9C9;A0A7P0TA54;A0A7P0TAL3;A0A7P0TAU9;B7Z3Q4;Q53SG6	ADAS_HUMAN	AGPS	Alkyldihydroxyacetonephosphate synthase, peroxisomal	292891	299878	298461	320013	302258	180976	202065	196976	206980	203013
O00139	15.01%	11	706	6.6413	79954.6	O00139;A0A6Q8PFA6;A0A6Q8PG37;A0A6Q8PGH7;A0A6Q8PH57;B0AZS5;B4DM85;D6R9M0	KIF2A_HUMAN	KIF2A	Kinesin-like protein KIF2A	58271.3	54270.8	66683.9	58765.7	58813.7	56151	51808.9	55308.1	64682.1	49846.6
O00142	6.79%	2	265	8.4849	31004.8	O00142;A0A7P0PE46;H3BP77;Q6I8R3;A0A0A0MSY7;A0A7I2V5P3;A0A7I2V5S4;A0A7P0MLU2;A0A7P0SB82;A0A8J9RUR9;A0A8J9SNK0;A0A8J9WT28;A4IF54;A5PLM0;B4DIW4;B4E0Z4;J3KS73;J3QL12;J3QRP0;Q8IZR3	KITM_HUMAN	TK2	Thymidine kinase 2, mitochondrial	56443.6	56130.2	58837.6	46805.6	53573.2	46774.5	50049.3	41491.1	50059.5	41488.9
O00148	12.18%	5	427	5.3869	49129.5	O00148;B4DX78;K7EQN7;A0A0D9SEM9	DX39A_HUMAN	DDX39A	ATP-dependent RNA helicase DDX39A	33694.2	42689.5	33602.8	16673.2	13884.5	19581.5	19742.9	30224	25444.6	26627.7
O00151	21.58%	8	329	6.9906	36071.7	O00151;V9HW92	PDLI1_HUMAN	PDLIM1	PDZ and LIM domain protein 1	48846.2	63788.4	42864.4	50493.3	62495.1	44624.1	38151.2	42203.9	40620.6	40225.8
O00154	13.16%	5	380	8.6098	41796	O00154;B4DUX0	BACH_HUMAN	ACOT7	Cytosolic acyl coenzyme A thioester hydrolase	61153	63949.8	50159.9	64664	55818.2	94336.9	84922.9	92936	79727.5	76680.1
O00159	6.02%	7	1063	9.8558	121682	O00159;B7Z3E5;F5H6E2;B7Z9C0	MYO1C_HUMAN	MYO1C	Unconventional myosin-Ic	20584.1	33181	31045.1	27693.6	37392.9	20321	30437.9	24065.1	20983.5	17480.3
O00160	35.43%	42	1098	9.5019	124844	O00160;Q4LE34;Q92827;B0I1T1;B4DVP3;Q14779;Q6ZNI9	MYO1F_HUMAN	MYO1F	Unconventional myosin-If	1799800	2018540	1811550	1807050	1885550	2087760	2075930	2013350	2059840	2129280
O00161	39.81%	9	211	4.623	23354	O00161;H3BP15;H3BV99;A8K287;H3BM38;H3BQY9;H3BR18;H3BNE1;H3BPJ0;H3BR99	SNP23_HUMAN	SNAP23	Synaptosomal-associated protein 23	493458	531123	523546	508442	489747	308607	299184	314954	307320	326964
O00165	11.47%	3	279	4.5219	31620.5	O00165;A0A0S2Z591;A0A8V8TLX9;A0A0S2Z565;A0A8V8TKG6;A0A8V8TKI6;E9PIQ7	HAX1_HUMAN	HAX1	HCLS1-associated protein X-1	26696.9	6462.79	27402.7	23380.3	18692.3	17677.3	30076.3	23433.3	22861.9	26036
O00170	20.61%	6	330	6.3685	37664.1	O00170;A0A804HKH9;A5JGZ4;B7SBB1;C0JXB8;C0JXB9;C8CHN4;C8CK04;C8CK05;D0EKE4;D0EKE5;D0EKE6;D5LTB3;E9PMH2;A0A804HJ46;A0A804HKK3;A0A804HKL7;A7YDK7;D2CVN5	AIP_HUMAN	AIP	AH receptor-interacting protein	194676	152768	136323	149803	152593	179950	102643	152461	144248	148902
O00178	15.10%	14	669	8.4096	72453.8	O00178;B2RDW9	GTPB1_HUMAN	GTPBP1	GTP-binding protein 1	82734	103357	87818.9	97018.7	99072.1	100206	84475.5	85868.9	87285.5	100007
O00182	11.55%	3	355	9.3835	39518.2	O00182;B3KWW5;B4DJD7	LEG9_HUMAN	LGALS9	Galectin-9	46756.4	48416.3	49895.5	55682.4	51804.8	60427	72713.5	65360	68507.1	67737.8
O00186	18.24%	14	592	7.8056	67764.3	O00186	STXB3_HUMAN	STXBP3	Syntaxin-binding protein 3	89779.5	95758.1	87230.3	84092.9	99193.5	85024.8	85417.3	95301.3	93890	85740.7
O00187	2.33%	1	686	5.3725	75702.4	O00187;A0A8V8TP45;A0A8V8TPA2;A0A8V8TPN3;A0A8V8TPT6;A0A8V8TPU1;A0A8V8TQL2;A0A8V8TQL6;A0A8V8TPN9;A0A8V8TQY3;A0A8V8TQY5	MASP2_HUMAN	MASP2	Mannan-binding lectin serine protease 2	10152.8	11717.8	11430.9	15929.6		8528.71	6250.06	15425.1	10517.1	17896.7
O00189	9.27%	4	453	7.1599	49977	O00189;C9IZL5;C9JC87;C9JWL4;Q6ZNF7;B4DEE6;B4DKN7;C9JMG3;F8WCR6;H0Y6K1;Q6N009	AP4M1_HUMAN	AP4M1	AP-4 complex subunit mu-1	45037.1	46093.1	53781.5	52662.2	54154.8	36842.5	42372.8	45351.1	53207.6	46984.9
O00193	28.96%	5	183	4.3206	20332.5	O00193;E9PM92;E9PRZ9	SMAP_HUMAN	SMAP	Small acidic protein	158379	127949	145256	181270	141707	133550	116644	138988	125256	162236
O00194	11.01%	2	218	5.1257	24607.8	O00194;K7ES41	RB27B_HUMAN	RAB27B	Ras-related protein Rab-27B	9476.36	3915.83	10140.9	9294.45	11549.7	9470.79	7532.56	9927.92	9542.96	11217.2
O00203	16.36%	20	1094	5.8583	121320	O00203;A0A0S2Z5J4;A0A8Q3SHR2;A0A8Q3SHS3;A0A8Q3SHS6;A0A8Q3SHW6;A0A8Q3SIS1;A0A8Q3WKJ9;A0A8Q3WKK0;A8K586;H0YBD0	AP3B1_HUMAN	AP3B1	AP-3 complex subunit beta-1	199449	193521	187208	198628	193844	185744	201299	195370	193765	195619
O00206	1.55%	1	839	6.2534	95680.1	O00206;D1CS55;D2JYI2;D2JYI3;D2JYI4;D2JYI5	TLR4_HUMAN	TLR4	Toll-like receptor 4	2007.76
O00214	12.62%	5	317	8.2802	35808.1	O00214;B4DJG2;E9PN19;F6V2D4;Q59E97;Q96QS7	LEG8_HUMAN	LGALS8	Galectin-8	25541.9	37734.2	35495.6	41362.6	34919.3	23294.4	20753	23293.7	25759.8	22280.4
O00217	15.24%	4	210	6.2458	23705.1	O00217;B4DYI3;E9PPW7;F8W9K7;E9PN51	NDUS8_HUMAN	NDUFS8	NADH dehydrogenase [ubiquinone] iron-sulfur protein 8, mitochondrial	10135	6803.66	12218.9	13569	8875.28	25751.9	17215.3	10012.4	11787.6	12029.1
O00221	4.40%	2	500	6.6559	52863.5	O00221;Q7LC14;Q6ZNS7;Q96F31	IKBE_HUMAN	NFKBIE	NF-kappa-B inhibitor epsilon	3899.45	8364.85	5866.59	5897.02	5706.82	2543.26	6738.29	8426.99	5450.02	11512.5
O00231	59.24%	26	422	6.408	47463.8	O00231;B4DTS5	PSD11_HUMAN	PSMD11	26S proteasome non-ATPase regulatory subunit 11	309301	297615	331531	291930	296615	294810	362893	357947	316447	347791
O00232	36.62%	23	456	7.6127	52904.4	O00232;A0A0S2Z489	PSD12_HUMAN	PSMD12	26S proteasome non-ATPase regulatory subunit 12	223574	223385	201994	236595	225495	227167	239038	228184	239689	243697
O00233	27.35%	9	223	6.9095	24681.8	O00233;J3KN29;F5GX23;F5H169;F5H5V4;F5H7X1	PSMD9_HUMAN	PSMD9	26S proteasome non-ATPase regulatory subunit 9	298908	265708	258307	304613	332042	279807	289428	246119	282996	256273
O00241	12.81%	5	398	6.4946	43211.1	O00241;Q9P1W8;A8K9N0;H3BUW0	SIRB1_HUMAN	SIRPB1	Signal-regulatory protein beta-1	43864	39860.1	40836.7	35920.7	35775	31046	31372.5	27035.5	32240.1	30728
O00244	11.76%	1	68	7.1041	7401.63	O00244;E5RGN3;E5RIM7;Q6IBA3;A0A2Z4T009	ATOX1_HUMAN	ATOX1	Copper transport protein ATOX1		6313.75		8504.46		2256.86
O00255	11.97%	6	610	6.5121	67496.8	O00255;A0A5F9ZHS3;A0A8C8KI72;E7EN32;A0A5F9ZI68;A0A8C8KI51;C9DZM4;E7ENS2;Q7Z5Y5;Q9GZQ5	MEN1_HUMAN	MEN1	Menin	49496	71760.8	74874.4	77048.6	63686.4	88038.2	82717.2	75084	74518	86105.8
O00257	5.71%	3	560	9.9394	61367.5	O00257;A0A0S2Z5B2;A0A0S2Z4Q9	CBX4_HUMAN	CBX4	E3 SUMO-protein ligase CBX4	6425.58	7546.94	11104.2	10353.4	6067.38	6474.24	4527.74	6187.7	4686.93	14421.6
O00258	6.90%	1	174	10.2533	19779.5	O00258;A0A3B3ISE9;B7Z1T1;H7BYE5;H7C384;Q0VGA7;A0A3B3ISE5;A0A3B3IT79	GET1_HUMAN	GET1	Guided entry of tail-anchored proteins factor 1	10333.7	8397	10533.9	9568.05	8248.41	3761.25	6505.87	15170.5	10990.9	3466.04
O00264	7.69%	2	195	4.2993	21671.2	O00264;Q6IB11	PGRC1_HUMAN	PGRMC1	Membrane-associated progesterone receptor component 1	137431	147700	161232	119968	131061	265811	191832	185354	151976	212214
O00267	19.50%	24	1087	4.6907	121000	O00267;B4DZJ7;B4E0Q4;B4DJK4	SPT5H_HUMAN	SUPT5H	Transcription elongation factor SPT5	113566	111921	106746	111743	112725	116229	109582	109481	118561	124806
O00268	8.48%	7	1085	10.6436	110114	O00268	TAF4_HUMAN	TAF4	Transcription initiation factor TFIID subunit 4	21108.7	21676.5	20334.6	22324.4	24685	35981.4	29356.4	33265.2	34354.9	35011.5
O00273	10.88%	3	331	4.4137	36521.9	O00273;K7ERT1;Q53HN4	DFFA_HUMAN	DFFA	DNA fragmentation factor subunit alpha	13274.4	11541.1	12843.2	17985.3	11954.8	19923.4		23039.5		18405.7
O00291	20.73%	23	1037	4.9572	116221	O00291;A0A075EKM8;A4VCI6;B4DYD7	HIP1_HUMAN	HIP1	Huntingtin-interacting protein 1	831767	837987	876568	797502	829263	872366	820435	799913	800036	860813
O00299	44.40%	9	241	4.816	26922.7	O00299;A0A1U9X8Y4;Q53FB0;Q5SRT3	CLIC1_HUMAN	CLIC1	Chloride intracellular channel protein 1	1340450	1615220	1578860	1768450	1813570	1580130	1678120	1523300	1693820	1897820
O00300	2.00%	1	401	8.3286	46026	O00300	TR11B_HUMAN	TNFRSF11B	Tumor necrosis factor receptor superfamily member 11B	4339.85	4200.78	3861.62	3768.68	1859.4	3221.37	5750.64	1760.59	1759.59	2883.01
O00303	26.33%	12	357	5.1214	37563.9	O00303;B3KSH1;B4DMT5;H0YDT6;B4DEW9	EIF3F_HUMAN	EIF3F	Eukaryotic translation initiation factor 3 subunit F	231813	234893	251453	230495	260308	222728	221110	237822	240237	224937
O00308	8.05%	6	870	7.0998	98912.1	O00308;B4DHF6;B4DIN7	WWP2_HUMAN	WWP2	NEDD4-like E3 ubiquitin-protein ligase WWP2	10560.3	15701.7	17433.9	16773.5	21862.9	18062.8	16211.8	14560.3	19352.9	17062.5
O00329	15.42%	19	1044	7.159	119479	O00329;A0A2K8FKQ1;A0A2K8FKR1;A0A2K8FKT1;A0A2K8FKV1;A0A8V8TM62;A0A8V8TMM0;A0A8V8TNW9;A7E2E0;B2RAH3;B7ZM44;F8W9P4;O00334;Q1WIQ9;Q1WIR0;Q59HC4	PK3CD_HUMAN	PIK3CD	Phosphatidylinositol 4,5-bisphosphate 3-kinase catalytic subunit delta isoform	401166	441126	400848	426606	404190	449351	461566	490269	440441	482621
O00330	4.79%	2	501	9.0339	54122.3	O00330;A0A8C8MSB2;B2R673;E9PLU0;E9PRI6	ODPX_HUMAN	PDHX	Pyruvate dehydrogenase protein X component, mitochondrial	19191.7	31046.9	11427.3	18865.9	25443.7	47736.8	41050.2	35504.4	18323.9	22527.6
O00378	0.55%	1	1275	10.2733	148880	O00378	O00378_HUMAN		RNA-directed DNA polymerase	233310	140144	256758	214868	211747	634198	560702	716759	550634	489045
O00391	26.37%	17	747	9.1665	82577.7	O00391;A0A140VKE5;A8K477;A8K4C2;Q13876	QSOX1_HUMAN	QSOX1	Sulfhydryl oxidase 1	1042890	1089020	1100140	976338	1011720	1269760	1396810	1521820	1359540	1433690
O00399	16.32%	4	190	6.2327	20747	O00399	DCTN6_HUMAN	DCTN6	Dynactin subunit 6	74358.9	108680	66856.3	73942.1	110813	119526	124145	110456	110251	94593.4
O00400	7.29%	3	549	7.265	60909	O00400;H7C562	ACATN_HUMAN	SLC33A1	Acetyl-coenzyme A transporter 1	61741.3	47369.8	72062	37997.1	54749.1	34524.9	35976.1	42619.1	39162	40185.7
O00401	1.58%	1	505	7.9161	54827	O00401;A4D0Y1;A8K180	WASL_HUMAN	WASL	Actin nucleation-promoting factor WASL	5013.81	5439.42	4195.6	4459.04	5020.96	8376.94		5119.27	5455.48	3885.96
O00408	2.98%	2	941	5.0765	105717	O00408;B3KT60;B4DIM1;E9PEF1;Q8IW54;H0YFL1	PDE2A_HUMAN	PDE2A	cGMP-dependent 3',5'-cyclic phosphodiesterase						14725.9	18995.1	15994.7	15365.9	24210.1
O00410	23.06%	25	1097	4.5741	123630	O00410;B3KWG6;B4E0R6;H0Y8C6	IPO5_HUMAN	IPO5	Importin-5	88128.5	93669.5	92342.1	103384	103640	123587	122939	120658	133756	119094
O00422	39.22%	7	153	9.8517	17561.1	O00422;A0A384ME24;U3KQ12	SAP18_HUMAN	SAP18	Histone deacetylase complex subunit SAP18	78079.1	79043.7	77075.6	64572	76424.5	86242.8	101140	95796	101327	114230
O00425	4.66%	2	579	9.3039	63705	O00425	IF2B3_HUMAN	IGF2BP3	Insulin-like growth factor 2 mRNA-binding protein 3	6468.05	5524.17	3654.43	8939.62	8326.61				8091.83
O00429	25.14%	21	736	6.7795	81877.1	O00429;F8VZ52;A0A8V8TQT5;A0A994J3G5;A0A994J3M8;A0A994J402;A0A994J696;A0A994J6A0;A0A994J6L8;B4DYR6;F8VUJ9;H0YI79;Q32Q67	DNM1L_HUMAN	DNM1L	Dynamin-1-like protein	269694	283818	268206	254625	241280	201700	195744	181774	180757	205690
O00442	26.50%	7	366	7.817	39336.7	O00442;A8K8K1	RTCA_HUMAN	RTCA	RNA 3'-terminal phosphate cyclase	35592.3	54496.4	42421.8	45880.9	54194.6	28149	47844.2	42540	35830.3	32087.7
O00444	1.13%	1	970	8.808	108972	O00444;J3KR82;J3KR84;Q15455	PLK4_HUMAN	PLK4	Serine/threonine-protein kinase PLK4	18396.2	27508	28707.2	10407	21437.9	43917.7	32959.9	32388.3	36652.6	49833.9
O00453	12.37%	1	97	8.1299	10792.4	O00453;A0A024RCT7;F2Z2M1;Q4F969	LST1_HUMAN	LST1	Leukocyte-specific transcript 1 protein	43079.6	22083.5	22230	19212.6	17208.5	27496.5	42276.5	48922.7	27206.8	21289.1
O00458	2.00%	1	451	7.1407	50268.6	O00458;A4D0U1;A0A6Q8PF03;A0A6Q8PFA5;A0A6Q8PH75;A0A6Q8PHD2;A0A6Q8PHN0;C9JA65;C9JNM6;E9PMY4;Q75M98;Q75M99	IFRD1_HUMAN	IFRD1	Interferon-related developmental regulator 1	8562.55		6178.99	13093.5	10144.9	5889.55	16365.5	17197.9	17223
O00459	12.09%	8	728	6.3805	81545.3	O00459;Q96CK7;Q96EV4	P85B_HUMAN	PIK3R2	Phosphatidylinositol 3-kinase regulatory subunit beta	77453.9	67833.7	61967.8	62784.3	79828.3	65432.6	75422.8	65263.1	60451	67343.3
O00461	5.89%	5	696	4.432	81880.3	O00461;F8W785	GOLI4_HUMAN	GOLIM4	Golgi integral membrane protein 4	9419.4	6478.6	5170.98	8290	11761.1	10914.6	4940.61	12589.3	17538.7	11115.6
O00462	10.24%	8	879	5.212	100895	O00462;A0A2R8YEC9;A7LFP5;A0A2R8Y211;A0A2R8Y4U7;A0A2R8Y524;A0A2R8Y7A7;A0A2R8YCE9;A0A2R8YE79;A8K6D3;A0A2R8Y7A0	MANBA_HUMAN	MANBA	Beta-mannosidase	125457	144908	143536	134197	127975	112560	107389	108482	117633	104637
O00469	10.72%	7	737	6.6806	84685.6	O00469;A0A9L9PX47;A0A9L9PXC2;B4DHG3;C9JXZ0;E7ETU9;A0A994J3M7;A0A994J6E6;A0A994J6S5	PLOD2_HUMAN	PLOD2	Procollagen-lysine,2-oxoglutarate 5-dioxygenase 2	188147	216293	206669	187222	178980	72491.3
O00471	19.49%	14	708	6.6929	81852.9	O00471;A0A0A0MSI8;B4DHG4	EXOC5_HUMAN	EXOC5	Exocyst complex component 5	157944	143656	147036	142719	147157	135174	133525	132829	122772	130265
O00479	20.00%	2	90	11.2626	9538.91	O00479	HMGN4_HUMAN	HMGN4	High mobility group nucleosome-binding domain-containing protein 4	26691.6	14019	19863.3	10746.4	12531.5	136163	185178	161801	134792	142360
O00481	3.90%	2	513	8.0431	57677.2	O00478;O00481;P78410;A8K4B5;A8K547;A8K6Q7;B2R753;B4DQ62;C9JUV8;Q53FI5;Q53FK5;S4R3N0	BT3A1_HUMAN	BTN3A1	Butyrophilin subfamily 3 member A1	3046.2		3504.3	7094.27	7918.54	7075.23	6338.94	3397.92	10103.7	8223.41
O00483	22.22%	2	81	9.8206	9369.86	O00483	NDUA4_HUMAN	NDUFA4	Cytochrome c oxidase subunit NDUFA4	152875	146876	120616	121517	154386	155449	173110	112145	123324	144630
O00487	29.03%	13	310	6.5	34577	O00487;A0A140VKF2;Q53TH1;Q59G89	PSDE_HUMAN	PSMD14	26S proteasome non-ATPase regulatory subunit 14	391814	386685	335319	385171	419946	565573	455986	444658	420386	473338
O00488	10.45%	1	134	10.3794	15199.1	O00488	ZN593_HUMAN	ZNF593	Zinc finger protein 593	4946.74				1433.35	16911.1	14092.8	14691.1	17666.3	14999.3
O00499	8.43%	4	593	4.7038	64699.4	O00499;B7Z2Z2;B7Z6Y2;Q8WWH9;Q9BTH3	BIN1_HUMAN	BIN1	Myc box-dependent-interacting protein 1	5578.78			8164.74	11265.5	30376.5	25533.9	21964.7	30168.2	25024
O00505	14.40%	6	521	4.554	57810.9	O00505;Q53F09	IMA4_HUMAN	KPNA3	Importin subunit alpha-4	120910	135301	151168	120256	125471	101772	108733	114288	84952.5	113829
O00519	9.84%	5	579	7.6332	63065.8	O00519	FAAH1_HUMAN	FAAH	Fatty-acid amide hydrolase 1	21076.7	13106.5	9106.69	9087.05	15101.3	22742.5	23327.6	33320.1	24356.2	28477.9
O00522	2.45%	2	736	8.5361	84348.1	O00522;A0A8I5KWQ7;A4D1F7;A0A3B3ITR4;A0A8I5KUF9;A0A8I5KW41;C9JD81	KRIT1_HUMAN	KRIT1	Krev interaction trapped protein 1	5861.57	13722.6	11393.8	8943.14	10065.5	6237.3	12027.9	6754.45	7795.56	7002.96
O00534	10.31%	9	786	6.5464	86489.3	O00534;A8K6N3;B4DHS6	VMA5A_HUMAN	VWA5A	von Willebrand factor A domain-containing protein 5A	28749.6	30736.7	36884.8	38867.1	35189.3	40539.4	38323.2	31190.6	33095	25555.6
O00541	4.93%	5	588	7.2958	68002.6	O00541;B5MCF9;B2RDF2;H7C267;B3KTZ6;F6VXF5	PESC_HUMAN	PES1	Pescadillo homolog	3672.5	6512.76	6637.15	10657.3	3866.25	37728.3	41513.7	36436.6	36816.8	37541.9
O00548	1.11%	1	723	6.1822	78055.6	A0A384P5C6;O00548	DLL1_HUMAN	DLL1	Delta-like protein 1	2059.22	1739.1		4345.11	2392.7			2224.63		3140.44
O00560	28.52%	12	298	7.443	32444.4	O00560;G5EA09;B4DHN5;B4DQ93;E9PBU7	SDCB1_HUMAN	SDCBP	Syntenin-1	711520	552971	512439	584304	542415	546728	672379	554137	592601	679726
O00562	8.76%	10	1244	5.8103	134848	O00562;B2R787;B3KX94	PITM1_HUMAN	PITPNM1	Membrane-associated phosphatidylinositol transfer protein 1	17904.2	18644.4	19427.8	20247.9	17472.2	19666.6	22540.9	22293.3	24563.1	22022.6
O00566	3.67%	2	681	4.4906	78863.8	O00566;A0A8Q3WK70;U3KQ48;A0A8Q3WKH7;B3KPV5	MPP10_HUMAN	MPHOSPH10	U3 small nucleolar ribonucleoprotein protein MPP10						8962.42	9879.88	13543.9	12177.2	16901.4
O00567	29.46%	20	594	9.7667	66049.9	O00567;A0A494C128;A0PJ92;A8K9K6;H0Y653;H0YDU4	NOP56_HUMAN	NOP56	Nucleolar protein 56	214099	200060	206029	205838	213379	315713	315636	298923	290181	316088
O00571	40.03%	32	662	7.1471	73243.4	O00571;O15523;Q9NQI0;A0A0D9SF53;A0A0D9SFB3;A0A2R8Y4A4;A0A2R8Y645;A0A2R8YCW1;A0A2R8YF78;A0A2R8YFR4;A0A2R8YFS5;A0A2U3TZJ9;F6S8Q4;A0A0D9SG12;A0A2R8Y5G6;A0A2R8Y774;A0A2R8Y7T2;A0A2R8YDH3;A0A2R8YDT5;B4DLU5;B4E010;B4E132;B5BTY4;D6RCM4;Q59GX6;Q5S4N1	DDX3X_HUMAN	DDX3X	ATP-dependent RNA helicase DDX3X	146329	146926	154982	138753	137957	138737	159075	158250	165582	132984
O00584	19.53%	6	256	7.0312	29480.8	O00584;A6XND5;D6REQ6;D6RHI9;A0A087WZM2;A0A804HJZ7;A0A804HKZ2	RNT2_HUMAN	RNASET2	Ribonuclease T2	841142	789980	776811	709871	748905	560800	448024	538513	535655	463583
O00587	3.74%	1	321	8.7123	36202	O00587;A9UJP9	MFNG_HUMAN	MFNG	Beta-1,3-N-acetylglucosaminyltransferase manic fringe		5589.06		2945.94	3260.48			3676.93
O00602	29.14%	7	326	6.8148	35078.4	O00602;Q68DD1;Q92531	FCN1_HUMAN	FCN1	Ficolin-1	291884	345747	309691	248752	280768	368402	345921	402869	305762	420075
O00629	6.33%	3	521	4.5627	57886.8	O00629;A0A7I2V340;A0A7I2YQ95;H7C4F6;A0A7I2V333	IMA3_HUMAN	KPNA4	Importin subunit alpha-3	20283.5	19206.8	20856.8	21834.4	16409.8	8431.71	10730.9	6956.82	7554.17	10100
O00635	13.55%	5	465	6.9977	53415.8	O00635;Q59EA5	TRI38_HUMAN	TRIM38	E3 ubiquitin-protein ligase TRIM38	47807.1	41292.6	57781.8	41799.8	51482.8	72217.3	74792.3	67286.8	69312.2	61928.3
O00716	15.27%	6	465	5.0935	49161.6	O00716;Q14209;Q5U0J0;Q499G5	E2F3_HUMAN	E2F3	Transcription factor E2F3	39039.9	27377.2	35672.1	24301.9	38892.9	35941.5	31821.5	33404.6	38458.7	36691.9
O00743	23.93%	9	305	5.3997	35144.3	O00743;A0A024R861;A0A0S2Z482	PPP6_HUMAN	PPP6C	Serine/threonine-protein phosphatase 6 catalytic subunit	125242	106215	114504	111138	102244	127935	145791	119407	141779	123229
O00746	11.76%	2	187	10.7436	20658.6	O00746;Q4TT34;A0A087WVT9;F2Z2X0	NDKM_HUMAN	NME4	Nucleoside diphosphate kinase, mitochondrial	7262.17		3662.92	4621.95	2267.02	9085.64	5753.62	8536.6	5824.58	6986.61
O00754	13.95%	14	1011	7.2576	113744	O00754;A8K6A7;B4E0K9;Q59E90	MA2B1_HUMAN	MAN2B1	Lysosomal alpha-mannosidase	97703.3	106239	87546.5	93334.1	93006.8	65619.7	59578.8	58599.6	66118.9	62277.2
O00764	13.14%	5	312	6.0411	35102.3	O00764;F2Z2Y4;G1UI32;V9HWC3	PDXK_HUMAN	PDXK	Pyridoxal kinase	39928.5	41273.6	54336.8	40595.3	45519.6	85814	73725.2	75327.2	56223.5	68470.1
O00767	3.34%	1	359	9.2648	41522.7	O00767;Q59GX7	SCD_HUMAN	SCD	Stearoyl-CoA desaturase	2066.94		2423.94	3428.8	3801.27	25613.7	67694.3	62357.2	53310.5	33686.9
O14492	4.27%	2	632	6.2057	67737.8	O14492;C9JK89	SH2B2_HUMAN	SH2B2	SH2B adapter protein 2	11740.9	9122.75	11600.1	10198.5	12770.4	12769.5	8956.76	8326.62	16088.8	9979.27
O14497	13.83%	33	2285	6.676	242045	O14497;A0A1B0GTU5;H0Y488;A0A0S2Q0B1;Q4LE49;Q96TA9	ARI1A_HUMAN	ARID1A	AT-rich interactive domain-containing protein 1A	94533.4	91519.1	97828.1	88059.4	84898.9	115954	115116	122670	111467	114016
O14503;Q9C0J9	1.94%	1	412	8.1251	45510	O14503;Q9C0J9;Q6IB83;B7Z8M6;Q8TAT1	BHE40_HUMAN;BHE41_HUMAN	BHLHE40;BHLHE41	Class E basic helix-loop-helix protein 40							8739.42	2648.47		5927.53
O14521	6.29%	1	159	8.6504	17043	O14521;A0A0S2Z4J3;E9PK73;G3V173;H0YD96;Q6UWH2;H3BRW5	DHSD_HUMAN	SDHD	Succinate dehydrogenase [ubiquinone] cytochrome b small subunit, mitochondrial	14578.3	10418	11019.2	7616.53	7404.15	11613.1	20345.2	24258	21664.9	34963.4
O14523	3.54%	2	706	7.6513	76181.3	O14523;E9PK05;Q6DHX1;Q9BTM2	C2C2L_HUMAN	C2CD2L	Phospholipid transfer protein C2CD2L	17472.9	22692.4	21536.4	19403.6	19431.2	20043.7	18973.8	20300.1	13024.7	13368.6
O14524	3.83%	2	444	6.8805	50640	O14524;G3V5K2	NEMP1_HUMAN	NEMP1	Nuclear envelope integral membrane protein 1	20596.6	27726.2	32401.7	21849	15174.9	32423.3	25759.5	39365.8	16386.8	29664.8
O14526	8.21%	7	889	6.9333	96860.9	O14526;A0A0C3SFZ9;M0QYA9;A0A8V8TMV7;A0A8V8TMX9;A0A8V8TNC3;A0A8V8TP91;A0A8V8TPA0;A0A8V8TPM7;A0A8V8TPN1;B7ZAZ3;M0QXD1;M0QXW2;M0QY09;M0QZE1;M0QZI9;M0QZS1;M0R1K4;M0R3E5;M0R3E7	FCHO1_HUMAN	FCHO1	F-BAR domain only protein 1	27856.7	38740.7	33606.5	24107.4	38034.2	37046.5	44847.5	45316.3	44577.1	51782.2
O14530	11.95%	3	226	5.6759	26534	O14530;B7Z7A4	TXND9_HUMAN	TXNDC9	Thioredoxin domain-containing protein 9	23696.4	12267.1	19304.8	18536.6	21504.8	18091.4	22840.9	22290.4	12700	16195.8
O14545	10.14%	6	582	4.9616	64841.1	O14545	TRAD1_HUMAN	TRAFD1	TRAF-type zinc finger domain-containing protein 1	37315.1	37052.5	37047.4	42847.6	21692.5	44045	42667	44166.9	47187.8	43054
O14548	39.47%	5	114	9.8064	12614.7	O14548;Q6FGA0;E5RJZ1;H0YBD2	COX7R_HUMAN	COX7A2L	Cytochrome c oxidase subunit 7A-related protein, mitochondrial	155262	142013	149972	151600	149989	121703	106792	118413	123692	118915
O14561	15.38%	3	156	4.5299	17417.3	O14561;A4UCS3;I3L505	ACPM_HUMAN	NDUFAB1	Acyl carrier protein, mitochondrial	19879.6	33648.1	22955.3	22832.1	39866.9	34990.5	35359.8	39339.1	31746.4	40223
O14562	14.24%	5	309	5.4864	33381.9	O14562;B3KW52;H3BRL3	UBFD1_HUMAN	UBFD1	Ubiquitin domain-containing protein UBFD1	40879.1	41609.7	38883.6	50467.8	45056	52477.3	47450.8	44737.6	34239.1	41911
O14569	5.41%	2	222	10.3063	23973.7	O14569;U3KQU4	C56D2_HUMAN	CYB561D2	Transmembrane reductase CYB561D2	18094.1	10055.9	9264.46	12248.4	11137.3	11157.8	14088.3	8950.65	16441.1	8354.07
O14578	0.74%	2	2027	6.5336	231431	O14578;A0A7I2V365;A0A7I2V4A6;A0A7I2V4H7;A0A7I2V4I0;A0A7I2V692;H7BYJ3	CTRO_HUMAN	CIT	Citron Rho-interacting kinase		4944.37				3008.73	2340.05		4085.06	3362.94
O14579	27.27%	9	308	4.7454	34482	O14579;M0QXB4;Q53HJ6;Q7Z4Z1	COPE_HUMAN	COPE	Coatomer subunit epsilon	296173	298882	277134	299680	272697	213176	213469	212151	263768	239801
O14602;P47813	27.78%	3	144	4.836	16442.4	P47813;O14602;X6RAC9	IF1AX_HUMAN;IF1AY_HUMAN	EIF1AX;EIF1AY	Eukaryotic translation initiation factor 1A, Y-chromosomal	96632.4	96403.5	63683	53002.1	50373.4	96288.2	166318	44818.4	68529.5	177563
O14607	1.56%	1	1347	7.7665	149548	O14607;A0A087X0Y2;A0A087X248;A0A087X2I9;A0A096LPD8;A0A804HI49;A0A804HJV1;A0A804HKG5;A0A804HL26;A0A8C8KHL4;E1NZ79;E1NZ81;E1NZ88;E1NZ93;E1NZ94;E1NZ95;E1U1M2;E1U1M4;E1U1M6;E1U1M7;E1U1M9;E1U1N1;F4MH27;F4MH28;F4MH29;F4MH30;F4MH31;F4MH32;F4MH34;F4MH35;F4MH38;F4MH39;F4MH40;F4MH41;F4MH43;F4MH45;F4MH46;F4MH47;F4MH48;F4MH51;F4MH52;F4MH53;F4MH54;F4MH55;F4MH56;F4MH57;F4MH58;F4MH60;F4MH62;F4MH63;F4MH64;F4MH65…	UTY_HUMAN	UTY	Histone demethylase UTY							4889.5		3217.28
O14610;P61952;P63211	14.49%	1	69	6.3259	7746.97	O14610;P61952;P63211;D6RDH5;Q53Y01	GBG11_HUMAN;GBG1_HUMAN;GBGT2_HUMAN	GNG11;GNGT1;GNGT2	Guanine nucleotide-binding protein G(I)/G(S)/G(O) subunit gamma-T2	6786.01				21711.3
O14617	25.93%	33	1153	8.6728	130158	O14617;A0A8V8TQW4;Q6PK82;A0A087WYN6;A0A2R8Y4J3	AP3D1_HUMAN	AP3D1	AP-3 complex subunit delta-1	138081	144257	137390	141803	129302	139455	126067	136125	147215	135254
O14618	8.03%	2	274	5.3107	29040.6	O14618;E9PP76;J3KNF4	CCS_HUMAN	CCS	Copper chaperone for superoxide dismutase	66958.4	93526.9	83853.2	72816.2	75679.5	70426	77425.9	73433.7	79433.4	63776.3
O14628	1.91%	1	629	8.1147	72332	O14628;A6NHJ4;Q0VGE8;Q8N9K5;A0A7P0TAN4;A0A087WT67;A0A0X1KG74;A0A8I5KXN5;A0A994J556;A0A994J561;A0A994J5F7;C9JG37;E9PIN4;E9PIT0;E9PIY8;E9PLF5;E9PLW9;E9PMX5;E9PNM0;E9PPF8;E9PSE6;I3L0H5;K7ESE2;M0QY99;M0QZX7;M0R287	ZN195_HUMAN	ZNF195	Zinc finger protein 195				7367.67
O14639	4.76%	3	778	8.673	87687.5	O14639;A0A2Z4N5U1;A0A3B3IS55;A0A494C1P1;A0A9L9PY99;B3KSG3;B4DQA3;B7Z4H1;F6XFR5;F8W8M4;H0Y7N6	ABLM1_HUMAN	ABLIM1	Actin-binding LIM protein 1	16290.9		10446.4		18997.7	3218.53	3653.79	3159.47	1089.71
O14646	8.07%	13	1710	7.1216	196688	O14646;O14647;Q3L8U1;Q8TD26;Q9HCK8;Q9P2D1;H3BTW3;A0A087WVF4;A0A0D9SEU0;A0A1B0GTU9;A0A2R8Y840;A0A8Q3WKT9;A0A8V8TRB2;A0A994J7K7;A8K9Y5;B4DLD8;B4DR07;B7ZML1;H0YJG4;Q461N2	CHD1_HUMAN	CHD1	Chromodomain-helicase-DNA-binding protein 1	25241.7	23056.9	28431.3	25223.2	26006	37005.5	32247.1	32542.2	31787.6	32993.4
O14647	5.58%	9	1828	8.2422	211344	O14647;A0A0D9SEU0	CHD2_HUMAN	CHD2	Chromodomain-helicase-DNA-binding protein 2	30409.6	33991.1	31061.5	37184.1	30103.2	43912.9	43573.9	45886.7	48638.3	49764.4
O14653	5.19%	2	212	7.9823	24775.4	O14653;A0A1W2PNV3;A0A1W2PPG1;A0A1W2PPG5;A0A1W2PPJ0;A0A1W2PPP5;A0A1W2PPW8;A0A1W2PQ06;A0A1W2PQ77;A0A1W2PQE0;A0A1W2PQM3;A0A1W2PQP2;A0A1W2PR02;A0A1W2PR23;A0A1W2PRC2;A0A1W2PRD0;A0A1W2PRL0;A0A1W2PRP7;A0A1W2PRV0;A0A1W2PS12;A0A1W2PS81;A0A1X7SBU8;E7EQ34;I3L0K1;I3L1K7;I3L4Z6;I3NI02;A0A1W2PQ38;A0A1W2PRE6	GOSR2_HUMAN	GOSR2	Golgi SNAP receptor complex member 2	95536.6	64104.4	58129.1	102172	99475.3	51916.9	64464.5	49963.2	71907.4	44659.2
O14656	40.96%	14	332	6.9506	37808.7	O14656;B3KPA1;B4DGM9	TOR1A_HUMAN	TOR1A	Torsin-1A	271303	279031	290357	278207	259679	219470	220379	221206	197581	209865
O14657	21.43%	7	336	8.6742	37978.9	O14657	TOR1B_HUMAN	TOR1B	Torsin-1B	109498	115992	111462	131094	120942	83949	99916.5	87376.7	107288	104941
O14662	18.46%	5	325	6.0127	37031.2	O14662;B7ZBM8;B4E3U3;B7ZBM4;B7ZBM5;E9PND6;F8W9Z6;H0YEW0;H3BU86;Q59G13;Q96NX8	STX16_HUMAN	STX16	Syntaxin-16	38847.6	27295.5	44804.9	40122.3	53000.6	22169.7	22507.1	36226.7	34713.9	20471.6
O14672	18.98%	10	748	7.7709	84142.1	O14672;A0AV88	ADA10_HUMAN	ADAM10	Disintegrin and metalloproteinase domain-containing protein 10	268424	302250	295869	284137	268990	299917	326215	297768	364802	356725
O14678	5.94%	3	606	6.5039	68597.4	O14678;B7Z4V6;H0YCY9;H0YJ78	ABCD4_HUMAN	ABCD4	Lysosomal cobalamin transporter ABCD4	12493.1		10940	9219.06	12849.4	5672.36	12954.1	19148.5		21015
O14681	2.35%	1	340	10.1977	38964.7	O14681;A0A087WV44;E9PK61;E9PL33;E9PLB8;E9PM05;E9PQN7;E9PS58;Q59EJ1	EI24_HUMAN	EI24	Etoposide-induced protein 2.4 homolog				17214.2	16636.3	14546.6			13732.5	16126.3
O14683	22.22%	6	189	9.9943	21053.9	E9PPM1;O14683;E9PIK4;E9PIN5;E9PKN9;E9PKZ4;E9PMW4;E9PMY0;E9PN66;E9PNB3;E9PQ46;E9PS55;Q99785;U3KQ32	P5I11_HUMAN	TP53I11	Tumor protein p53-inducible protein 11	159066	168722	159644	173609	150126	261910	220828	249715	252393	184613
O14684	7.89%	1	152	9.7553	17102.3	O14684	PTGES_HUMAN	PTGES	Prostaglandin E synthase	11973.6	12859.7	9368.46	10183.6	3790.38	11670.8	15172.3	18819.8	10744	10449.1
O14686	2.38%	12	5537	5.3043	593389	O14686;A0A804HHR9;A0A8I5KSG1;Q59FG6;A0A8I5KU33;A0A8I5QJ79	KMT2D_HUMAN	KMT2D	Histone-lysine N-methyltransferase 2D	17155.2	21404.2	18283.9	17915.8	17028	15755.7	23080.8	19640.9	19099.8	19192.5
O14713	8.00%	1	200	6.244	21782.5	O14713;A8MPU2;C9JBU8;A8K1A2;B4DQY5	ITBP1_HUMAN	ITGB1BP1	Integrin beta-1-binding protein 1	1345.63	3864.58	1501.79				7050.38		8349.15
O14715	4.36%	7	1765	6.4373	198993	O14715;J3KQ37	RGPD8_HUMAN	RGPD8	RANBP2-like and GRIP domain-containing protein 8	19506.5	15940.8	11154.3	17994.4	13580.4	26109.4	23835.9	18375.8	20614.9	18607.9
O14727	20.99%	22	1248	6.3663	141840	O14727;A5YM44;A7E2A2;C9JLV4	APAF_HUMAN	APAF1	Apoptotic protease-activating factor 1	177658	183981	170328	174160	171325	151430	152900	154452	162348	157741
O14730	3.66%	3	519	5.5297	59093	O14730;B4E1Q4;I6L994;B0YJ89	RIOK3_HUMAN	RIOK3	Serine/threonine-protein kinase RIO3	9967.21	15847.9	16794.6	11923.5	16489.9	13551.4	12277.4	13307.4	9955.5	15330.4
O14732	6.25%	3	288	6.5768	31320.9	O14732	IMPA2_HUMAN	IMPA2	Inositol monophosphatase 2	156867	171908	165697	175164	144515	111757	156133	160182	179334	122099
O14733	5.49%	2	419	9.6146	47484.9	O14733;B4DV95	MP2K7_HUMAN	MAP2K7	Dual specificity mitogen-activated protein kinase kinase 7	6407	10344.5	10136.2	13472.4	4172.27	14892.9	7936.94	9768.51	9237.06	8607.57
O14734	20.06%	6	319	7.5056	35914.2	O14734;A0A494C0N6;E9PJN0;H7C5A7;Q6FHI2;A8K8X9;B4DLF4;B4DQG0;E9PRD4	ACOT8_HUMAN	ACOT8	Acyl-coenzyme A thioesterase 8	55528.7	56913.3	56869	46190.6	58088.2	37264.8	47279.3	51610.6	44279.4	41626.3
O14735	22.54%	8	213	7.9841	23538.8	O14735;A8K3L7;B3KSW0;Q53HA5;B3KY94	CDIPT_HUMAN	CDIPT	CDP-diacylglycerol--inositol 3-phosphatidyltransferase	54060.9	54234.2	52632.7	65787.3	45659.6	50526.3	53591.1	56600	61310	57727
O14737	60.00%	9	125	5.8253	14285.1	O14737;K7EQA1;Q59GR9	PDCD5_HUMAN	PDCD5	Programmed cell death protein 5	76189.8	68618.4	72984.8	76292.3	65272.1	59098.3	57034.7	59283.8	61139.8	60690.1
O14744	6.59%	4	637	6.2373	72683.9	O14744;B2RDD7;B4DV00;C9JSX3;G3V2X6;G3V580;G3V5L5;H0YJX6	ANM5_HUMAN	PRMT5	Protein arginine N-methyltransferase 5	21572	21210.8	28309.3	22454.7	27356.9	30381.9	35984.5	26072.1	25400.6	26808.4
O14745	44.13%	13	358	5.5202	38868.4	O14745;B2R6A3;B3KSV9	NHRF1_HUMAN	NHERF1	Na(+)/H(+) exchange regulatory cofactor NHE-RF1	992934	969403	999653	1031860	951111	763340	804490	805581	685571	778339
O14763	3.41%	1	440	5.2539	47878.3	O14763;B5BU36;D3DSR9;Q6FH58;B7Z3M7;B7Z588;Q7Z2I8	TR10B_HUMAN	TNFRSF10B	Tumor necrosis factor receptor superfamily member 10B	9471.88	8774.38		9570.79		8976.88	10392.5	7748.96		6514.73
O14772	12.03%	7	607	6.8389	68009.5	O14772;A0A0S2Z4Z3;A0A0S2Z5C6;Q53FM8	FPGT_HUMAN	FPGT	Fucose-1-phosphate guanylyltransferase	21782.6	24105.9	21965	22911.3	19630.5	19986.8	16135.9	20892.9	22995.8	18710.7
O14773	20.07%	9	563	6.4549	61247.9	O14773;A0A2R8Y7U1;A0A2R8YD45;A0A804HJ17;B2R608;B4DE89;B4DIV8;Q53HP2;A0A2R8YE64;B4DEQ3;B4DVA5;E7EV34	TPP1_HUMAN	TPP1	Tripeptidyl-peptidase 1	158777	140655	159949	160265	142670	47778.3	72850.1	69146.6	50547.5	61275.9
O14776	16.85%	22	1098	9.1296	123901	O14776;A0A7P0T8N8	TCRG1_HUMAN	TCERG1	Transcription elongation regulator 1	141100	142392	127627	153577	148519	163551	185542	171280	167118	174549
O14777	1.09%	1	642	5.3145	73912.7	O14777;A8K031;Q05DQ6;I3L4G3	NDC80_HUMAN	NDC80	Kinetochore protein NDC80 homolog			18912.4	24378.5	29125.6	20317.9	23544.2	23638.9	25160.9
O14782	0.88%	1	793	8.5969	89454.3	O14782;A2RU78;B4DEQ1;B7ZM25;F8WAR6;F8WER6;I6L9B9;Q7Z2W5	KIF3C_HUMAN	KIF3C	Kinesin-like protein KIF3C	5758.14	2572.19	5144.68	7919.65	4134.49	10361.7	6406.16	18936.8	12783.9	6518.92
O14786	2.93%	2	923	5.7055	103134	O14786;A8K9V7;E9PEP6;Q5JWQ6;Q68DN3;Q6X907;Q59F20;Q5T7F0;Q71SW6;Q9H2E1;E7EX60	NRP1_HUMAN	NRP1	Neuropilin-1	19440.7	13567.4	16107	21650.1	16821.1	8253.31	7103.14	6349.08	7804.78	8272.08
O14787	6.91%	5	897	4.6288	101388	O14787;A0A075B780;B3KPC8;B4DRY5;Q05D48;Q4LE60	TNPO2_HUMAN	TNPO2	Transportin-2	31977.6	20306.6	27370.7	34705.6	38833	29319	29131	28568.2	23527	33919.7
O14798	5.79%	1	259	4.4924	27406.8	O14798;B2R831;Q05D71;B7Z5B7	TR10C_HUMAN	TNFRSF10C	Tumor necrosis factor receptor superfamily member 10C	16316.2	10918.2	8671.07	17108.5	18034.5	12291.8	14459.1	6161.89	8688.26	15648.2
O14802	2.09%	3	1390	8.5986	155642	O14802;A0A8V8TNX3;B7Z6H4;Q7Z755;Q8TCW2	RPC1_HUMAN	POLR3A	DNA-directed RNA polymerase III subunit RPC1	14427	9219.6	8708.32		10850.9	12214.8	12575.8	22024.2	16168	15318.1
O14818	44.76%	13	248	8.6035	27886.8	O14818;A0A0K0K1K4;Q05DH1;H0Y586	PSA7_HUMAN	PSMA7	Proteasome subunit alpha type-7	924271	808821	813768	823242	787088	897598	876445	854377	864351	849296
O14828	15.27%	4	347	7.5442	38287	O14828;Q6FHJ5	SCAM3_HUMAN	SCAMP3	Secretory carrier-associated membrane protein 3	39079.7	48383.1	39911.4	44986	42977.4	31631	30707.4	31778.2	29363.7	25355.5
O14829	1.07%	1	653	6.8277	75792.1	O14829;A0A8I5KXD3;A8K870;B0AZL8;B7Z353;B7Z6R7;H7C592	PPE1_HUMAN	PPEF1	Serine/threonine-protein phosphatase with EF-hands 1					3391.86			3855.53
O14841	9.24%	11	1288	6.5602	137457	O14841;A0A087WY99;A7E261	OPLA_HUMAN	OPLAH	5-oxoprolinase	22168.5	24224.2	21625.1	20325.2	25771.8	18498.3	18178.8	17823.6	22821.9	24335.3
O14867	7.47%	6	736	4.6784	81957.7	O14867;A8K4Q6	BACH1_HUMAN	BACH1	Transcription regulator protein BACH1	15580.9	19315.6	15564.8	14166.1	13843.4	20095.8	20434.4	19977.9	15511.7	20936.9
O14874	4.85%	2	412	9.0124	46360.5	O14874;B4DGN9;H3BS02;H3BTL2	BCKD_HUMAN	BCKDK	Branched-chain alpha-ketoacid dehydrogenase kinase		3039.2		3651.57		10014.2	10785.2	5347.41	11559.9	9977.97
O14879	18.16%	7	490	4.8642	55984.8	O14879;A0A7P0T7D6;A0A7P0T855;Q5T765;B4DLS7	IFIT3_HUMAN	IFIT3	Interferon-induced protein with tetratricopeptide repeats 3	61356	59141.1	56951.6	47902.3	52027.5	79690.2	71798.1	78218.9	62896.3	75729.9
O14880	17.76%	2	152	9.669	16516.3	O14880;Q53GB9;Q5VV89	MGST3_HUMAN	MGST3	Glutathione S-transferase 3, mitochondrial	127571	142167	107818	141070	130265	148689	200601	71490.8	158692	277544
O14893	4.29%	1	280	5.2395	31585.1	O14893;A0A8J9FJK1;A0A3B3IU42;A0A8J9FN78;H0YDP6;H0YEL0	GEMI2_HUMAN	GEMIN2	Gem-associated protein 2	11278.4	14273.6	5769.68	17846	12336.9	11146.9		6330.45	7539.37	8690.13
O14907	25.00%	2	124	8.5617	13734.7	O14907	TX1B3_HUMAN	TAX1BP3	Tax1-binding protein 3	43171.6	48581.4	40638.9	43515.9	39828	19501.7	14141.1	26554.6	19662.9	13206.9
O14908	8.11%	2	333	6.1842	36049.2	O14908;Q8TF64;A0A2R8Y651;A8K2I7;K7EM11	GIPC1_HUMAN	GIPC1	PDZ domain-containing protein GIPC1	6298.47	10092.4	13421.3		8858.46	12791.8	15314.2	9100.45	9412	7570.79
O14910	28.33%	8	233	9.0016	25996.7	O14910;H0YIA8;H0YI92	LIN7A_HUMAN	LIN7A	Protein lin-7 homolog A	20155.4	23323.7	22773.9	17166.9	24777.5	14618.7	16683.6	17017.3	15775.6	20907
O14920	17.72%	16	756	5.5247	86563.9	O14920;A0A499FJS7;B4DP95;B3KRB7	IKKB_HUMAN	IKBKB	Inhibitor of nuclear factor kappa-B kinase subunit beta	171125	159404	158104	155343	149832	170006	159191	145293	151518	178769
O14929	15.27%	5	419	5.4099	49540.6	O14929	HAT1_HUMAN	HAT1	Histone acetyltransferase type B catalytic subunit	35433.2	47446.1	53579.6	52140	45141.3	50131.5	43481.9	47993.4	47676.6	54791
O14936	3.89%	3	926	6.3925	105123	O14936;A0A2R8Y3B3;A0A2R8Y6F8;A0A2R8YE77;A0A2R8YEK3;A0A2R8YFN5;A0A2U3TZM1;A0A2U3TZM4;A0A2U3TZN6;A0A7I2RJN6;B7ZKY2;Q5JS79	CSKP_HUMAN	CASK	Peripheral plasma membrane protein CASK	25391.7	19027.2	18838	22671	18494.8	19046.9	19747.6	12517.9	20361	29617.7
O14949	34.15%	3	82	10.4979	9906.38	O14949;B7Z4A1	QCR8_HUMAN	UQCRQ	Cytochrome b-c1 complex subunit 8	66237.5	83691.6	75341.6	72535.2	62903.2	83432.5	135903	99468.5	117218	93004.3
O14950;P19105	12.79%	4	172	4.4443	19779.2	O14950;P19105;J3QRS3;Q53HL1	ML12A_HUMAN;ML12B_HUMAN	MYL12A;MYL12B	Myosin regulatory light chain 12B	10781370	10110195	9551430	9432180	8964150	6521510	5934160	5509340	5966450	5602200
O14964	9.52%	8	777	6.0665	86192	A0A0S2Z4Q4;O14964;A0A0S2Z4R4;A0A7I2V2D8;A0A7I2V2K2;A0A7I2V2R9;A0A7I2V2W5;A0A7I2V307;A0A7I2V3F9;A0A7I2V3I8;A0A7I2V3J3;A0A7I2V3Z1;A0A7I2V5A3;A0A7I2V637;A0A7I2V6E0;A0A7I2YQD1;I3L1P5;A0A7I2V5A2;B4E1E2;A0A7I2V4X6;A0A7I2V5D6;A0A7I2V628;B4DFP5;I3L165	HGS_HUMAN	HGS	Hepatocyte growth factor-regulated tyrosine kinase substrate	373228	391661	331303	401750	367532	292790	302817	288674	270648	339632
O14965	5.71%	2	403	9.8993	45823.4	O14965;B2R6Z3;B4DX16	AURKA_HUMAN	AURKA	Aurora kinase A			8367.58			8509.02	5809.46	8585.57	8650.39	6662.67
O14966	5.42%	1	203	7.0617	23155.2	O14966;Q6FGU7;B2R7I9;Q53EX5	RAB7L_HUMAN	RAB29	Ras-related protein Rab-7L1	52745.8	68970.9	53149	69639.7	61624.5	61225	45920.7	56773.8	47902.2	56490.3
O14972	18.18%	7	297	7.6293	33010.4	O14972;B7Z606	VP26C_HUMAN	VPS26C	Vacuolar protein sorting-associated protein 26C	21822.4	19250.2	18453.4	31871.7	27436.6	21265.4	17741.3	20277.7	20946.8	15376.9
O14974	30.19%	41	1030	5.057	115281	O14974;B2RAH5;H0YIM2;H0YIS3	MYPT1_HUMAN	PPP1R12A	Protein phosphatase 1 regulatory subunit 12A	1125250	1118520	1208310	1193430	1207500	873929	886938	887661	890216	875734
O14975	25.00%	17	620	8.6104	70312.3	O14975;Q53GS2	S27A2_HUMAN	SLC27A2	Long-chain fatty acid transport protein 2	71093.2	75277.2	80332.4	81201.1	76755.7	68556.1	65856.5	61857.3	69110.8	65329.3
O14976	16.70%	23	1311	5.4742	143191	O14976;B4DS37;Q59HA5	GAK_HUMAN	GAK	Cyclin-G-associated kinase	109768	114734	109036	117343	114331	104462	101566	113584	107267	110590
O14978	2.64%	2	683	6.9801	77298.7	O14978;B4DI05;D3DUC1;I3NI39	ZN263_HUMAN	ZNF263	Zinc finger protein 263	5913.01					3079.68	2219.71		3250.78
O14979	12.38%	6	420	9.9786	46437.5	O14979;A0A087WUK2;B4DTA2	HNRDL_HUMAN	HNRNPDL	Heterogeneous nuclear ribonucleoprotein D-like	237118	271089	249211	253113	261012	241984	234547	236266	304224	234661
O14980	23.34%	37	1071	5.9747	123386	O14980;A0A7I2V2H0;A0A7I2V2S3;A0A7I2V2Y6;A0A7I2V3W6;A0A7I2V461;A0A7I2V2C5;A0A7I2V3J1;A0A7I2V3N0;A0A7I2V3P3;A0A7I2V4A3;A0A7I2YQP1;A0A7I2YQV4;A0A7I2YQX3;C9J673;C9JKM9	XPO1_HUMAN	XPO1	Exportin-1	353149	383038	351059	340394	367533	368020	362654	398570	379386	403661
O14981	5.30%	8	1849	6.4913	206887	O14981;Q2M1V9	BTAF1_HUMAN	BTAF1	TATA-binding protein-associated factor 172	22609.3	21812.8	17801.1	22317	29869.4	21337.6	25659.7	22600.6	26723.2	22485.2
O14986	5.74%	2	540	6.8261	61036.3	O14986;Q7KYT4;Q7KYT6	PI51B_HUMAN	PIP5K1B	Phosphatidylinositol 4-phosphate 5-kinase type-1 beta	4061.76	7373.03	3989.31	5892.21	952.123			3310.44	3861.73	3115.97
O15027	14.72%	30	2357	5.6264	251894	O15027;A0A3F2YNX0;A0A0C4DH09;A0A3F2YNZ0;A0A8I5KPG1;A4QN18;A4QN19;F1T0I1;X6RGP5;A0A8I5KQ88;B4DW51;B4DY06;Q8N2P2;Q8N9G1;Q9BV84	SC16A_HUMAN	SEC16A	Protein transport protein Sec16A	421004	382341	427820	415990	433584	362408	332273	380036	347088	350678
O15031	2.83%	4	1838	6.1686	205127	O15031;Q2TBE4;Q3LIB1	PLXB2_HUMAN	PLXNB2	Plexin-B2			2285.08			10454.1	9417.99	12155.1	11343.5	10892.9
O15033	5.71%	4	823	7.2417	94222.7	O15033;A0A7P0T811;G3V506;B4DLA5	AREL1_HUMAN	AREL1	Apoptosis-resistant E3 ubiquitin protein ligase 1	15344.2	17452.4	12521	18148.7	14367.5	14308.3	21762.7	16113.4	15805.6	15247.3
O15037	9.14%	6	678	7.0007	74534	O15037;A8K6L5;G3V3G3	KHNYN_HUMAN	KHNYN	Protein KHNYN	20509.2	22571.1	17323	18780.4	20931.9	19877.9	19452.7	19539.3	24305.7	22962.7
O15040	10.21%	13	1411	5.2478	153848	O15040;B4DSD3	TCPR2_HUMAN	TECPR2	Tectonin beta-propeller repeat-containing protein 2	61268.5	67619.8	63820.5	70956.7	63838.3	71830.9	69085.3	75098.5	79862.6	76716.1
O15042	11.76%	16	1029	8.7824	118292	O15042;E7ET15;H7C4V2	SR140_HUMAN	U2SURP	U2 snRNP-associated SURP motif-containing protein	151188	161376	160349	179279	177927	217732	222322	242663	230682	216115
O15047	5.74%	7	1707	4.7912	186034	O15047	SET1A_HUMAN	SETD1A	Histone-lysine N-methyltransferase SETD1A	21142.6	20896.7	16227.2	21212.7	17354.7	16903.6	20576.2	23891.9	17252.5	23728.9
O15050	6.56%	17	2925	6.7379	336221	O15050;A0A2R8YEM9	TRNK1_HUMAN	TRANK1	TPR and ankyrin repeat-containing protein 1	40264.8	39082.1	31621.7	40793.5	34934.8	43351.2	51384.9	50385.8	47126	49401.2
O15054	8.34%	12	1643	8.6398	176632	O15054;I3L0Z0	KDM6B_HUMAN	KDM6B	Lysine-specific demethylase 6B	30490.9	31870.7	24542.3	32171.7	34881	28810.7	27477.9	33721.3	30149.6	30800.5
O15056	3.28%	4	1496	7.3279	165538	O15056;A0A1W2PR85;B4DLC4;E7ER60	SYNJ2_HUMAN	SYNJ2	Synaptojanin-2	46732.8	42472	48015	44110.8	42178.3	40269.6	38467.8	23385.2	36049.5	36743.6
O15066	3.48%	2	747	7.6891	85125.2	O14782;O15066;A2RU78;B4DYF2;B7ZM25;F8WAR6;F8WER6;I6L9B9;Q7Z2W5	KIF3B_HUMAN	KIF3B	Kinesin-like protein KIF3B	10057.9	12274.5	13433.5	11392.6	11979.5	10858.1	17044.6	11146.1	4472.09	9653.32
O15067	7.47%	8	1338	5.5487	144734	O15067;A8K8N7;A8K9T9;B4DJ26;Q6P4B4;H0YGH1;Q9BR56	PUR4_HUMAN	PFAS	Phosphoribosylformylglycinamidine synthase	24228.4	22842.5	15001.2	22573.6	23309.1	35281.3	36076.3	34710.3	35397.9	34283.5
O15075	3.38%	2	740	8.8786	82224	O15075;B7Z2T7;Q5VZY9	DCLK1_HUMAN	DCLK1	Serine/threonine-protein kinase DCLK1	24878.8	36309.2	38100.6	26599.4	27479.6
O15078	0.28%	1	2479	5.7278	290386	O15078;A0A5F9ZHU6;A0A6Q8PGB1;A0A6Q8PGP6;A0A6Q8PH24;A0A6Q8PH78;J3KNF5;A0A5K1VW81	CE290_HUMAN	CEP290	Centrosomal protein of 290 kDa	21836.7		25355.6	35532.2	30375.9	32148.8				29147.6
O15084	6.84%	6	1053	6.2185	112966	O15084;B4DIW9	ANR28_HUMAN	ANKRD28	Serine/threonine-protein phosphatase 6 regulatory ankyrin repeat subunit A	57109.3	60781.2	26364.1	18532.9	21770.1	28881.2	47684.3	34950.4	34235.8	35462.8
O15085	10.58%	14	1522	5.1835	167704	O15085;A0A2X0SFB0	ARHGB_HUMAN	ARHGEF11	Rho guanine nucleotide exchange factor 11	36941.9	37929.5	40713.5	38807.6	38512	37960.6	35042.5	30715.3	36177.4	40165.9
O15090	0.54%	1	1300	7.2589	141417	O15090;A0A994J5C6;A0A994J7Z0;A7E228;K7EKT4;K7EQN6	ZN536_HUMAN	ZNF536	Zinc finger protein 536	5604.05	3700.99			2533.79	4514.92		5409.6	3982.4	3797.82
O15111	22.68%	20	745	6.7114	84639.6	O15111;Q562E6;Q59GT1	IKKA_HUMAN	CHUK	Inhibitor of nuclear factor kappa-B kinase subunit alpha	65588.5	68934.4	63300.9	63396.9	63344.8	61372.6	61114.6	57641.1	59171.7	66527.9
O15116	22.56%	2	133	4.8668	15179.4	O15116;A0A0S2Z590	LSM1_HUMAN	LSM1	U6 snRNA-associated Sm-like protein LSm1	11312.5	13992.9	24881.9	7358.93	10609.8		19283.9		9175.68	7366.66
O15117	26.31%	21	783	6.3957	85387.1	O15117;D6RAE8;D6RC38;D6RER7;D6RFJ5;Q05DE9	FYB1_HUMAN	FYB1	FYN-binding protein 1	158545	135496	142049	145074	149472	116541	119277	114701	138253	121746
O15118	0.94%	1	1278	4.9949	142167	O15118;A0A0A8JCD0;A0A0S2A5C8;A0A193DRS0;Q59GR1;B4DIP7;K7EQ23	NPC1_HUMAN	NPC1	NPC intracellular cholesterol transporter 1		28532.1	24034.1	18951.8	20971.9	34469.2	29805.5	29650.1	32026.1	37361.9
O15120	10.79%	3	278	9.1861	30914.3	O15120;Q8WUW2;Q96IS9	PLCB_HUMAN	AGPAT2	1-acyl-sn-glycerol-3-phosphate acyltransferase beta	261428	257100	250932	241296	247932	237360	234743	237413	233322	225790
O15121	6.81%	3	323	7.4182	37866	O15121;E7EMA0	DEGS1_HUMAN	DEGS1	Sphingolipid delta(4)-desaturase DES1	36826.2	45055.2	38297.9	31977.3	47295.4	45974.8	24498.6	43732	27622.1	21349.9
O15126	17.75%	7	338	7.3443	37920.4	O15126;A0A087WXB0;A8K2G0;B4E2V7;A0A087WTX8;A0A087WZA6;B4DP10	SCAM1_HUMAN	SCAMP1	Secretory carrier-associated membrane protein 1	7830.78	9659.4	7701.87	7704.81	10039.1	8949.23	10551.7	9177.43	9327.39	13430.3
O15127	16.11%	5	329	5.9934	36648.9	O15127;A0A140VK92;A8K769;Q6IBK3	SCAM2_HUMAN	SCAMP2	Secretory carrier-associated membrane protein 2	79519.9	69459.6	93237.4	73805.4	91018.3	59982.7	50821	56557.4	53284.2	52243.8
O15143	29.03%	14	372	8.3825	40949.8	O15143;A0A1W2PNV4;A4D275;C9JEY1;C9K057;F8VXW2	ARC1B_HUMAN	ARPC1B	Actin-related protein 2/3 complex subunit 1B	1135640	1087290	1209010	1094070	1179260	1299150	1213460	1284450	1135710	1297600
O15144	51.67%	28	300	7.2987	34333	O15144;Q53R19;Q9BXV5	ARPC2_HUMAN	ARPC2	Actin-related protein 2/3 complex subunit 2	5990440	6479860	6245510	6036580	5790890	6310370	5956970	6516650	6127230	6266230
O15145	46.63%	14	178	8.7366	20546.7	O15145;B2R4D5;Q2LE71	ARPC3_HUMAN	ARPC3	Actin-related protein 2/3 complex subunit 3	5128060	5313140	5139240	5770940	5444510	5385170	4647100	5076480	5450900	5152210
O15151	3.06%	1	490	4.6101	54864.3	O15151;A0A087WZ58;Q5T0Y2	MDM4_HUMAN	MDM4	Protein Mdm4			888.461			922.748	1804.91
O15156	4.82%	2	539	5.7219	58026.9	O15156;A8K6F4	ZBT7B_HUMAN	ZBTB7B	Zinc finger and BTB domain-containing protein 7B	78765.6	73469.2	85073.9	63047.4	77553.8	58556.3	77672.9	65395.1	66545.4	71053.4
O15160	7.51%	2	346	5.1814	39249.7	O15160;A0A2R8Y5D3;A0A2R8YEY5;A0A2R8YEZ4;D6RDJ3;E7EQB9;Q96HT3;A0A2R8Y8D6;B4DEC2;H0Y723	RPAC1_HUMAN	POLR1C	DNA-directed RNA polymerases I and III subunit RPAC1	7322.28	8690.65		3981.23	4261.31	11068.4	8258.01	11071.4	7027.77	16780
O15162	6.60%	4	318	4.5744	35049.1	O15162;C9J7K9;C9J9P4;C9JE06;C9J0H3	PLS1_HUMAN	PLSCR1	Phospholipid scramblase 1	345070	315390	280358	275333	311606	255791	263609	219909	237123	273215
O15164	3.81%	4	1050	7.0929	116831	O15164;B4DYZ9;Q6ZSA6	TIF1A_HUMAN	TRIM24	Transcription intermediary factor 1-alpha	35716.5	25601.5	33625.9	32226.8	24854.1	26130.5	26046.1	27590.4	30406.5	19569.6
O15169	1.04%	1	862	6.9407	95635	A0A0S2Z4R0;O15169;A0A0S2Z4M1;A0A0S2Z4S3	AXIN1_HUMAN	AXIN1	Axin-1	10532.4	6618.88	7233.74	8517.03	13056.5	8020.86	14996.5	7511.25	11157.7	7320.55
O15173	21.97%	5	223	4.4841	23818.5	O15173	PGRC2_HUMAN	PGRMC2	Membrane-associated progesterone receptor component 2	124540	148862	122789	149688	123886	155244	122375	158220	159124	168783
O15182	13.77%	3	167	4.3579	19550	O15182;E5RFM2;E5RH67;E5RJF8;E5RK82;H0YBL5;Q6ICP7	CETN3_HUMAN	CETN3	Centrin-3	5299.07	7806.37	4246.29	3175.18	3650.98	20564.4	16990.3	18531.2	17246	15934.8
O15194	3.99%	1	276	5.1969	31128.6	O15194;H7C2S4;H7C353	CTDSL_HUMAN	CTDSPL	CTD small phosphatase-like protein			3600.25	1501.38	4412.68	6479.69
O15211	15.96%	13	777	6.0895	83549	O15211;A0A024RCS9;A0A1U9X8E4;A0A1U9X8F0;Q92942;Q9BSI0;Q9BWF0	RGL2_HUMAN	RGL2	Ral guanine nucleotide dissociation stimulator-like 2	24080.5	22361.7	26139.9	22969.6	24493.9	24156	21961.5	31134.2	22722.7	24398
O15212	38.76%	6	129	9.4044	14582.7	O15212;Q5STK2	PFD6_HUMAN	PFDN6	Prefoldin subunit 6	202430	211368	197477	249826	218164	160251	167401	176945	151547	182858
O15213	3.44%	2	610	10.289	68071.1	O15213;B0UZZ8;A0A0G2JJL1;A0A140T9L0;A0A1U9X8U3;A0A1U9X8U7;A0A1U9X8W1;A8K806;B4DNI0;B4DP15;H0Y6G3	WDR46_HUMAN	WDR46	WD repeat-containing protein 46						44781.6	52480.9	38598.5	37937.3	43373.3
O15228	7.94%	4	680	6.506	77187.9	O15228;B2RAG5;Q59EC9;B3KN78;Q53H08;Q71V38	GNPAT_HUMAN	GNPAT	Dihydroxyacetone phosphate acyltransferase	42774.4	39175	36402.8	30211.3	32843.3	24581.2	37387.6	33551.9	20453.8	28614.9
O15231	11.18%	8	689	6.9519	73525.5	O15231;A0A8Q3WKR1;B4E2L1;H0Y704;H7BZT5;Q6MZQ8;Q7Z3Q8	ZN185_HUMAN	ZNF185	Zinc finger protein 185	26154.8	30704.3	24650.5	27634.7	24898.9	27550.7	24656.4	20188.4	19957.9	27436.4
O15234	9.39%	5	703	6.4314	76278	O15234;B4DKR6	CASC3_HUMAN	CASC3	Protein CASC3	10176.2	11376.5	11758	12738.4	11519.6	15805.5	16279.3	19648.6	21394.3	19457.1
O15254	14.71%	10	700	7.2271	77629.1	O15254;B2R856	ACOX3_HUMAN	ACOX3	Peroxisomal acyl-coenzyme A oxidase 3	86111.2	69222.2	69684.3	77126.2	87073.6	70692.5	58728.2	64680.1	58007.8	72374.3
O15258	16.33%	4	196	9.9071	22958	O15258;Q5T094;Q6IBJ7;Q9P0H9	RER1_HUMAN	RER1	Protein RER1	408267	370366	436576	426949	406103	413868	374073	381553	293848	381980
O15260	13.75%	4	269	7.6891	30394	O15260;Q5T8U5;B7Z1G8;B7Z7A8;B7Z8F3;Q5T8U7	SURF4_HUMAN	SURF4	Surfeit locus protein 4	302383	272178	348156	271407	268841	240923	279414	234881	279105	239562
O15264	15.89%	7	365	8.548	42089.6	O15264;A0A024RD04;A0A0S2Z542;B5BTY5;Q6FHR4;Q53GK9	MK13_HUMAN	MAPK13	Mitogen-activated protein kinase 13	25087.4	20976.8	21709.8	19148.2	24750.6	39336.3	40203.7	40877.1	39395.6	34471.2
O15265	2.24%	2	892	10.5555	95451.5	O15265;A0A2R8YDD6	ATX7_HUMAN	ATXN7	Ataxin-7	5708.95	13610.1	13630.8	15228.7	18538	15578.5	20784.3	7917.81	14910.2	16276.4
O15269	18.39%	7	473	5.8673	52743.9	O15269;A0A8I5QKQ8	SPTC1_HUMAN	SPTLC1	Serine palmitoyltransferase 1	124234	104709	118050	128740	108118	83447.5	80511.5	86060	77946.9	75511
O15270	4.27%	2	562	7.7664	62924.3	O15270;H0YJV2	SPTC2_HUMAN	SPTLC2	Serine palmitoyltransferase 2	21431.1	18053.9	34378.8	30766.8	54370.4	40600	24586.9	25751.9	33910.3	35031
O15294	13.19%	17	1046	6.6751	116925	O15294;A0A8V8TPA3;A0A8V8TQ64;A0A8V8TNT2;A0A8V8TQJ1;B4DTL6;C9JZL3;Q9H5T3	OGT1_HUMAN	OGT	UDP-N-acetylglucosamine--peptide N-acetylglucosaminyltransferase 110 kDa subunit	69836.8	74172.6	57840.6	68093.1	80125.6	86118.5	83534.2	82699.1	90047	88550
O15297	7.77%	4	605	9.2472	66675.1	O15297;A0A0S2Z4M2;A0A8I5KNX5;B2R7A1;Q8NEA7	PPM1D_HUMAN	PPM1D	Protein phosphatase 1D	38094	36059.6	28854.1	28532.3	29991.6	30008.1	33834.2	27231.8	42012.7	35500.4
O15305	28.46%	6	246	6.6991	28082.2	O15305;A0A0S2Z4J6;A0A291FGD1;A0A804HKA7;B2R6D4;H3BPH4;H3BV55;B7Z3M6	PMM2_HUMAN	PMM2	Phosphomannomutase 2	15783.5	12469.3	18651.9	16122.9	16245.3	28544.7	30399.5	21381.9	21961.3	25878.1
O15315	2.60%	1	384	5.4488	42195.7	O15315;C9JYJ0	RA51B_HUMAN	RAD51B	DNA repair protein RAD51 homolog 2	11702.9	14600.9	20428.2	10860.7	13805.2	14406.7	6723.87	12962.2	10629	13313.8
O15321	9.90%	5	606	7.1458	68860.6	E9PSI1;O15321;B7Z6C9;A8K7U5;E9PJC4;E9PJM1;E9PL78;E9PMQ9;E9PQY7;E9PS99	TM9S1_HUMAN	TM9SF1	Transmembrane 9 superfamily member 1	29602.5	27405	27749.4	31595.7	37546	29451.7	23645.8	27769.7	28050.4	28017.1
O15344	8.55%	4	667	6.7808	75250.7	O15344;A0A6Q8PF94;A0A8I5KR14;A0A6Q8PGA5;A0A8I5KPB2;A8K5A0;B4DLX8	TRI18_HUMAN	MID1	E3 ubiquitin-protein ligase Midline-1	17037.5	17479.4	15558.2	14799.5	23882.7
O15347	24.50%	9	200	8.5913	22980	O15347;E7EQU1;E7ES08;E9PES6	HMGB3_HUMAN	HMGB3	High mobility group protein B3	998168	902505	918210	975142	953021	981595	860908	918011	989764	869460
O15355	14.65%	8	546	3.9922	59271.6	O15355;B2R665;B3KXL8;B4DDC8;Q6IAU5	PPM1G_HUMAN	PPM1G	Protein phosphatase 1G	158493	211340	251174	205305	197969	188334	178541	212431	224662	199756
O15357	20.03%	19	1258	6.4879	138599	O15357	SHIP2_HUMAN	INPPL1	Phosphatidylinositol 3,4,5-trisphosphate 5-phosphatase 2	42810.3	40473.8	40723.6	36733.2	36927.1	39709.2	33190.3	35950.6	45311.3	39572.8
O15371	15.51%	9	548	5.8414	63972.8	O15371;B4E1K8;A0A0D9SGB5	EIF3D_HUMAN	EIF3D	Eukaryotic translation initiation factor 3 subunit D	140147	169579	149381	161204	155460	158902	159138	163407	162739	163745
O15372	55.40%	20	352	6.5039	39930.3	O15372;B3KS98;Q5BKY2;Q6IB98;E5RJT0;Q53HG0;Q53HR0	EIF3H_HUMAN	EIF3H	Eukaryotic translation initiation factor 3 subunit H	923475	863031	993055	901601	859401	835177	855471	854950	739057	831138
O15379	19.16%	6	428	4.792	48847.8	O15379	HDAC3_HUMAN	HDAC3	Histone deacetylase 3	14647.4	13112.4	16205.8	19248.2	14467.7	26890.5	20402.8	25776.1	16216.3	24435.6
O15381	8.06%	6	856	6.4003	95050.9	O15381;A0JLP9;B4DF43;B4DLM8;E7EWK7;E9PGD8;E9PH71;Q96PA2	NVL_HUMAN	NVL	Nuclear valosin-containing protein-like	9135.92		4868.59			19612	22106.2	17761.7	24294.4	20239.7
O15382	10.97%	4	392	8.7561	44287.7	O15382;B3KSI3;M0QXF9;M0QZ10;M0QZP4;Q53EW7	BCAT2_HUMAN	BCAT2	Branched-chain-amino-acid aminotransferase, mitochondrial	18516.7	14017.2	18976.1	12775.5	13246.6	12180.2	11118.5	13421.9	10397.2	13878
O15389	27.95%	17	551	7.2173	60715.2	O15389;Q08ET2	SIGL5_HUMAN	SIGLEC5	Sialic acid-binding Ig-like lectin 5	505600	535528	545085	518048	526107	430746	418949	408261	430134	384145
O15391	4.30%	1	372	6.1091	41347.3	O15391	TYY2_HUMAN	YY2	Transcription factor YY2		22070.5		18678	13929	37839.6	26300.6			29565
O15397	4.44%	4	1037	4.797	119938	O15397;Q59F59	IPO8_HUMAN	IPO8	Importin-8	17223	14882.8	16018.9	14523.3	15730.7	17180.9	20122.5	17496.3	16619.7	21586
O15400	35.63%	8	261	5.2348	29815.5	O15400;B4DH37	STX7_HUMAN	STX7	Syntaxin-7	2012110	2183460	1960000	2110410	2088000	1442090	1426140	1447670	1286430	1378580
O15417	1.28%	3	2968	9.0319	314519	O15417;H9KVB4;A3KMH2	TNC18_HUMAN	TNRC18	Trinucleotide repeat-containing gene 18 protein	94065.9	56174.8	96512.3	51854.8	52744.4	67226.1	105083	77010.6	105178	121078
O15427	14.62%	7	465	7.9308	49469.4	O15427;J3KTM6;J3QQV2;J3QRA0;J3QSC3;J3KTI8;J3QQS9;Q53G91	MOT4_HUMAN	SLC16A3	Monocarboxylate transporter 4	312301	293340	341168	304817	356107	227542	257699	214008	265990	231762
O15439	1.28%	1	1325	8.2612	149527	O15439;O75555	MRP4_HUMAN	ABCC4	ATP-binding cassette sub-family C member 4	8015.79			7202.22		8416.92	8982.21	5184.77
O15440	1.60%	2	1437	8.874	160660	O15440;Q59FK6;Q59GK6	MRP5_HUMAN	ABCC5	ATP-binding cassette sub-family C member 5	4938.62	28081.7	3667.84		23169	3362.64	23994	2138.64	2144.27
O15460	6.73%	4	535	5.4328	60901.9	O15460;Q05DA4;Q5HYD8	P4HA2_HUMAN	P4HA2	Prolyl 4-hydroxylase subunit alpha-2	27422.8	29016.1	35168.8	34281.9	30695.1
O15498	24.75%	5	198	6.8572	22417.6	O15498;A0A7I2V4L6;A4D2J0;A0A7I2V3A1;A0A7I2V3V7;B5BU81;Q9UES0	YKT6_HUMAN	YKT6	Synaptobrevin homolog YKT6	71097.4	60055.4	56472.6	61615	61477.3	46544.7	46983.4	45772.3	51160.2	62092.8
O15504	8.04%	4	423	9.7187	44871.6	O15504;B2R7I1;C9JYA1;Q3B7J4	NUP42_HUMAN	NUP42	Nucleoporin NUP42	16444.8	17455.8	16995.7	17159.9	15545.9	18536.8	16775.4	19703.8	19262.1	14615.5
O15511	54.30%	10	151	5.2939	16320.4	O15511;B1ALC0;Q6IPM3	ARPC5_HUMAN	ARPC5	Actin-related protein 2/3 complex subunit 5	7125660	7345500	6820720	7563930	7059300	5486990	5838440	5156120	5431660	4965780
O15514	10.56%	1	142	4.4589	16311.3	O15514;E9PHV4;Q53T47	RPB4_HUMAN	POLR2D	DNA-directed RNA polymerase II subunit RPB4			40650.1			43659.4	28812.7		31858.4	28757.8
O15519	15.62%	7	480	8.0177	55344.1	O15519;A0A024R3Y4;A0A336TY74;B4DMB6;C9J408;C9JV51;E9PAP3;F8WBH9;Q59F61	CFLAR_HUMAN	CFLAR	CASP8 and FADD-like apoptosis regulator	22550.5	38524.9	30723.5	36003.8	36102	21385.6	24017.2	33149.3	26758.5	24416.7
O15523	4.70%	3	660	7.5164	73153.6	O15523;B4E132	DDX3Y_HUMAN	DDX3Y	ATP-dependent RNA helicase DDX3Y	44909.5	31980.7	36560.5	40074.3	32409.5	18259.3	17564.2	18393	12576.1	19856.8
O15525	37.65%	6	162	10.7605	17849.6	O15525	MAFG_HUMAN	MAFG	Transcription factor MafG	257736	237979	246283	257458	244988	291474	263423	246532	228867	227542
O15527	2.90%	1	345	8.6636	38782.2	O15527;E5KPM7;E5KPN1;A0A9L9PXU1;E5KPM5;E5KPM6;E5KPM9;E5KPN0;E5KPS2;E5KPS3;E5KPM8;H7C0A1	OGG1_HUMAN	OGG1	N-glycosylase/DNA lyase						10236.1
O15530	35.97%	15	556	7.3201	63151.8	O15530;E9PER6;Q53HJ9;Q9UPJ7	PDPK1_HUMAN	PDPK1	3-phosphoinositide-dependent protein kinase 1	217393	207789	177843	188091	164805	171337	173853	169602	172463	171875
O15533	8.26%	4	448	6.9587	47570.7	O15533;A0A024RCT1;A0A0A0MSV9;A0A0A0MT98;A0A0G2JH37;A0A0G2JKZ1;A0A1U9X8L5;A0A8V8TP19;A0A8V8TP24;A0A8V8TQC1;A0A8V8TQC5;A2AB90;C9JA35	TPSN_HUMAN	TAPBP	Tapasin	132365	151789	136016	144189	204384	241401	210606	178081	176966	200006
O15539	4.97%	1	181	7.2161	20946.2	O15539;B1APM2;B2RD05	RGS5_HUMAN	RGS5	Regulator of G-protein signaling 5	23709.3		21624.7		38893.5	27586.1			30028.1	34870
O15541	5.54%	2	343	5.3995	38787.2	O15541;A2VCQ9	R113A_HUMAN	RNF113A	E3 ubiquitin-protein ligase RNF113A		17830.5	2359.17		4986.96	2998.8		5436.13
O15550	6.71%	8	1401	7.444	154177	O14607;O15550;A0A087X0R0;A0A087X0Y2;A0A087X248;A0A087X2I9;A0A096LPD8;A0A6Q8PFD0;A0A6Q8PFK0;A0A6Q8PG32;A0A6Q8PG92;A0A6Q8PGN0;A0A6Q8PHB6;A0A6Q8PHJ0;A0A804HI49;A0A804HJA2;A0A804HJV1;A0A804HKG5;A0A8C8KHL4;B4E0L8;B4E253;B7ZKN1;B7ZKN5;B7ZKN6;E1NZ79;E1NZ81;E1NZ88;E1NZ93;E1NZ94;E1NZ95;E1NZ98;E1U0S6;E1U0S7;E1U198;E1U1M2;E1U1M3;E1U1M4;E1U1M6;E1U1M7;E1U1M9;F4MH27;F4MH29;F4MH30;F4MH31;F4MH32;F4MH34;F4MH35;F4…	KDM6A_HUMAN	KDM6A	Lysine-specific demethylase 6A	16199.9	12445.6	13215.7	15354.2	11738.2	18554.5	14105.5	13476.6	16032.6	9686.05
O15552	8.18%	2	330	9.6024	37143.8	O15552;C6KYL4	FFAR2_HUMAN	FFAR2	Free fatty acid receptor 2	33558.7	45056.5	35478.9	40788.2	41169.4	58306.3	49552.5	46003	56925.3	50650.2
O15553	21.51%	19	781	8.0542	86443.8	O15553;F8W6Z2;D2DTW2;F5GZV9;F5H2E5;F5H595	MEFV_HUMAN	MEFV	Pyrin	118696	125927	136522	120371	148187	98109.6	103960	119840	109445	101870
O19787	21.28%	1	47	4.4201	5608.03	O19787	O19787_HUMAN	HLA-B	HLA class I antigen (Fragment)	4808.26	10459.9	8740.24	2943.53	2610.41	7816.14	5463.9	12211.5	5931.9	9421.6
O43143	26.79%	27	795	7.4329	90932.8	O43143;O60231;Q14562;F5H658;K7END7;A0A140T947;A0A1U9X7L6;A0A1U9X7L7;A8K6J9;B4DFD7;B4DZ28;B4E0S6;B7Z8F4;Q5SQH4;Q86X36;Q86YB2	DHX15_HUMAN	DHX15	ATP-dependent RNA helicase DHX15	330217	347717	322928	329491	334182	364053	368176	390479	374299	361183
O43148	14.71%	8	476	6.5176	54844.1	O43148;A8K946;K7EP06;B7Z3U8;K7ERH6	MCES_HUMAN	RNMT	mRNA cap guanine-N7 methyltransferase	52541.2	55768.4	50247.1	45965.8	51337.3	67465.1	67792.2	57349.8	71198.4	61026.8
O43149	11.75%	36	2961	5.8001	331075	O43149;I3L141	ZZEF1_HUMAN	ZZEF1	Zinc finger ZZ-type and EF-hand domain-containing protein 1	95818.8	93956.1	92832.8	95023.7	98258.9	96021.6	92752.1	95256.4	101764	94363.4
O43159	11.62%	4	456	10.0602	50714.8	O43159;E9PPY3	RRP8_HUMAN	RRP8	Ribosomal RNA-processing protein 8	30665.7	47826.2	50119.9	50619.2	49217.6	36439.1	36524.7	44744.7	36475.4	33545.5
O43164	6.50%	3	708	4.0102	78214.1	O43164;W0S1J7	PJA2_HUMAN	PJA2	E3 ubiquitin-protein ligase Praja-2	8603.44	9641.21	8067.77	11196.7	6395.66	4406.11	6925.05		5328.15	10095.6
O43166	13.58%	23	1804	8.2753	200028	O43166;A6H8W6	SI1L1_HUMAN	SIPA1L1	Signal-induced proliferation-associated 1-like protein 1	84196.3	92946.4	95905.6	80940.3	82237.9	106694	94968.1	91507.1	86682.2	87754.2
O43169	18.67%	3	150	4.6149	16694.5	O43169;A0A8I5KVH4;A0A8I5QJ67;H3BUX2;J3QR91	CYB5B_HUMAN	CYB5B	Cytochrome b5 type B	81900	95742.5	91796.2	85244.7	91990.5	32914.3	35542.9	46925.8	43231.8	42396.2
O43172	20.11%	9	522	7.386	58449.2	O43172;B2R7V4;Q59EL4;Q5T1M7;Q6IAP9	PRP4_HUMAN	PRPF4	U4/U6 small nuclear ribonucleoprotein Prp4	54977.5	66940.6	72407.2	72685.2	83997.7	92716.7	104343	111161	70475.5	99403.9
O43175	19.14%	10	533	6.6743	56650.5	O43175;A0A286YF22;A0A2C9F2M7;V9HW79;A0A286YF78;A0A286YFA2;A0A286YFE1;A0A286YFL2;A0A286YFM8;B3KSC3;Q9UMY2	SERA_HUMAN	PHGDH	D-3-phosphoglycerate dehydrogenase	538322	568261	549184	633805	640869	603376	513617	562727	549822	501823
O43181	20.57%	5	175	11.0162	20108	O43181;A0A0S2Z433	NDUS4_HUMAN	NDUFS4	NADH dehydrogenase [ubiquinone] iron-sulfur protein 4, mitochondrial	52097.6	50307.1	32454.9	48623.2	46042.1	56989.8	41446.8	84061.1	71290.9	46972.1
O43182	2.05%	2	974	7.327	105947	O43182;A8KAL3;B4DN07;B7Z8H7;H7BYE6;Q59HG6	RHG06_HUMAN	ARHGAP6	Rho GTPase-activating protein 6	10288.3	14986.3	8078.97	19914		15343.3	15935.7			6523.99
O43189	4.94%	2	567	9.1745	62105.8	O43189;A0A1U9X8A3;A2AB22;A2AB23;E9PQT8;E9PQZ5;A0A087WVG4;A0A140TA01;A0A140VJR4;B4DI51	PHF1_HUMAN	PHF1	PHD finger protein 1	5936.36	9440.17	5957.92	4540.62	4910.42	6505.84	4292.4	5557	8306.78	9406.88
O43236	1.88%	1	478	5.9829	55098.2	O43236;J3KSZ7;J3QLR2;J3QRT6	SEPT4_HUMAN	SEPTIN4	Septin-4	40992.8	19447.1	18384	22810.2	19033.9	55687.6	79289.2	60164.2	60515	79187.3
O43237	22.97%	10	492	6.3301	54099.3	O43237;B4DHD8;B4E2E0	DC1L2_HUMAN	DYNC1LI2	Cytoplasmic dynein 1 light intermediate chain 2	41514.5	42009.8	36527.3	34825.5	39073.7	29269.9	31410.7	29597.7	28622.5	28178.2
O43240	3.99%	1	276	8.6196	30169.8	O43240;M0R132;Q6ICR6;W8GIU9;W8GIV4;W8GJG8;W8GN33;W8GRM7;W8GWD1;W8GWD5	KLK10_HUMAN	KLK10	Kallikrein-10	10844.3	22787.2	11917.7	18739.9	15300.4	5276.29		6863.08	4146.13	11571.6
O43242	50.56%	30	534	8.6546	60977.6	O43242;B3KNN7;B4DEB0;B4DPM7;B4DV84;H0YGV8;Q6IBN0;Q8N9M2;Q96N86	PSMD3_HUMAN	PSMD3	26S proteasome non-ATPase regulatory subunit 3	257673	241411	261564	254134	253390	278627	283430	285444	281917	303868
O43252	22.44%	15	624	6.8316	70833.1	O43252;Q05BW9;Q4W5H3	PAPS1_HUMAN	PAPSS1	Bifunctional 3'-phosphoadenosine 5'-phosphosulfate synthase 1	116649	125290	137015	134806	126360	88101.3	102585	100625	87980.3	89452.9
O43257	7.79%	1	154	9.8751	17536	O43257;B2R5C5	ZNHI1_HUMAN	ZNHIT1	Zinc finger HIT domain-containing protein 1						10288.2	6737.92	8379.4	4689.51	4705.17
O43264	24.78%	19	779	6.1941	88829.5	O43264;B2R7C2;B4E1J7	ZW10_HUMAN	ZW10	Centromere/kinetochore protein zw10 homolog	110248	127795	128145	117065	111988	95341.3	88902	99115	95424.7	96060.9
O43286	7.47%	3	388	8.1409	45118.6	O43286	B4GT5_HUMAN	B4GALT5	Beta-1,4-galactosyltransferase 5	20504.5	20574.5	22064.6	21282	25168			4650.63	8647.7	6950.77
O43290	21.25%	18	800	5.9182	90254.8	O43290;B4DDH9	SNUT1_HUMAN	SART1	U4/U6.U5 tri-snRNP-associated protein 1	128888	112133	133595	134945	127767	119622	114803	117113	113367	124943
O43292	9.02%	6	621	8.0357	67623.2	O43292;E9PPZ9;A0A994J3S1;A0A994J3S5;A0A994J3Y5;A0A994J3Y9;A0A994J3Z2;A0A994J4D0;A0A994J4Q3;A0A994J4X7;A0A994J5D7;A0A994J6I4;A0A994J6I9;A0A994J6W5;A0A994J6W8;A0A994J6X1;A0A994J7A1;A0A994J7N7;B2R6X8;E9PLV6	GPAA1_HUMAN	GPAA1	Glycosylphosphatidylinositol anchor attachment 1 protein	39307.2	57883.9	40519.2	41379.7	42446.9	59907	66527.6	49585.3	64761	57182.1
O43293	2.86%	1	454	6.8419	52535.7	O43293;B3KNJ3;M0QYW5;M0R0D0	DAPK3_HUMAN	DAPK3	Death-associated protein kinase 3	3396	4405.6		1585.33			2547.45	3450.67
O43299	2.11%	2	807	6.9786	88605.2	O43299;A0A3B3IS81;A0A3B3ISJ0;A4D1Z4	AP5Z1_HUMAN	AP5Z1	AP-5 complex subunit zeta-1	10619.9	15757.7	12251.1	5543.07	18346.7	14827	17899.4	5648.66	6658.49	16513.2
O43303	4.25%	4	1012	8.9143	113424	O43303;B4DTZ1	CP110_HUMAN	CCP110	Centriolar coiled-coil protein of 110 kDa	28901.1	24151.8	26212.9	25160.4	24191.3	20820.1	19115.8	25850.5	25488.8	24074
O43312	4.24%	3	755	6.8914	82251.1	O43312;A5YM41;H0YBL3	MTSS1_HUMAN	MTSS1	Protein MTSS 1						6421.05	13213.3	4254.65	8123.64	6419.31
O43314	18.10%	23	1243	8.3087	140407	O43314;Q6PFW1;B7WPL9;F8W9A8;A0A087WZV0;A0A8J8ZH50;A0A8V8TMN4;A0A9L9PYJ9;B4DGV1;D6RBU4	VIP2_HUMAN	PPIP5K2	Inositol hexakisphosphate and diphosphoinositol-pentakisphosphate kinase 2	90500.4	93413.3	90334.3	82992.4	81786.8	88688	82524	85662.7	85658.5	84270.6
O43315	3.39%	1	295	7.718	31431.1	O43315;H0YK62	AQP9_HUMAN	AQP9	Aquaporin-9			3663.18		1167.21			2664.62
O43318	12.87%	6	606	7.0795	67196.1	O43318;A0A8V8TQF2;A0A8V8TR17;Q5U0C9;Q5U0D0;A0A8V8TQF8;A0A8V8TQL7;Q9UG54	M3K7_HUMAN	MAP3K7	Mitogen-activated protein kinase kinase kinase 7	23682.1	33060.7	26655.8	33295.1	29078.7	19353.6	29192.2	19941.2	22750	23346.7
O43324	33.33%	6	174	8.6896	19810.6	O43324;D6RBD7;C9J1V9;H0YAL7	MCA3_HUMAN	EEF1E1	Eukaryotic translation elongation factor 1 epsilon-1	238753	236698	253715	264410	244459	248147	254175	236162	244463	236748
O43353	4.26%	2	540	7.0775	61194.9	A0A0S2Z4Z8;O43353;B3KQM3;Q2TU65	RIPK2_HUMAN	RIPK2	Receptor-interacting serine/threonine-protein kinase 2	41067	49668.2	44201.3	45206.8	57134.1	61149.3	57272.4	29250.9	34769.7	49628.8
O43379	2.96%	3	1518	5.7894	165954	O43379;A0A7P0T9D9;A0A7P0T9T4;A0A7P0TAK3;A0A7P0TBE7;A0A7P0Z436;A0A7P0T9F6;A0A7P0TAH3	WDR62_HUMAN	WDR62	WD repeat-containing protein 62	3001.92	803.671	2037.33	2751.15	1283.61	3368.33	1034.7	1769.63	4461.92	1475.54
O43390	39.18%	33	633	8.2146	70943.1	O43390;A0A6Q8PEX7;Q0VGD6;Q6MZS5	HNRPR_HUMAN	HNRNPR	Heterogeneous nuclear ribonucleoprotein R	409412	389447	408641	399187	388639	388506	393816	369835	408530	391837
O43395	25.92%	16	683	10.2187	77529	O43395;B2R791;B4DLS8;B4DM28;Q53GV6	PRPF3_HUMAN	PRPF3	U4/U6 small nuclear ribonucleoprotein Prp3	66782.9	61259.3	60699.8	53892	48858.9	56536.9	64031.1	53206.1	60327.5	65695.2
O43396	47.40%	15	289	4.5784	32251.3	O43396;B2R960;K7ER96;Q59G46;V9HW51	TXNL1_HUMAN	TXNL1	Thioredoxin-like protein 1	462694	405695	371381	401517	386851	526962	555335	468985	476464	523701
O43399	48.54%	14	206	5.0082	22237.7	O43399;A0A087WYR3;B4DDV4;Q53GA0;Q6FGS1	TPD54_HUMAN	TPD52L2	Tumor protein D54	1126410	1133720	1296030	1128990	1125390	558792	585986	606346	565701	620003
O43402	17.62%	3	210	6.3735	23773	O43402;Q53Y03	EMC8_HUMAN	EMC8	ER membrane protein complex subunit 8	7012.09	10447.6	13584.9	12178.3	10781.7	9320.82	10428.2	9842.83	6777.2	7984.81
O43405	2.00%	1	550	7.9541	59483	O43405;A0A2R8Y3T0;A0A2U3TZE7;G3V4C4;H0YJW4;Q6ZP09	COCH_HUMAN	COCH	Cochlin			4861.97		7619.1
O43422	1.71%	1	761	5.6961	87704	O43422;A0A140VJQ7;A0A804HL83;B4DS64	P52K_HUMAN	THAP12	52 kDa repressor of the inhibitor of the protein kinase	6664.02	6685.74	5599.77	9890.57	7467.3	14134.4	7692.57	5933.1	8211.24	8431.32
O43426	19.01%	22	1573	7.3977	173103	O43426;A0A0D9SGJ6;B9EGN3;C9JFZ1;J3KPK1;J3KQV8	SYNJ1_HUMAN	SYNJ1	Synaptojanin-1	81071.8	78544.8	79176.7	83975.6	78583.1	70165.4	73390.6	68803.4	71809	77502.4
O43427	25.55%	10	364	6.4309	41878.1	O43427;B4DKH9;B4DR95;E9PJW6;E9PSD3;Q53F51	FIBP_HUMAN	FIBP	Acidic fibroblast growth factor intracellular-binding protein	27721.5	28407.3	28108.5	23657.2	29851.5	26945.9	26355	32632.4	28718.7	30134.1
O43432	14.32%	22	1585	5.0201	176652	O43432;A0A0A0MSA7;A0A0U1RQK7;A0A804HJV5;A0A8I5KT99;A0A8I5KV92;A0A8I5QJH9;A0A8J9G7U8;B4DH17;Q59GJ0	IF4G3_HUMAN	EIF4G3	Eukaryotic translation initiation factor 4 gamma 3	42216.2	37355.3	43542.8	37893.5	48029.1	38795.3	38721.2	42884.9	38319	38694.5
O43447	18.08%	5	177	8.0343	19208.1	O43447;A0A7I2YQS4;C9JQD4;H0YEL5;Q6FH36;Q6FH57	PPIH_HUMAN	PPIH	Peptidyl-prolyl cis-trans isomerase H	23860.5	31316	40773.9	32199.3	36833	40843.6	41970.1	40763.8	36511	30313.1
O43451	17.80%	35	2753	5.0538	312022	O43451;A0A0J9YVZ3;A0A0J9YX77;Q8TE24	MGA_HUMAN	MGAM	Maltase-glucoamylase	346749	356317	351337	356968	363533	289502	295707	300900	295497	322578
O43464	15.72%	7	458	10.4809	48840.8	O43464;P83110;A0A384MDW9;A0A0C4DG44;A0A8Q3SIX7;A8K7G2	HTRA2_HUMAN	HTRA2	Serine protease HTRA2, mitochondrial	50208.7	57435.6	49688.6	51229.6	53092.3	57691.4	45061.8	53128.6	42665.1	59097.1
O43488	19.22%	8	359	7.1373	39589	O43488;B4DZX4;H3BLU7;V9HWA2	ARK72_HUMAN	AKR7A2	Aflatoxin B1 aldehyde reductase member 2	71296	61344.9	75011.6	68307.2	63796.4	79772.1	74900.2	85210.5	83502.9	82631.5
O43491	11.34%	11	1005	5.1265	112588	O43491;E9PHY5;E9PII3;E9PK52;Q6R5J7;A0A994J5B1;B4DJ76;E9PPC9;O60642;Q59FD8;Q6ZSX4;Q9UG62	E41L2_HUMAN	EPB41L2	Band 4.1-like protein 2	55081.6	42935.4	56537	42315.9	50543.9	36266.6	30755.9	27994.8	30479	33505.4
O43493	18.54%	6	437	5.3159	45879.6	O43493;A0A5F9UY30	TGON2_HUMAN	TGOLN2	Trans-Golgi network integral membrane protein 2	19539.2	18323.3	12300.6	19758.9	18540.8	11717.4	8960.12	10058.1	8181.07	8106.46
O43504	26.37%	2	91	4.4811	9613.92	O43504	LTOR5_HUMAN	LAMTOR5	Ragulator complex protein LAMTOR5	46501.1	39362.6	28970.5	36572.4	35007	31308.7	38382.3	33010.5	42584.4	26656.4
O43505	3.86%	1	415	7.1509	47119.1	O43505;B3KQQ7;B4DEN5	B4GA1_HUMAN	B4GAT1	Beta-1,4-glucuronyltransferase 1	7237.48	9121.89	5838.26	7055.87				4719.97		6454.57
O43513	4.29%	1	233	5.5835	27245.2	O43513;Q6IAZ5;E5RIE8	MED7_HUMAN	MED7	Mediator of RNA polymerase II transcription subunit 7	10223.4	8296.26		7249.3	7355.98	8153.28	8997.42	12820.8	9704.25	6740.29
O43516	43.34%	21	503	11.9947	51258.5	O43516;A0A140VJZ9	WIPF1_HUMAN	WIPF1	WAS/WASL-interacting protein family member 1	2263380	2446200	2044210	2416780	2257080	2526100	2596200	2424880	2463020	2514980
O43524	1.78%	1	673	4.7669	71276.6	O43524;A0A856PRE8;B4E1P9;Q68DV3	FOXO3_HUMAN	FOXO3	Forkhead box protein O3	15450.1	10745.5	8480.76	7422.96	6135.29	6928.46	14219	6038.29		12886.8
O43548	3.06%	2	720	6.3876	80777.8	O43548;Q0II16;B4DPS8	TGM5_HUMAN	TGM5	Protein-glutamine gamma-glutamyltransferase 5	25124.3	25363.8	17266.7	26967.1	29894	18481	30713.9		14642.8	23420.3
O43557	15.83%	3	240	9.0413	26350.3	O43557;A0A0U5J4P8	TNF14_HUMAN	TNFSF14	Tumor necrosis factor ligand superfamily member 14	9523.6	12275.6	7533.69	14967.8	10213.7	17780.8	14617.7	13133.7	13555.9	14898
O43566	25.44%	17	566	8.224	61446.9	O43566;B3KUX0;H0Y8W3	RGS14_HUMAN	RGS14	Regulator of G-protein signaling 14	303661	314688	293761	283512	329817	325301	316617	330825	328950	303501
O43567	6.30%	2	381	4.5903	42813.6	O43567;C9J8T4;C9JYN7	RNF13_HUMAN	RNF13	E3 ubiquitin-protein ligase RNF13				21666.5	19406.8		11160.7
O43572	8.01%	5	662	6.3475	73818.2	O43572;A0A0S2Z4Y8;A0A0S2Z4Z7;E7EMD6;A0A0S2Z551;J3QL61;Q2XPN4	AKA10_HUMAN	AKAP10	A-kinase anchor protein 10, mitochondrial	14973.7	22001.9	19589.3	20948	26188.5	23688.1	33121.1	26285.4	26654.9	25936
O43583	31.31%	5	198	4.9278	22092	O43583	DENR_HUMAN	DENR	Density-regulated protein	197545	204816	187318	273171	160295	194183	227369	229185	209045	213914
O43586	20.91%	8	416	5.1161	47591.4	O43586;H0YKF1;A0A0S2Z5P3;J3KPG6	PPIP1_HUMAN	PSTPIP1	Proline-serine-threonine phosphatase-interacting protein 1	806571	904083	954426	850609	819982	885555	959467	1072410	976443	1021190
O43592	15.38%	16	962	5.0474	109964	O43592;F8WDU6;A8KA19	XPOT_HUMAN	XPOT	Exportin-T	242075	210300	238729	226618	239145	227446	202694	207268	233700	215169
O43598	9.77%	1	174	4.6878	19108.4	O43598;H0Y8X4	DNPH1_HUMAN	DNPH1	5-hydroxymethyl-dUMP N-hydrolase	4173.82	3722.45		5487.72	1314.22	2326.1	5046.59	5221.69	3586.51	4732.82
O43615	21.46%	10	452	8.4369	51355.7	O43615;Q9UPE4;M0QXU7;Q53G69	TIM44_HUMAN	TIMM44	Mitochondrial import inner membrane translocase subunit TIM44	47535.6	38934.2	42954.4	52737.5	47308.7	35782.2	35148.1	36334.2	37512.2	32638.5
O43617	27.22%	7	180	4.5842	20274.1	O43617;A0A087WWM0;A0A087WYS5	TPPC3_HUMAN	TRAPPC3	Trafficking protein particle complex subunit 3	85337.9	85545	92844.3	89078.9	93275.6	94873.4	95222.6	89612.4	94014.4	76189.6
O43633	33.33%	12	222	5.597	25103.9	O43633;M0QXX8;M0R1L7;M0R1T5	CHM2A_HUMAN	CHMP2A	Charged multivesicular body protein 2a	110197	97133.7	110229	115004	98183.9	159176	107575	109815	98123.7	100432
O43639	17.37%	7	380	6.9081	42915.1	O43639;A0A0S2Z4M6;E7EPF5;E7ERP6;E9PEE2;Q53T91	NCK2_HUMAN	NCK2	Cytoplasmic protein NCK2	91033.7	99706.3	77457.9	72310.6	96542	81792.7	85464.9	74530	102803	87417.9
O43660	28.60%	19	514	9.6045	57193.8	O43660;H0YA24;H0YAA2	PLRG1_HUMAN	PLRG1	Pleiotropic regulator 1	25412.9	32805.2	34254.2	30665.9	38248.4	37377	34687.1	37529.9	30406.2	43473.2
O43665	22.10%	4	181	7.3587	21209.9	O43665	RGS10_HUMAN	RGS10	Regulator of G-protein signaling 10	19316.3	11414.6	17928.7	13695.5	6765.92	18122.3	17150.9	12579.2	22813.2	24888.7
O43670	9.41%	4	478	9.482	50750.5	O43670;J3QRS9;X6R4W8;B4DQT7;J3KS31;Q59G94;Q8N395	ZN207_HUMAN	ZNF207	BUB3-interacting and GLEBS motif-containing protein ZNF207	165531	215907	246361	227648	204564	271684	273794	293688	301068	363079
O43674	16.93%	3	189	10.0178	21750.3	O43674;E7EWP0;H0Y886;B2R9L0	NDUB5_HUMAN	NDUFB5	NADH dehydrogenase [ubiquinone] 1 beta subcomplex subunit 5, mitochondrial	71444.7	77056.3	76940.3	82479.7	77808.8	84555.7	81850.9	74948	80264.7	68168.3
O43676	21.43%	2	98	9.7153	11402	O43676	NDUB3_HUMAN	NDUFB3	NADH dehydrogenase [ubiquinone] 1 beta subcomplex subunit 3	63165	62847.9	47309	37933.8	50763.2	62178.5	65760.4	75988.5	57005.6	63729.7
O43677	14.47%	1	76	10.767	8734.26	O43677;A0A6Q8PHK7;Q4W5J3;Q6IAZ9	NDUC1_HUMAN	NDUFC1	NADH dehydrogenase [ubiquinone] 1 subunit C1, mitochondrial	21822.8	26567.1	27061.4	23764.7	23151.8	17514.1	29414.2	17359.8	10682.6	20364.8
O43678	11.11%	2	99	10.1055	10921.6	O43678	NDUA2_HUMAN	NDUFA2	NADH dehydrogenase [ubiquinone] 1 alpha subcomplex subunit 2	38443.6	21979.4	16041	27632.5	27951.7	36231.8	27485.7	30424.1	21499.1	28209.5
O43681	27.01%	8	348	4.5409	38792.8	O43681;B4DEE5	GET3_HUMAN	GET3	ATPase GET3	122782	102753	90773.4	105566	115386	80408.2	112699	79961.1	79270.8	102584
O43684	39.94%	12	328	6.8111	37154.8	O43684;A0A140VJF3;J3QSX4;J3QT28	BUB3_HUMAN	BUB3	Mitotic checkpoint protein BUB3	296085	290611	282472	289863	287039	334863	331449	343640	325496	353565
O43704	27.70%	12	296	7.0206	34899.2	O43704;D6RD70;D6RIA8	ST1B1_HUMAN	SULT1B1	Sulfotransferase 1B1	188690	181569	184582	199433	174748	144235	152984	151562	159277	142221
O43707	48.41%	57	911	5.1179	104854	O43707;A0A0S2Z3G9;A0A8V8TL71;F5GXS2;H7C144;Q96BG6	ACTN4_HUMAN	ACTN4	Alpha-actinin-4	5915270	5888450	5805230	5762310	5595430	5454060	5301240	5397190	5623590	5420540
O43709	3.91%	1	281	8.8817	31880.4	O43709;Q75ME3	BUD23_HUMAN	BUD23	Probable 18S rRNA (guanine-N(7))-methyltransferase						7711.17	9806.06	5235.46	18494.1	22566.4
O43716	6.62%	1	136	4.6823	15086	O43716;H0YIV9;F8VRU3	GATC_HUMAN	GATC	Glutamyl-tRNA(Gln) amidotransferase subunit C, mitochondrial	5311.92	5194.17	3576.74	4422.42	5484.87	3509.26	2407.92		5893.88	2241.97
O43719	14.04%	10	755	4.0233	85852.8	O43719;B4DRS4	HTSF1_HUMAN	HTATSF1	17S U2 SnRNP complex component HTATSF1	58702	60654.3	83051.3	59581.1	54984.7	68545.5	53609.8	56866.5	47706.8	48653.1
O43739	5.50%	2	400	5.1255	46348.7	O43739;Q99418;A0A0D9SFG6;A0A994J5E5;Q15795;B2R9C3;B7Z2V9;F8W8E2;G5E9B7;M0R2J0;Q59F87;Q96HS5	CYH3_HUMAN	CYTH3	Cytohesin-3	25611.1	23397.2	24442.7	20285.8	17315.8	27304.8	28704.9	26892.3	25828.4	21899.9
O43741	10.66%	2	272	6.4268	30302.2	O43741;X5D2S2;X5D2Z8	AAKB2_HUMAN	PRKAB2	5'-AMP-activated protein kinase subunit beta-2	11901.4	8778.28		1396.69		3712.06	8495.43	4389.05	6645.33	4727.93
O43747	15.57%	20	822	6.7651	91351.5	O43747;A0A140VJE7;B3KXW5;Q8IY97;B4DDL1;B4DS96	AP1G1_HUMAN	AP1G1	AP-1 complex subunit gamma-1	186953	232894	194928	187715	179684	226953	201608	242439	220897	218877
O43752	33.33%	6	255	4.567	29176	O43752	STX6_HUMAN	STX6	Syntaxin-6	32474.3	33361.6	31283.8	25790.6	30261.3	23744.4	23900.2	27435.9	22317.5	27528.8
O43759	10.30%	2	233	4.2685	25455.6	O43759;B5MCD7;Q59FT7	SNG1_HUMAN	SYNGR1	Synaptogyrin-1	68495.6	60544.8	69192.7	61883.5	53564.9	56178.2	65898.6	65929.1	59145.7	32708.4
O43760	8.93%	2	224	4.5296	24810	O43760;K7ELD9;K7ENG9	SNG2_HUMAN	SYNGR2	Synaptogyrin-2	272864	191130	206269	214489	194016	204218	228166	225406	168935	205315
O43765	23.00%	7	313	4.5114	34063.1	O43765;A0A7I2V2U2;A0A7I2V4T9;A0A7I2V588;A0A7I2V5Z3;A0A7I2V697;B4DEA6;K7EMD6	SGTA_HUMAN	SGTA	Small glutamine-rich tetratricopeptide repeat-containing protein alpha	93344	86945.4	98767.4	100550	96375.1	63590.9	73161	72377	70474.3	79184.2
O43768	47.11%	7	121	7.0191	13389	O43768;A0A1W2PRU0;A6NMQ3;Q5T5H1	ENSA_HUMAN	ENSA	Alpha-endosulfine	132157	154126	158343	175305	139747	116855	115788	131267	97452.6	105589
O43772	8.31%	4	301	9.8308	32943.7	O43772;C9JPE1;B4DWZ5	MCAT_HUMAN	SLC25A20	Mitochondrial carnitine/acylcarnitine carrier protein	19289.6	26467.8	28149.6	28826.1	28218.4	31380.2	38766.5	33610.5	36024.4	34614.2
O43776	18.43%	12	548	6.1648	62942.9	O43776;B4DGT6;K7EIU7;K7EJ19;K7EQ35	SYNC_HUMAN	NARS1	Asparagine--tRNA ligase, cytoplasmic	289599	290990	284162	271517	280156	290955	300265	298597	302774	300988
O43790	10.29%	4	486	5.3529	53500.6	O43790;A6NCN2;A8K872;B4DN72	KRT86_HUMAN	KRT86	Keratin, type II cuticular Hb6						35866.5	41211.9	28375.2	36110.5	32697.3
O43795	8.45%	9	1136	9.866	131985	O43795;B0I1S9;E7EQD9;E9PDF6;Q05CR5	MYO1B_HUMAN	MYO1B	Unconventional myosin-Ib	31311.5	30447.6	37773.6	34469.2	35057	30308.8	39792.4	34724.2	34885.9	33660.6
O43805	10.92%	1	119	5.0521	13596.2	O43805	SSNA1_HUMAN	SSNA1	Microtubule nucleation factor SSNA1	2885.12	6949.29		1876.86				1082.85
O43808	3.58%	1	307	10.6558	34566.9	O43808;B0QYW5;F6RTR7;F8WE74;B4DP73;B4DU97	PM34_HUMAN	SLC25A17	Peroxisomal membrane protein PMP34			3155.31	2239.41
O43809	44.49%	10	227	9.1165	26227.3	O43809;B2R6U8;Q5HYH5	CPSF5_HUMAN	NUDT21	Cleavage and polyadenylation specificity factor subunit 5	394622	397008	393812	369597	355701	368115	338632	388110	341908	369359
O43813	13.03%	7	399	7.7297	45283.1	O43813;B2R602;B4DGM7;E9PHS0;Q53TN2;Q6FHH6;F8WDS9	LANC1_HUMAN	LANCL1	Glutathione S-transferase LANCL1	197185	196536	203147	202914	207192	223832	249068	240873	242376	229557
O43815	32.95%	23	780	4.9082	86132.1	O43815;Q3B874	STRN_HUMAN	STRN	Striatin	127955	127990	125169	131979	125356	129320	152235	141253	148188	149268
O43818	12.63%	6	475	7.8296	51840.7	O43818	U3IP2_HUMAN	RRP9	U3 small nucleolar RNA-interacting protein 2	93648.8	88058.9	86178.3	94625.6	91902.8	105833	113578	106144	110962	107195
O43820	5.52%	2	417	8.2161	46501	O43820;B2R8P5;C9JB51	HYAL3_HUMAN	HYAL3	Hyaluronidase-3	13952.1		11280.3	17305.5	17795.8	16814.9	14538.7	13498.6	15205.6	16449.3
O43823	8.09%	5	692	4.7711	76108.3	O43823;A0A7P0T893;B7Z8L8;Q8NE02;Q9UG73	AKAP8_HUMAN	AKAP8	A-kinase anchor protein 8	31944.1	21800.7	34261.2	30496.4	25312.2	43791.8	30519.5	31844.7	39275.2	38348.4
O43826	5.36%	2	429	8.7092	46360.1	O43826;U3KPU7;A8K0S7;B4DPL8;Q6IBR9;U3KQS2	G6PT1_HUMAN	SLC37A4	Glucose-6-phosphate exchanger SLC37A4	26602.6	30383.2	25332.1	26068.1	24169.9	20555.8	16761.4	17674.9	13944.5	10921.4
O43829	3.56%	2	449	5.9365	50956.3	O43829;J3QLI2;B2R850	ZBT14_HUMAN	ZBTB14	Zinc finger and BTB domain-containing protein 14	6929.99	2932.11	4187.59	7428.51		7440.83	11994.1	4385.23		9474.57
O43837	28.57%	13	385	8.569	42183.7	O43837;A0A087WZN1;A0A0D9SG66;Q9UIC5	IDH3B_HUMAN	IDH3B	Isocitrate dehydrogenase [NAD] subunit beta, mitochondrial	47690.1	46880.4	43870.3	53170.5	54117.8	55753.5	54149.7	50475.8	60019.4	59892.9
O43847	13.12%	17	1151	4.6165	131701	O43847;G3V1R5;Q6UUU9;B4DRI0;B4DYV0;Q96L67	NRDC_HUMAN	NRDC	Nardilysin	105380	115838	118539	116594	109633	118541	136513	130636	123683	124455
O43852	38.10%	14	315	4.2327	37106.8	O43852;B3KQF5;Q6IAW5;B3KNG6	CALU_HUMAN	CALU	Calumenin	56259.3	56569.5	57133.8	69478.3	61731.2	77654	67795	60961.7	72298.7	73038.7
O43861	2.62%	3	1147	7.5909	129304	O43861;B3KSI8;I2FK91	ATP9B_HUMAN	ATP9B	Probable phospholipid-transporting ATPase IIB	31302.9	32883	31659.5	23077.8	18829.1	33063.1	40674.9	40632.8	31277.3
O43865	18.68%	15	530	6.8411	58951.4	O43865;Q96HN2;A0A024R0A8;V5YQL4;H0Y8B3;Q2NKW8;Q6ZNS6;O43210;Q9BTL0	SAHH2_HUMAN	AHCYL1	S-adenosylhomocysteine hydrolase-like protein 1	333895	415156	380039	383091	376355	454853	412047	422882	437742	400952
O43896	3.26%	3	1103	6.8662	122947	O43896;O60333;Q12756;A0A087WWA3;A0A3B3IT28;A0A3B3ITE5;A0A3B3ITF7;A0A3B3ITW6;A0A3B3IU40;A0A3B3IUA1;A0A3F2YNW9;A0A8Q3WL98;A0A8Q3WLB2;A0A8Q3WLB3;A0A8Q3WM94;H7C0K6;Q4R9M7;Q4R9M8;Q4R9M9;X5D7J0	KIF1C_HUMAN	KIF1C	Kinesin-like protein KIF1C	46295.8	35795.4	37903.4	35297	31243.7	38496.4	40923.9	43940.6	28363.1	41483.8
O43913	7.36%	3	435	7.713	50283.1	O43913;A4D0P7;A8K8C0;G3V0H0;Q53FC8;Q9UDM8	ORC5_HUMAN	ORC5	Origin recognition complex subunit 5	10116	16704.2	17497	13088.2	15936.2	26483.7	15000.7	22763.8	16974.8	28128
O43914	26.55%	3	113	8.248	12179.1	O43914;K7ES93;X6RGC9	TYOBP_HUMAN	TYROBP	TYRO protein tyrosine kinase-binding protein	517511	549025	549639	500093	654568	295523	338628	281803	303324	289208
O43920	20.75%	3	106	9.5114	12517.5	O43920;Q6IBA0	NDUS5_HUMAN	NDUFS5	NADH dehydrogenase [ubiquinone] iron-sulfur protein 5	88672.8	78625.2	84618.7	90114.5	72318	74464.2	79313.3	90267.1	83636.1	86166.8
O43924	33.33%	4	150	5.35	17420	O43924;Q6IB24;B8ZZK5	PDE6D_HUMAN	PDE6D	Retinal rod rhodopsin-sensitive cGMP 3',5'-cyclic phosphodiesterase subunit delta	69393.7	70799.5	77559.6	70379.7	74282.8	88506	77916.6	73100.8	85637.8	108763
O43929	15.37%	6	436	7.9931	50377.3	O43929;A8K7H4;B7Z2M4;Q53TH5;Q96B14;B7Z632	ORC4_HUMAN	ORC4	Origin recognition complex subunit 4	45364.7	39114.7	48889.6	41313.6	45822.4	56163.5	50552.3	39935.7	46157.4	52592.8
O43933	0.78%	1	1283	6.2754	142867	O43933;A0A0C4DG33;B4DER6	PEX1_HUMAN	PEX1	Peroxisomal ATPase PEX1	8847.68	8288.51	13250.2	10110.7	9842.05	6600.8		10031.7	9355.46
O60216	29.32%	20	631	4.276	71689.5	O60216;E5RFV8;E5RJK5;E5RJW1;A0A8I5KWV3;B3KUT8;E5RIN7	RAD21_HUMAN	RAD21	Double-strand-break repair protein rad21 homolog	209193	186111	195377	190269	181963	208361	185616	208147	199888	200889
O60220	22.68%	2	97	4.8045	10998.4	O60220	TIM8A_HUMAN	TIMM8A	Mitochondrial import inner membrane translocase subunit Tim8 A	200459	206065	206616	200149	203364	137411	175540	154923	131139	162442
O60224;O60225;Q16385;Q7RTT3;Q7RTT6;Q99909	3.72%	1	188	9.7006	21857.8	Q16385;Q99909;O60225;O60224;Q7RTT3;Q7RTT6;A0A087WWQ6;A0A384MDN2;B7Z813;R9QTR3	SSX2_HUMAN;SSX3_HUMAN;SSX4_HUMAN;SSX5_HUMAN;SSX6_HUMAN;SSX9_HUMAN	SSX2;SSX3;SSX4;SSX5;SSX6P;SSX9P	Protein SSX4	3427.48	22970.2	37655.2	49680.7	41613.6	65115.8	51950.9	33982	132151	27155.7
O60229	1.07%	3	2986	5.9716	340261	O60229;A0A804HLI0;H7BXZ5;A0A804HI83;A0A804HKJ7;A0A1S5UZ29;B4DKP2	KALRN_HUMAN	KALRN	Kalirin	9848.56	11049.2	10112.8	8994.04	11222.3	11225.8	12410.8	10107.4	11851.9	12288.7
O60231	13.06%	12	1041	6.7627	119264	O60231;A0A140T947;A0A1U9X7L6;A0A1U9X7L7;B4DZ28;Q5SQH4;Q5SQH5;A0A140T8Y5;A0A140T9T4;Q9P186	DHX16_HUMAN	DHX16	Pre-mRNA-splicing factor ATP-dependent RNA helicase DHX16	32122.8	33921.2	34447.4	36622.2	34760	34125.5	29484.9	31118.9	34842.1	26785.2
O60232	12.06%	2	199	4.8816	21474.3	O60232;G3V1B8;H0YEB6	ZNRD2_HUMAN	ZNRD2	Protein ZNRD2	21052	26243	24838.4	20397.6	19431.6	8750.91	9203.02	4207.68	4788.85	7923.86
O60234	40.85%	9	142	4.9043	16801.3	O60234;M0R0C1;M0R1D2;M0QX47;M0QYG8;Q8TDZ6	GMFG_HUMAN	GMFG	Glia maturation factor gamma	3179570	3424560	3659700	3724480	3253510	3291150	3457780	3515570	3316050	3010340
O60237	9.98%	8	982	5.3653	110404	O60237;A0A994J7P4	MYPT2_HUMAN	PPP1R12B	Protein phosphatase 1 regulatory subunit 12B	29380.7	27514.8	28763.6	33233.2	28772.6	33902.1	25888	30107.4	22511.1	34923.1
O60239	10.77%	4	455	4.6215	50425	O60239;B2R7Y8;Q6MZG3	3BP5_HUMAN	SH3BP5	SH3 domain-binding protein 5	4917.1	4836.18	3764.11	9116.4	5800.14	6851.55	6345.56	1535.79		2066.68
O60240	1.92%	1	522	6.361	55990.4	O60240	PLIN1_HUMAN	PLIN1	Perilipin-1	156882	128403	148828	141724	155161	135243	130402	123411	129867	129975
O60244	5.64%	8	1454	8.9008	160607	O60244;A8KAK5	MED14_HUMAN	MED14	Mediator of RNA polymerase II transcription subunit 14	28496	40991.7	40950.4	35570	32306.5	44494.6	36854.8	36121.1	30085.9	32554
O60256	37.40%	13	369	7.3805	40925.7	O60256;B2R7R5;C9JDH0;C9JDU5;C9JJS3;C9K0K7;E7EPA1;E7EW35;I3L164;I3L331	KPRB_HUMAN	PRPSAP2	Phosphoribosyl pyrophosphate synthase-associated protein 2	132150	169469	148852	162344	168362	193786	199029	199721	202664	198965
O60262	38.24%	2	68	8.5311	7521.76	O60262;K7ESC6	GBG7_HUMAN	GNG7	Guanine nucleotide-binding protein G(I)/G(S)/G(O) subunit gamma-7	14399.2	15892.8	8102.22	6096.15	11617.7	6866.23	17263.4	12951.6	13909.7	11497
O60264	31.37%	39	1052	8.1852	121905	O60264;P28370;B7ZLQ5;A0A0A0MRP6;B4DZC0;B7ZAX9;Q86UA8;D7EZH4;Q4W5H1	SMCA5_HUMAN	SMARCA5	SWI/SNF-related matrix-associated actin-dependent regulator of chromatin subfamily A member 5	119722	110902	111900	113474	114348	151123	150347	152565	141635	155378
O60268	23.36%	11	411	4.6994	46638.6	O60268	K0513_HUMAN	KIAA0513	Uncharacterized protein KIAA0513	126359	107388	116636	114813	106584	102545	102951	105084	99141.4	94131.5
O60271	23.16%	26	1321	4.7886	146205	O60271;B4DS36;Q5JB53	JIP4_HUMAN	SPAG9	C-Jun-amino-terminal kinase-interacting protein 4	68644.8	71423.3	75869.7	76631.5	71600.1	60516	70777.9	62416.7	66458.7	58512.7
O60279	1.75%	1	629	4.5273	68021.1	O60279;B4DJ06	SUSD5_HUMAN	SUSD5	Sushi domain-containing protein 5	5634.97		8432.84		1569.37
O60281	1.21%	3	2723	7.3925	304816	O60281;A0A8V8TP18;A0A8V8TPI9;H0YAU0;J3KNV1	ZN292_HUMAN	ZNF292	Zinc finger protein 292	6817.48	3174.08	3621.6	4333.63	8139	7922.45	8057.18	8434.55	5629.62	5897.61
O60291	4.71%	2	552	4.7657	60753	O60291;K7EPJ5;B4DR12;K7EIM7;K7EJN3;K7ERA1	MGRN1_HUMAN	MGRN1	E3 ubiquitin-protein ligase MGRN1	9710.27	22499.1	6828.68	6746.47	8047.75	8717.48	5651.33	9275.54	11657.8	9993.86
O60292	3.20%	4	1781	8.4225	194610	O60292;B2RWP0	SI1L3_HUMAN	SIPA1L3	Signal-induced proliferation-associated 1-like protein 3	7485.86	12273.2	3899.68	5461.54	2195.46	5126.89	10209.5	6542.83	3800.42	10111.6
O60293	2.82%	5	1989	8.2176	226356	O60293	ZC3H1_HUMAN	ZFC3H1	Zinc finger C3H1 domain-containing protein	10058.1	14593	11004.2	9744.86	11153	11543.7	10420.4	9804.32	13011	21364.7
O60306	16.57%	25	1485	6.3233	171295	O60306;A8K6F0;B0AZM4;H0YH15;H0YLN9	AQR_HUMAN	AQR	RNA helicase aquarius	108200	118542	106293	113628	116118	85543.1	95603.3	103292	97049.3	97806.5
O60307	14.44%	16	1309	8.0775	143137	O60307;A0A8I5KST9;A0A8V8TLL8;A0A8V8TMM3;A0A8V8TMW0;A0A994J700	MAST3_HUMAN	MAST3	Microtubule-associated serine/threonine-protein kinase 3	67209.2	73101.8	72776.1	71980.3	72390.8	106846	90662	95710.2	103611	94108.6
O60313	25.31%	23	960	7.9109	111631	O60313;A0A2R8YDM2;C9JMB8;E5KLJ9;A0A2R8YE78;A0A2R8YGE5;E5KLK0;E5KLL9;E5KLM0;E5KLM1;E5KLM2;A0A2R8Y5E2;A0A2R8Y5G3;A0A2R8YD53;A0A2R8YE54	OPA1_HUMAN	OPA1	Dynamin-like 120 kDa protein, mitochondrial	49681.9	46616.9	50984.3	44469.1	44713.8	57248.9	53886.7	50623.4	56311.3	58019
O60315	6.34%	8	1214	6.2714	136447	O60315;A0A1B0GV02;A0A1B0GVV8;A0A1B0GW50;A0JP08;U3KQ51;A0A1X7SC99;E7EUW9;Q53TD9	ZEB2_HUMAN	ZEB2	Zinc finger E-box-binding homeobox 2	6806.06	10715.9	12234.4	6850.03	8621.2	9118.24	12848.5	12353.6	13082.6	12920
O60318	5.05%	9	1980	6.347	218405	O60318;B3KWZ4;B7Z8Z8	GANP_HUMAN	MCM3AP	Germinal-center associated nuclear protein	19153.7	16326.2	15382.8	21333.3	17335.1	18662.7	21251.9	23296.7	21813.2	22871.5
O60333	14.10%	26	1816	5.3024	204476	O60333;A0A087WWA3;A0A8Q3WLB2;A0A8Q3WLB3;A0A8Q3WM94;Q4R9M7;Q4R9M8;Q4R9M9	KIF1B_HUMAN	KIF1B	Kinesin-like protein KIF1B	69810.7	70472.6	73923.8	80384.4	76389.2	49134.4	54633.1	58041.6	54797.3	60372
O60341	17.02%	16	852	6.4667	92902.6	O60341;A0A8I5KRB8;A0A8I5KRX9;A0A8I5KSH0;A0A8I5KT29;A0A8I5KV76;A0A8I5KVZ4;A0A8I5KXU4;A0A8I5QJJ5;A0A8I5QKM3;R4GMQ1;A0A8I5KPV0;A0A8I5KQU6;A0A8I5KRF4;A0A8I5KTR5;A0A8I5QJR3;A8K2R3;A0A8I5KRC9	KDM1A_HUMAN	KDM1A	Lysine-specific histone demethylase 1A	38835.7	41800.1	39897.6	39432	34022.7	48642.6	45665.9	49597.4	45362.4	44564.6
O60381	3.89%	2	514	6.131	57645.3	O60381;B4DJ36;B4DPU9;H7C4S2;O14790	HBP1_HUMAN	HBP1	HMG box-containing protein 1	28112.3	23799	17438.4	21500.2	23369.3	22631.4	19697.6	20480.1	28958	12988
O60427	4.73%	2	444	9.1243	51964.3	O60427;A0A0A0MR51;H7C2V0	FADS1_HUMAN	FADS1	Acyl-CoA (8-3)-desaturase					1904.05	37923.5	21884	31566	32869.7	35738.6
O60437	2.96%	5	1756	5.3036	204747	O60437;K7EKI8;K7EQ71	PEPL_HUMAN	PPL	Periplakin	8141.74	11224.8	8557.79	10738.6	7529.39		7171.78	8534.98	3218.43
O60447	4.07%	3	810	6.0013	92948.8	O60447;A0A804HIC4;A0A9L9PXE3;A0A9L9PXL1;A0A9L9PXM6;A0A9L9PYE8	EVI5_HUMAN	EVI5	Ecotropic viral integration site 5 protein homolog	8195.7	10892.9	12143.4	9126.64	12971	10203.4	9782.55	12094.6	11044.4	8606.63
O60449	2.32%	4	1722	6.6449	198311	O60449;Q59H44	LY75_HUMAN	LY75	Lymphocyte antigen 75	24348.2	15207	15632.9	15636.9	19931.3	31299.3	20958	29016.3	26301.1	26185.6
O60462	0.97%	1	931	4.8086	104831	O60462;B7ZL68;Q7Z3T9;X5D7M1;A8K4G9	NRP2_HUMAN	NRP2	Neuropilin-2							7797.99			5986.54
O60476	6.55%	3	641	7.5831	73003.6	O60476	MA1A2_HUMAN	MAN1A2	Mannosyl-oligosaccharide 1,2-alpha-mannosidase IB	5692.31	7643.66	3064.19	7341.5	5413.31	14271.3	9703.71	7859.53	6826.79	7521.2
O60486	10.14%	14	1568	7.6171	175742	O60486;B4DHQ7;B7Z924;F5H3A2	PLXC1_HUMAN	PLXNC1	Plexin-C1	98420.9	98869.5	97372.3	102121	98589.5	117958	108774	102965	106885	110321
O60488	20.39%	15	711	8.4765	79188.1	O60488;A0A804HI36;Q8TAF6;D6RF95	ACSL4_HUMAN	ACSL4	Long-chain-fatty-acid--CoA ligase 4	255967	247255	266299	250487	282932	223955	215128	204085	220940	229214
O60493	40.74%	8	162	8.8779	18762.4	O60493	SNX3_HUMAN	SNX3	Sorting nexin-3	907748	1094330	1165370	1101230	1103230	715347	729270	691130	579557	729980
O60496	15.05%	5	412	5.8212	45378.9	O60496;A8K7W1;E5RJ11;G3V114	DOK2_HUMAN	DOK2	Docking protein 2	19726.6	23934.1	27227.2	31383.8	22981.2	52771.2	52222.3	47689.4	52046.8	46983.6
O60499	20.88%	5	249	4.5273	28114.1	O60499;K7EIY4;K7ELY2;Q5U8S2;X6R2W0;K7EJ05;K7EPP9;K7EQ84	STX10_HUMAN	STX10	Syntaxin-10	69161.2	79756.1	90027.3	80210.6	98041.5	33874.9	65342.8	67900.9	61668.3	66520.5
O60502	5.46%	5	916	4.5385	102915	O60502;B4DYV7;H7C3X0	OGA_HUMAN	OGA	Protein O-GlcNAcase	185667	146669	158397	173384	167994	200039	149461	176979	202743	191911
O60504	1.19%	1	671	9.8723	75341.1	O60504;B4DVR4;E5RIA0;E5RJP2;H0YB51;Q9BT70	VINEX_HUMAN	SORBS3	Vinexin		5711.05	8205.95		6031.11	6866.28		5727.27	6196.72
O60506	30.66%	21	623	8.836	69602.6	O60506;A0A7I2V2F2;A0A7I2V309;A0A7I2V4Z0;A0A7I2V5Q6;A0A7I2YQN2;A0AA34QW03;B2R8Z8;B7Z645;F6UXX1;Q05CK9;Q59GL1	HNRPQ_HUMAN	SYNCRIP	Heterogeneous nuclear ribonucleoprotein Q	199597	180417	203409	209008	202245	236180	225398	217438	206631	201817
O60508	26.08%	15	579	7.036	65521.3	O60508;Q5SRN1;Q53H60;Q59H56	PRP17_HUMAN	CDC40	Pre-mRNA-processing factor 17	45766.7	55606.2	49187.7	51974.5	46610.1	51138.7	54612.9	50319.7	54471.6	57728.7
O60513	6.10%	2	344	9.4073	40041.1	O60513;B2RAZ5;C9J3R8;B3KM35;E7ETS9;B4DWU8	B4GT4_HUMAN	B4GALT4	Beta-1,4-galactosyltransferase 4	9023.07	7636.53	7116.63	10343.7	5833.79		6757.3	11157.2	5558.89	5089.95
O60524	16.08%	16	1076	6.2728	122954	O60524;G3V4D9;G3V5V3	NEMF_HUMAN	NEMF	Ribosome quality control complex subunit NEMF	35928.2	25783.8	29693.2	26654.6	26495.8	34167	32068.3	37634.3	29085.2	29699.5
O60547	20.43%	9	372	7.2766	41949.7	O60547;B2R9X3	GMDS_HUMAN	GMDS	GDP-mannose 4,6 dehydratase	23548.7	20926.9	24189.2	18258.4	28519.5	40087.3	42170.7	36458.1	38883.5	42190.9
O60551	7.43%	3	498	7.5408	56980.2	O60551;Q5VUC6;B2RCF3;B3KT39;B4DHU9;Q5VUC7	NMT2_HUMAN	NMT2	Glycylpeptide N-tetradecanoyltransferase 2		2350.36	1740.66	1179.64		10396.4	7951.33	8263.12	6834.91	10993.6
O60568	8.81%	6	738	5.9504	84785.2	O60568;B3KQQ3;H7C0B8;H7C2S8;H7C2V1;Q9UG85	PLOD3_HUMAN	PLOD3	Multifunctional procollagen lysine hydroxylase and glycosyltransferase LH3	43842.1	37974.7	29194.7	34671.5	31347.6	41061.3	33947.6	35598.2	36296.9	34905.3
O60573	22.04%	5	245	9.2752	28362	O60573;Q53RG0;A0A8I5KSA5;A0A8I5KT16;B4E1E4;B8ZZ50;B8ZZL3;B9A023;B9A044;C9JEL3;Q59FE1	IF4E2_HUMAN	EIF4E2	Eukaryotic translation initiation factor 4E type 2	56893.4	64887.1	57336.8	50869.8	66961.5	65787.3	70199.5	44896.6	55413.4	50327.1
O60583	1.10%	1	730	9.3108	81028.9	O60583;B4DH21	CCNT2_HUMAN	CCNT2	Cyclin-T2	7260.94	4763.24	5409.79		6507.03		6275.3	8190.23	7584.57	7946.95
O60602	6.64%	6	858	6.6596	97799.6	O60602;A0A2R8Y4Q2;A0A2R8Y7Z4;B9VJ61;B9VJ65;B9VJ68;B9VJ69;B9VJ70;B9VJ72;B9VJ73;B9VJ75;B9VJ77;D1CS79;D1CS82;D1CS83;D1CS84;D1CS85;D1CS87;D1CS88;D1CS89;D1CS90	TLR5_HUMAN	TLR5	Toll-like receptor 5	18417.2	21265	19062.2	20026.9	20834	7745.6	9603.56	5053.82		8312.62
O60603	14.16%	13	784	6.5784	89837.6	O60603;A0A0S2Z4S4;A0A0S2Z4L7;B3KWR9;A0A8D5XLR4;C6KIA6;C6KIA9;D2JYJ0;D2JYJ1;D2JYJ2;D2JYJ3;D2JYJ4;K9MV98	TLR2_HUMAN	TLR2	Toll-like receptor 2	207421	192294	195935	182585	193039	181584	171597	169501	179099	184196
O60610	27.04%	48	1272	5.0678	141347	O60610;A0A1E1ERW3;A0A2R8Y5N1;A0RZB8;B4DVR3;Q6URC4;Q7KZJ7;Q96IL1	DIAP1_HUMAN	DIAPH1	Protein diaphanous homolog 1	1084940	1073810	1021080	1114230	1068920	1039800	1037680	988405	1063550	1027480
O60613	24.85%	3	165	4.6691	18091.8	O60613	SEP15_HUMAN	SELENOF	Selenoprotein F	48076.3	9753.4	37733.8	19464.9	13745.6	26195.9	15826.5	23648.1	27496.3	17583.4
O60637	5.53%	1	253	5.6013	28017.7	O60637;B4DEK8;H0YKJ9;H0YMH8	TSN3_HUMAN	TSPAN3	Tetraspanin-3			3867.03		4230.58
O60645	22.55%	18	745	6.1965	85567.4	O60645;B2RE06;D6RB59;H0Y995;Q69YP2;Q6ZNJ2	EXOC3_HUMAN	EXOC3	Exocyst complex component 3	226077	218277	234168	232965	203481	198143	199039	199067	209885	213705
O60664	45.85%	21	434	5.1056	47075	O60664;A0A140VJN8;K7EL96;K7ER39;K7ERZ3	PLIN3_HUMAN	PLIN3	Perilipin-3	1096450	1097840	993939	1128100	1082990	639642	624386	568235	648626	654514
O60674	9.81%	11	1132	7.1917	130674	O60674;A0A1B0GTR9;Q506Q0;Q8IXP2;A8K910;B4DYV1	JAK2_HUMAN	JAK2	Tyrosine-protein kinase JAK2	35845.6	36244.6	37329.9	40104	42765.9	33486.1	25634	27609.7	28208.5	26824.4
O60675	12.82%	2	156	10.8027	17523.1	O60675;A8WFP5	MAFK_HUMAN	MAFK	Transcription factor MafK	12565	16622.4	10728.3	11438.7	12479.9	26740.5	19326.8	26195.7	19147	19669.4
O60678	2.07%	1	531	5.0001	59903.2	O60678;B4DP44;B4DWB1;Q8WUV3	ANM3_HUMAN	PRMT3	Protein arginine N-methyltransferase 3						16644.5	14365.6	9538.75	8676.52	10561.5
O60684	5.78%	4	536	4.6156	60029.5	O60684;B4DII5;B4DWX3;S4R3E5;G1UI19	IMA7_HUMAN	KPNA6	Importin subunit alpha-7	28499.3	29290.2	26377.3	29086.3	19141.6	23795.3	23055.2	28518.3	18255.3	23480.1
O60701	13.97%	7	494	7.0766	55024.1	O60701;Q9NQ81	UGDH_HUMAN	UGDH	UDP-glucose 6-dehydrogenase	126548	143564	127612	132343	122393	37354.7	64581.2	57868.6	70947	52192.9
O60704	13.00%	6	377	9.4032	41911.8	O60704;B1AHJ5;B7Z976	TPST2_HUMAN	TPST2	Protein-tyrosine sulfotransferase 2	36250.5	36494.1	33792.2	32773.6	40926.5	27846.4	30659.4	25654.8	25811.3	28479.2
O60706	0.45%	1	1549	7.3578	174223	O60706;A0A804HHX2;A0A804HIU2;A0A804HKB7;A0A804HL22;H0YFV4	ABCC9_HUMAN	ABCC9	ATP-binding cassette sub-family C member 9	9982.12	20331.2	11084.6	16091.3	12017.9	12143.2	9836.11	12801.8	9010.1	11400.4
O60711	5.44%	4	386	5.9401	43332	O60711;B7Z5P7	LPXN_HUMAN	LPXN	Leupaxin						28813.3	38546.9	23193.1	29603.8	28910.9
O60716	10.85%	10	968	6.1402	108170	O60716;A0A669KB05;A0A669KB62;C9JZR2;H0YC95;Q68DU0;Q96FS1	CTND1_HUMAN	CTNND1	Catenin delta-1	19173.8	19335.2	14473.6	20810.5	20677.7	25717.3	24693.3	23246.8	20786.7	23267.9
O60739;P41567	48.67%	5	113	7.2429	12823.6	P41567;O60739;Q6IAV3;K7EM18;Q6FG85	EIF1B_HUMAN;EIF1_HUMAN	EIF1;EIF1B	Eukaryotic translation initiation factor 1b	190326	182793	165415	173384	177540	124724	142362	167223	144941	148935
O60747	3.38%	2	562	9.6392	65416.8	O60747	O60747_HUMAN		Putative G-binding protein (Fragment)					2893.24	16394.7	12051.6	14215.6	20911.8	12655.1
O60749	38.73%	22	519	4.7675	58471.1	O60749;B3KML1;B3KN57;D6RC15	SNX2_HUMAN	SNX2	Sorting nexin-2	113260	120461	115283	111379	111425	121286	115693	120427	121653	114802
O60759	9.47%	4	359	6.9237	40009.9	O60759;B2R6X3;C9JRF8	CYTIP_HUMAN	CYTIP	Cytohesin-interacting protein	22110.8	18508.2	21851.7	25440.5	21863.2	28090	23387.4	22370.7	24358.5	25240.4
O60762	44.62%	13	260	10.0159	29634.3	O60762;A0A0S2Z4Y5;A0A0S2Z4U1;A0A804HIB3;A0A804HIK9;H0Y368;Q5QPJ9;Q5QPK2	DPM1_HUMAN	DPM1	Dolichol-phosphate mannosyltransferase subunit 1	171837	151261	149155	166373	150063	121066	131392	109590	114134	110110
O60763	29.31%	27	962	4.5593	107895	O60763	USO1_HUMAN	USO1	General vesicular transport factor p115	259281	267313	270532	253420	230443	205918	215428	216023	224026	203687
O60784	23.37%	14	492	4.3205	53818.4	O60784;B3KUF5;B4DKQ5	TOM1_HUMAN	TOM1	Target of Myb1 membrane trafficking protein	126276	121497	123056	133202	137648	88841.4	101424	96483.7	87202.3	84203.2
O60825	31.29%	16	505	8.4752	58476.8	O60825;B0FLL2;B4DI16;B4DY91;Q68DE0	F262_HUMAN	PFKFB2	6-phosphofructo-2-kinase/fructose-2,6-bisphosphatase 2	426455	420690	441044	438389	450118	237195	241011	226523	239115	227421
O60826	38.12%	23	627	6.7161	70755.6	O60826;B4DPB6;B7ZAR0	CCD22_HUMAN	CCDC22	Coiled-coil domain-containing protein 22	190886	210896	197849	203982	214523	182652	211541	218175	226237	188476
O60828	15.85%	4	265	6.2538	30472.2	O60828;A0A0S2Z4V5;A0A0S2Z556;H7C053	PQBP1_HUMAN	PQBP1	Polyglutamine-binding protein 1	87848.5	73065.1	100297	90333.4	89706.4	124521	106343	115151	103100	112529
O60830	17.44%	2	172	9.1497	18273	O60830;A0A8Q3SIA0;V9GYS0	TI17B_HUMAN	TIMM17B	Mitochondrial import inner membrane translocase subunit Tim17-B	19141	18721.8	12708.7	14828.8	17606.9	15473.4	15475.3	23278.6	13836.9	17240.6
O60831	6.18%	1	178	9.3537	19257.9	O60831;A6NP52;B3KN29	PRAF2_HUMAN	PRAF2	PRA1 family protein 2	20177	19010.1	18983.4	22941.2	23922.5	18678.4	13977	11932.9	17151.4	17224.4
O60832	41.05%	18	514	10.0184	57674.1	O60832;A0A8Q3SIS9;A0A8Q3SIY6;A0A8Q3SJE8;A0A8Q3WLC8;A0A8Q3WLD1;A0A8Q3WLG7;C9IYT0;A0A8Q3SIX2;A0A8V8TKY9	DKC1_HUMAN	DKC1	H/ACA ribonucleoprotein complex subunit DKC1	111717	137860	120803	113753	103598	130254	137025	129347	140944	144049
O60841	15.98%	21	1220	5.1482	138827	O60841;A0A087WUT6;Q8N5A0;A0JLR8;Q05CQ1	IF2P_HUMAN	EIF5B	Eukaryotic translation initiation factor 5B	126405	112736	112799	103385	126082	128911	126976	125920	117914	128036
O60858	3.19%	1	407	5.7992	46987.6	O60858;A0A184AP76	TRI13_HUMAN	TRIM13	E3 ubiquitin-protein ligase TRIM13	12740.7	16953.3	34897.8	13595.1	9347.79			19129.7		17950
O60861	21.64%	14	476	7.3084	54371.4	O60861;A0A0A0MS68;A2JNH0;A2JNH1;A2JNH2;A2JNH3;B7Z2L1;B7Z5Y5;J3KS47;J3KTB1;J3QLH8;J3QS26;Q59GS9	GAS7_HUMAN	GAS7	Growth arrest-specific protein 7	90671.6	122412	100630	94809.2	109393	91044.1	102913	108719	104573	102081
O60869	36.49%	9	148	10.7158	16368.7	O60869	EDF1_HUMAN	EDF1	Endothelial differentiation-related factor 1	121174	126811	89586.9	126457	121977	119389	109936	114805	109262	82135.8
O60870	12.21%	5	393	9.4126	45373.7	O60870;B7Z421;S4R357	KIN17_HUMAN	KIN	DNA/RNA-binding protein KIN17	25712.8	27869.1	26188.2	16322.9	17308.3	30662.8	35854.2	25129.3	38970	33222.2
O60879	15.35%	23	1101	6.5293	125569	O60879;A0A1S5UYZ9;B7ZLJ0;Q17R91;A8K5F7	DIAP2_HUMAN	DIAPH2	Protein diaphanous homolog 2	120107	117242	119235	115384	115691	136421	128913	134845	135362	121022
O60880	17.19%	2	128	8.6345	14187.2	O60880	SH21A_HUMAN	SH2D1A	SH2 domain-containing protein 1A	8462.6	10015.6	8385.29			7687.95	9379.83		11238.7	10152.1
O60884	24.76%	11	412	6.4322	45745.6	O60884;A0A087WT48	DNJA2_HUMAN	DNAJA2	DnaJ homolog subfamily A member 2	75494.2	80304.5	55542.7	59181.6	57022.5	86785.8	74617.6	67847.2	74307	82906.5
O60885	15.79%	19	1362	9.8	152219	O60885;Q15059;A0A140F1N4;B4DS09;M0QZD9;Q05BM2;Q5BJ26;Q6NXE4;Q6PIS5	BRD4_HUMAN	BRD4	Bromodomain-containing protein 4	45564.5	51300.6	48726.4	50495.2	49816.3	63322	66905.3	69486.5	68059.7	72553.5
O60888	15.64%	6	179	5.1877	19116.3	O60888;C9IZG4	CUTA_HUMAN	CUTA	Protein CutA	118126	119252	94843	120980	123743	133621	150277	119550	152373	149862
O60906	5.44%	2	423	6.9566	47645.6	O60906;B2R8U8;H0Y5N2	NSMA_HUMAN	SMPD2	Sphingomyelin phosphodiesterase 2	2911.45	5539.12	1686.67			5089.54	4231.52	2597.17
O60907	6.93%	4	577	6.5323	62495.7	O60907;A0A2R8YFW3;A0A804HJZ5;Q59F53	TBL1X_HUMAN	TBL1X	F-box-like/WD repeat-containing protein TBL1X	11327.4	16306.7	12741.5	10531.7	9749.34	19101.8	15924.3	17277.1	11773.7	13065.3
O60921	10.71%	2	280	6.8153	31690.9	O60921;A4D2F2	HUS1_HUMAN	HUS1	Checkpoint protein HUS1	28828.3	22485.1	17286	18853.8	27932.4	13524.1	11240.7	14509	17683	19198.4
O60925	63.93%	7	122	6.7357	14210.5	O60925;E5RGS4	PFD1_HUMAN	PFDN1	Prefoldin subunit 1	218270	155604	178670	207430	190189	137202	138253	127938	133334	148677
O60927	11.90%	1	126	6.9424	13952.5	O60927;A2BEK1	PP1RB_HUMAN	PPP1R11	E3 ubiquitin-protein ligase PPP1R11	3590.09		3243.52				5370.57		2094.11
O60930	4.20%	1	286	9.5823	32064.2	O60930;E5KN15	RNH1_HUMAN	RNASEH1	Ribonuclease H1						8990.21	2993.58
O60934	18.57%	12	754	6.8644	84959	O60934;A0A8V8TKW6;A0A8V8TKY5;A0A8V8TM80;A0A8V8TM88;A0A8V8TM94;A0A8V8TMH1;A0A8V8TMH6;A0PJ71;A6H8Y5;A8K1D3;A0A8V8TKY0;A0A8V8TL91;A0A8V8TL98;A0A8V8TLA3;E5RGU1;V9PAU0	NBN_HUMAN	NBN	Nibrin	25599.3	24822.3	26106.3	23268.5	22011	20463	24995.3	27649.9	22833.4	27161.4
O60938	2.27%	1	352	7.4106	40508.9	O60938;B2RC89	KERA_HUMAN	KERA	Keratocan	3350.45	5829.76		3088.8	1384.49	24032	20878	33987.8	29739.5	36586.2
O60941;Q9Y4J8	1.44%	1	627	7.9148	71355.6	O60941;Q9Y4J8;A0A7P0T8Y5;A0A7P0T9L1;A0A7P0TBH9;A0A804HHT6;A0A7P0TBG1;A0A7P0Z4D7;A0A804HHU2;B7Z6A9;E7EVB6;E9PEY4;M0QZ28;Q1I0L3;A0A7P0T8G2;A0A7P0T8J4;A0A804HII3;A0A804HKZ4;A0A804HLB1;B7Z202;B7Z258;B7Z3X3;D2DGW5;D2DGW6;M0R021;Q53QV1	DTNA_HUMAN;DTNB_HUMAN	DTNA;DTNB	Dystrobrevin beta				39162.4					21741.4	15961.7
O60942	10.72%	6	597	8.1735	68556.7	O60942;B2R623;B4DIQ0;B4DSJ8	MCE1_HUMAN	RNGTT	mRNA-capping enzyme	16984.3	12889.8	18116.7	16659.7	13041.7	16659.5	15965.6	16324.1	17327.9	15853.3
O75015	17.17%	8	233	6.6835	26242.9	O75015;A0A3B3ISU3;A0A5A4UD02;H0Y4U3;Q9UPY7	FCG3B_HUMAN	FCGR3B	Low affinity immunoglobulin gamma Fc region receptor III-B	93865.9	130813	112544	110547	121322	100377	79526.7	76444.7	96769.4	80245.8
O75022	27.73%	18	631	6.9163	69385.9	O75022;A0A0G2JLU2;A0A0G2JMM1;A0A0G2JPG2;A0A0G2JPI7;U5QB82;U5QBI2	LIRB3_HUMAN	LILRB3	Leukocyte immunoglobulin-like receptor subfamily B member 3	422883	493120	512026	469701	506077	280687	244321	279563	244033	234788
O75027	9.84%	7	752	9.7841	82641.3	O75027;A0A087WW65;A0A0S2Z2Z3;A0A2R8Y473;A0A590UJS8;A0A5F9ZA98;B3KM98;B4DGL8	ABCB7_HUMAN	ABCB7	Iron-sulfur clusters transporter ABCB7, mitochondrial	67554.7	52961.2	57703.7	67834.1	61781.6	56730.6	62813.7	63143.7	65994.4	66950.7
O75030	1.90%	1	526	6.2784	58795.5	O75030;A0A8I5KSZ4;A0A8I5KTU3;A0A8I5KRZ6;A8K5K3;B4DNC7;C9J845;C9JBI8;C9K0S7;Q8WYR3	MITF_HUMAN	MITF	Microphthalmia-associated transcription factor				3524.23				3305.94	8155.49
O75031	2.40%	1	334	5.2093	37644.6	O75031;Q6IAT7;C9JSF2	HSF2B_HUMAN	HSF2BP	Heat shock factor 2-binding protein						13949.4	13507.5	7729.49	10935.6	11631.2
O75037	8.74%	15	1637	7.0508	182662	O75037;Q2UVF0	KI21B_HUMAN	KIF21B	Kinesin-like protein KIF21B	86635.6	96915	102660	105803	91288.9	95303.5	92224.5	91920.5	95871.2	97954.3
O75044	17.18%	18	1071	6.6695	120871	O75044;Q7Z6B7;A0A075B7B5;A0A1S5UZH8;A0A2X0SFI2;B4DDU0;B7Z3G4;B7ZM87;G5EA48;Q5VZB4;Q5VZB5	SRGP2_HUMAN	SRGAP2	SLIT-ROBO Rho GTPase-activating protein 2	54022.5	51998.4	56599.6	55252.5	52643.2	50963.4	47506.3	55740.2	57141.5	45852.9
O75061	0.99%	1	913	7.2374	99996.5	O75061	AUXI_HUMAN	DNAJC6	Putative tyrosine-protein phosphatase auxilin						7299.98	8180.89		2342.43	10867
O75063	4.89%	2	409	6.8534	46432.5	O75063	XYLK_HUMAN	FAM20B	Glycosaminoglycan xylosylkinase	19060.5	20286.2	17899	17822	23151	15001.3	14532.1	10442.4	14649.5	18401.7
O75064	9.02%	12	1496	7.2014	163847	O75064;E9PAK5	DEN4B_HUMAN	DENND4B	DENN domain-containing protein 4B	184204	178412	169821	173607	163205	146871	121714	161603	151767	158224
O75083	55.61%	37	606	6.6354	66193.5	O75083;V9HWG7;A0A8V8TNT7;A0A8V8TNU2;A0A8V8TP22;A0A8V8TP31;A0A8V8TQ69;A0A8V8TQ74;A0A8V8TQK0;B3KXN4;B4DY05;Q53GN4;Q53H17;Q59ER5	WDR1_HUMAN	WDR1	WD repeat-containing protein 1	5057160	5167700	5327630	5283100	5100310	5103560	4717180	4414720	4809420	4851480
O75094	1.77%	2	1523	7.6501	167713	O75094	SLIT3_HUMAN	SLIT3	Slit homolog 3 protein	2966.82	1954.83	3325.9		8415.59
O75110	4.68%	4	1047	7.7668	118583	O75110;B4DR18	ATP9A_HUMAN	ATP9A	Probable phospholipid-transporting ATPase IIA	20756.9	25039.2	20897.8	15519.5	24689.8	23622.2	22377.2	19581.7	28042.9	32305.7
O75113	20.20%	16	896	5.0324	100379	O75113	N4BP1_HUMAN	N4BP1	NEDD4-binding protein 1	54435.4	48386	54529.3	57542.1	53650.1	64682.6	57407.5	62311.4	58723.2	54182.8
O75116	20.68%	31	1388	5.8344	160900	A0A2P9DU05;O75116;A0A8V8TL82;A0A8V8TL90;E9PF63;Q14DU5;B4DRJ9	ROCK2_HUMAN	ROCK2	Rho-associated protein kinase 2	525938	513377	532098	542537	535788	524057	530035	544752	538227	513422
O75122	14.99%	19	1294	8.535	141064	O75122;A0A804HJG7;E3W994;J3KR49;Q96F87	CLAP2_HUMAN	CLASP2	CLIP-associating protein 2	52770.1	55895.5	54336.1	61859.8	55445	57254.2	61521.6	66278.1	58323	58248.2
O75127	2.00%	1	700	8.7415	78855.7	O75127;A4D273;B3KMD7;B4DJ38;G3V325;Q3SYP6;Q3ZB84	PTCD1_HUMAN	PTCD1	Pentatricopeptide repeat-containing protein 1, mitochondrial		4072.44
O75131	26.44%	20	537	5.5658	60130.6	O75131;A0A087WYQ3;E5RHZ0;H0YB26;Q05DL8	CPNE3_HUMAN	CPNE3	Copine-3	4107830	3754940	3685560	3873310	3864290	4022790	3986640	3912560	3803860	3879730
O75140	3.49%	5	1603	6.7066	181264	O75140;A0A2R8Y5E9;A0A2R8Y5K9;A0A2R8Y5P2;A0A2R8Y5T1;A0A2R8Y6H3;A0A2R8Y6H8;A0A2R8Y6V4;A0A2R8Y6Y2;A0A2R8Y721;A0A2R8Y7U0;A0A2R8Y7U6;A0A2R8Y842;A0A2R8YEW8;A0A2R8YF50;A0A2R8YF97;A0A2R8YFS1;A0A5F9UWT1;B7Z6Q1;H0Y770	DEPD5_HUMAN	DEPDC5	GATOR1 complex protein DEPDC5	18402.5	10415.8	21053.8	14975.6	19821.2	12374.3	25556.6	18920.3	21053.2	22706.6
O75143	3.87%	2	517	4.7516	56571.8	O75143;A8KAP4;J9JIF6;A8K0S6	ATG13_HUMAN	ATG13	Autophagy-related protein 13	4273.78	6618.14	2445.42	13715.9				4403.95	3932.6	4401.35
O75146	21.07%	20	1068	6.6502	119388	O75146;B3KQW8	HIP1R_HUMAN	HIP1R	Huntingtin-interacting protein 1-related protein	8841.47	9161.84	10056.8	8803.76	8979.51	17202.3	16877.7	18745.7	19768.4	17088.5
O75150	17.48%	19	1001	6.188	113678	O75150;A0A0S2Z4Z2;A0A0S2Z537;A8K6K1;B4DFU2;B4DMM1;B4E313;H3BP71;Q6ZN99;A0A087WTK2;B4DEN2	BRE1B_HUMAN	RNF40	E3 ubiquitin-protein ligase BRE1B	57237.7	49921.6	50963.6	52355.8	52590.6	46065.6	46253.3	50922.6	56887.6	46676.8
O75151	12.32%	13	1096	9.718	120775	O75151	PHF2_HUMAN	PHF2	Lysine-specific demethylase PHF2	42153.7	46239.6	42493.5	49204.3	47254.9	65708.7	62702.8	64636.9	63030.9	63826.8
O75152	22.47%	16	810	8.52	89131.1	O75152;A0A1B0GTU1;P0DQW0;A0A1W2PPR9;A0A8V8TLD8;B4DLG2;B4DYM8;E9PBY7;E9PQ61;Q0D2N5	ZC11A_HUMAN	ZC3H11A	Zinc finger CCCH domain-containing protein 11A	238738	263358	235002	232319	216063	263852	242329	236422	239303	240499
O75153	11.84%	15	1309	6.0404	146670	O75153;A0A494C0R8;I3L2B0;K7EIG1	CLU_HUMAN	CLUH	Clustered mitochondria protein homolog		3996.25	5892.74		13565.4	27434.4	25015.4	28634.4	25945.4	24513.4
O75157	1.67%	1	780	4.6518	79228.2	O75157	T22D2_HUMAN	TSC22D2	TSC22 domain family protein 2	250657	257502	246036	268018	257422	474005	441506	463909	497069	453427
O75164	1.13%	1	1064	5.6356	120662	O75164;A0A2R8Y4U1;A0A2R8YDF7;B4DT38	KDM4A_HUMAN	KDM4A	Lysine-specific demethylase 4A			6111.11			10046.4	4969.52	8496.41	11475.6	11348.2
O75165	33.53%	88	2243	6.725	254415	O75165;A0A3B3IRM0	DJC13_HUMAN	DNAJC13	DnaJ homolog subfamily C member 13	446030	438796	438136	442238	445987	437307	418560	424865	427745	434034
O75167	11.99%	6	634	8.3946	69699.6	O75167;J3KP75	PHAR2_HUMAN	PHACTR2	Phosphatase and actin regulator 2	32252.6	33852.4	34925.2	34470.3	33378.5	25939.4	26016.8	27290.5	24441	24005.3
O75170	11.59%	10	966	4.4878	104942	O75170;A0A0A0MSJ8;B3KMJ7;B3KMU0;T1ECW5	PP6R2_HUMAN	PPP6R2	Serine/threonine-protein phosphatase 6 regulatory subunit 2	59995.5	51697.8	59038.9	54631.9	56797.5	45610.6	52503.6	39576.6	42567	54424.9
O75175	7.30%	6	753	6.1297	81872	O75175;B7Z6J7;H7C148;A0A2R8Y7Z8	CNOT3_HUMAN	CNOT3	CCR4-NOT transcription complex subunit 3	23686.7	18816.3	24239.7	31976.9	26956.8	25389.6	31880.4	35418.7	19671.9	28727.9
O75177	3.03%	1	396	6.4178	42990.4	O75177;B4DSR7;H0YDW4	CREST_HUMAN	SS18L1	Calcium-responsive transactivator	1964.04		1307.88	4109.7	3570.02		2314.39	968.467	4553.85
O75179	5.42%	12	2603	6.488	274258	O75179;Q8IWZ3;H0YM23;B4DTP3;D6RHC4;E9PDP5;Q8TEF1	ANR17_HUMAN	ANKRD17	Ankyrin repeat domain-containing protein 17	31221.7	38006.7	32628.4	31526.7	28161.7	31026.8	37815.6	39219.2	31459.2	31997.2
O75182	6.97%	7	1162	6.9117	133066	O75182	SIN3B_HUMAN	SIN3B	Paired amphipathic helix protein Sin3b	12113.2	9022.32	10996.7	12830.5	13359.5	17487.4	14531.7	15720.3	15740.6	19468.6
O75190	9.82%	3	326	9.7342	36087	O75190;A0A0J9YX62;E9PH18;A7UJ17;B4DMJ9;B4DNF1;B4DNN5;B4DVN1;C9J2C4;C9J2P2;C9JB42;C9JDR7;C9JDX6;C9JN01;F8WCZ4	DNJB6_HUMAN	DNAJB6	DnaJ homolog subfamily B member 6	75318.3	61957.7	73625.1	102766	99051.4	82132.6	87228.8	77846.8	81614.7	71426.6
O75191	2.80%	1	536	5.7065	58382.2	O75191;A0A3B3IRM4;A0A3B3IS07;Q6PIS3	XYLB_HUMAN	XYLB	Xylulose kinase									5702.16
O75208	8.49%	4	318	5.7984	35509	O75208;B4DEE3;B4DIV2;B4E0U3;H3BNT2;H3BPC6;H3BPY0;H3BSJ5	COQ9_HUMAN	COQ9	Ubiquinone biosynthesis protein COQ9, mitochondrial	20692	14551.6	23858	19139.4	20656	26796	29014.6	19370.2	23357	20649.8
O75223	22.87%	5	188	4.788	21007.7	O75223;A0A090N7V5;B8ZZK2;H7BZK5;M0QZK8	GGCT_HUMAN	GGCT	Gamma-glutamylcyclotransferase	49367.9	55506.3	51276.1	43121.4	52560	39099	25399.7	25760.5	27306.7	24712.2
O75251	18.31%	5	213	10.3545	23563.5	O75251;Q7LD69;A8K0V6;B7Z1U1;F5GXJ1;F5H5N1;Q8NAS7	NDUS7_HUMAN	NDUFS7	NADH dehydrogenase [ubiquinone] iron-sulfur protein 7, mitochondrial	53130.3	46287.9	56784.9	47177.9	42939.4	59159.9	54416.5	55486.6	61090.5	62475.5
O75306	23.33%	9	463	7.501	52545.7	O75306;A0A7I2V2B9;A0A7I2V3J6;A0A7I2V410;A0A7I2V4G5;A0A7I2V4W5;A0A7I2V4X8;A0A7I2V517;A0A7I2V596;A0A7I2V5E2;A0A7I2V5G4;A0A7I2V630;A0A7I2YQD8;A0A7I2YQG7;B7Z792;B7Z9L2;Q53HG2;A0A7I2V5D5	NDUS2_HUMAN	NDUFS2	NADH dehydrogenase [ubiquinone] iron-sulfur protein 2, mitochondrial	133259	125077	95066.5	121444	106003	133590	115161	129783	189628	159919
O75312	18.95%	8	459	4.3735	50925.3	O75312;B4DVT8;H7BZM7;H7C0E5	ZPR1_HUMAN	ZPR1	Zinc finger protein ZPR1	8306.59	8718.95	11111.7	11158.4	10951.9	14233.5	15328.2	13197.1	13579.4	11499.4
O75317	5.68%	2	370	6.563	42857.8	O75317;P62068;H7BZK6	UBP12_HUMAN	USP12	Ubiquitin carboxyl-terminal hydrolase 12	5146.87	5316.54	4448.28	5196.18		11363.4	1701.32	7168.88	7361.57	9091.33
O75319	3.33%	1	330	9.7993	38938.8	O75319;H7C0E6;A0A8Q3SI82;A0A8Q3SI85;A0A8Q3SIB0;A0A8Q3SIC9;A0A8Q3SIE6;A0A8Q3SIF8;A0A8Q3WM77	DUS11_HUMAN	DUSP11	RNA/RNP complex-1-interacting phosphatase	27005.7	11312.9	13552.2	28893	14639.3	43350.5	51861.2	53225.2	48683.9	50358.7
O75323	9.44%	4	286	9.7351	33742.6	O75323;H7C333	NIPS2_HUMAN	NIPSNAP2	Protein NipSnap homolog 2	85759.8	91881.9	78256.2	71583.4	76082.7	76380.3	74600.8	74261.6	71758.8	79624
O75324	19.32%	1	88	4.9898	9497.1	O75324	SNN_HUMAN	SNN	Stannin		2153.33	1694.44			1629.54
O75340	56.54%	9	191	4.9734	21868.5	O75340;A0A024QZ42;Q53FC3	PDCD6_HUMAN	PDCD6	Programmed cell death protein 6	125433	93926	98270.5	97443.6	80964.2	77821.4	87473.2	88770.6	104639	89352.9
O75342	15.41%	10	701	7.6198	80355.7	O75342	LX12B_HUMAN	ALOX12B	Arachidonate 12-lipoxygenase, 12R-type	55904.1	59217.6	56058.1	56743.7	56152.4	21169.9	23646.8	23720.7	20151.3	22813.5
O75347	27.78%	5	108	4.9441	12854.8	O75347;E5RIW3;E5RJD8;Q6FGD7;E5RHG6	TBCA_HUMAN	TBCA	Tubulin-specific chaperone A	169322	162279	181273	175132	169300	122635	132110	154734	92522.6	129035
O75348	32.20%	4	118	9.0654	13757.5	O75348;A0A7I2V375;A0A7I2V3Q6;A0A7I2V4K4	VATG1_HUMAN	ATP6V1G1	V-type proton ATPase subunit G 1	187741	155064	149559	141426	185079	112367	119365	97132.3	85924.3	143127
O75351	37.39%	24	444	7.1649	49302.1	O75351;Q9UN37;A8K4G7;A8K5D8;I3L4J1;Q9NXK5;Q9UF30	VPS4B_HUMAN	VPS4B	Vacuolar protein sorting-associated protein 4B	410119	451214	457931	430520	392769	378446	432995	378126	409087	415267
O75352	13.77%	3	247	9.1712	26637.8	O75352;A0A291FGC8;A0A291FGE0;Q9H3L2;A0A0S2Z4T4;A0A0S2Z4W8;B2RB74;B4DLH7;B4DMY7;I3L1D2;I3L261;I3L295;I3L405;I3L4E0;I3L4T1;J3KSI4;J3KT75;J3KTK8;J3QQZ4;J3QRD5;J3QS48;J3QW43;Q1HDL3;Q96K24;Q96N63	MPU1_HUMAN	MPDU1	Mannose-P-dolichol utilization defect 1 protein	112944	103393	126551	120316	133988	138391	131263	161807	103252	72794
O75362	4.48%	4	1048	8.5811	115272	O75362;A8K2T5	ZN217_HUMAN	ZNF217	Zinc finger protein 217	6663.3	12172	11082.4	10589.4	15829.3	9412.41	12480.9	9637.34	9233.94	8960.61
O75367	43.90%	26	369	10.5176	39183.5	O75367;A0A8I5KRC6;A0A8I5KS04;A0A994J4J7	H2AY_HUMAN	MACROH2A1	Core histone macro-H2A.1	4348520	4184120	4553220	4124550	4046650	5966730	6040140	5965940	6050880	6007070
O75368	56.14%	8	114	4.9123	12774.2	O75368;V9HW48	SH3L1_HUMAN	SH3BGRL	Adapter SH3BGRL	305303	430822	325331	350592	316471	232981	258484	238292	201770	263663
O75369	31.05%	77	2602	5.4646	278164	O75369;A0A804HK76;E7EN95;A0A804HL72;Q68CT4	FLNB_HUMAN	FLNB	Filamin-B	176787	172533	177759	177339	172904	73210.3	76998.8	69504.9	74079.2	71104
O75376	9.63%	24	2440	7.098	270210	O75376;Q9Y618;E7EVU5;E7EW50;H0Y459;J3KS51;A0A994J5B8;A5PKW7;C9J0Q5;C9J330;C9JE98;C9JQE8;H0YGK8;H7C1Y3;Q05CG3;Q6NTH1;Q6PDT8;Q6PGR4;Q7Z516;Q86W52	NCOR1_HUMAN	NCOR1	Nuclear receptor corepressor 1	46257.8	52818.9	51804.4	52542.9	48791.4	54459.7	56183.4	57553.6	62014.9	52422.6
O75379	23.40%	2	141	7.1712	16396.8	O75379;Q6IAZ3	VAMP4_HUMAN	VAMP4	Vesicle-associated membrane protein 4	6470.93	6607.9	6531.3	5580.01	4932.42	24924.3	30202.3	24926.3	32637.9	31554.1
O75380	26.61%	3	124	8.2516	13711.6	O75380;Q6IBC4;D6RBT3	NDUS6_HUMAN	NDUFS6	NADH dehydrogenase [ubiquinone] iron-sulfur protein 6, mitochondrial	8987.39	4135.71	6167.3	4023.37	8407.96	6016.31	8364.08	3781.03	5389.8	7734.63
O75381	11.41%	5	377	4.5929	41236.6	O75381;B7Z4Z4;K7EK59	PEX14_HUMAN	PEX14	Peroxisomal membrane protein PEX14	9286.51	12536.5	10221	15910	12337.4	4036.43	8535.31	7591.46	10023.4	5269.91
O75382	2.02%	1	744	7.8102	80829.5	O75382;B7Z5Y8;Q6ZTE7	TRIM3_HUMAN	TRIM3	Tripartite motif-containing protein 3	9030.82			7685.17	11525.4
O75385	0.67%	1	1050	8.9665	112631	O75385	ULK1_HUMAN	ULK1	Serine/threonine-protein kinase ULK1	7627.12	11905.7	5904.14		14585.1	6312.14	5183.34	7474.08
O75390	28.54%	17	466	8.4181	51712.4	O75390;A0A0C4DGI3;B3KTN4;B4DJV2;B7Z1E1;F8VPA1;F8VR34;F8VRI6	CISY_HUMAN	CS	Citrate synthase, mitochondrial	1708860	1702870	1717030	1638620	1610040	1708680	1829100	1679500	1476500	1834150
O75391	15.42%	3	227	7.8625	26034.4	O75391;I3L0Q5;I3L0X5;I3L4C3	SPAG7_HUMAN	SPAG7	Sperm-associated antigen 7	33415.9	36240.4	31628.5	31722.5	34757.9	30025.7	31555.4	26528.1	29027.9	26444
O75396	44.19%	12	215	8.6106	24740.6	O75396	SC22B_HUMAN	SEC22B	Vesicle-trafficking protein SEC22b	875294	1044080	1021440	911478	919140	842488	863477	860674	881262	777649
O75398	2.30%	1	565	5.0116	59327.5	O75398;A0A8I5KZ80;A0A8I5QJC6;A0A8I5KQJ8;A0A8I5KQY1;A0A8I5KR93;A0A8I5KUA2;A0A8I5QL28	DEAF1_HUMAN	DEAF1	Deformed epidermal autoregulatory factor 1 homolog	12633.3		8258.63		6933.2	12762.5	13668	14473.3	12402.6	12036
O75400	16.20%	17	957	7.5666	108805	O75400;F5H578;A0A7N4I394;A0A8Q3SIG7;A0A8V8TM61;A0A8V8TM87;B4DPY2;Q05C41	PR40A_HUMAN	PRPF40A	Pre-mRNA-processing factor 40 homolog A	169808	158518	166925	172103	155625	207573	220702	228077	221326	214073
O75410	13.42%	11	805	4.5224	87794.3	O75410;O95359;B2RWP4;B7ZMJ9;D6RAA5;E5RFM9;E7EMZ9;E7ET87;E7EVI4;E9PBC6;Q4VXL4;Q4VXL8;Q5HYH0;B4DH49;B4DHF7;B4E3L7;H0Y9C3	TACC1_HUMAN	TACC1	Transforming acidic coiled-coil-containing protein 1	58097	63531.7	69930.5	65529.2	67757.3	58441.7	65095.2	66890.5	66271.5	58476.6
O75414	17.20%	3	186	8.2913	21142.2	O75414;A0A0C4DG91;A0A2R8Y547;A0A2R8Y7V2;C9J9V6;C9JQB1	NDK6_HUMAN	NME6	Nucleoside diphosphate kinase 6	7653.96	11905.9	9437.12	6952.22	10305.6	7262.22	7303.4	8720.41	11147.7	7710.1
O75420	6.09%	5	1035	5.0588	114601	O75420;A2VDH9;A4D2E1	GGYF1_HUMAN	GIGYF1	GRB10-interacting GYF protein 1	14887.5	16904.9	17757	14983.8	18345.4	8703.29	13864	14825	9575.71	11882.1
O75427	25.48%	13	683	8.2233	73450.3	O75427;H7C5D9	LRCH4_HUMAN	LRCH4	Leucine-rich repeat and calponin homology domain-containing protein 4	214127	218671	173672	181279	179146	184202	193953	207230	209799	210094
O75431	12.17%	3	263	6.2327	29763.2	O75431;C9JNK6;B3KM74;B7Z9F3;C9JAZ1	MTX2_HUMAN	MTX2	Metaxin-2	17477.7	9601.3	14458.9	16096.2	11863.5	16986.5	14689.3	13097.2	6333.46	9018.5
O75436	46.18%	17	327	6.5115	38169.9	O75436;A8K3C1;B4DLT1	VP26A_HUMAN	VPS26A	Vacuolar protein sorting-associated protein 26A	1012110	979417	918073	959142	979716	793352	863264	883238	737879	798682
O75438	13.79%	1	58	9.1727	6961.2	O75438	NDUB1_HUMAN	NDUFB1	NADH dehydrogenase [ubiquinone] 1 beta subcomplex subunit 1	67390.3	57106.2	47920.5	41637.1	46513.9	62333.8	68895.3	40445.7	24025.3	52358
O75439	8.18%	3	489	6.8011	54366.1	O75439;A0A9L9PWW3;A0A9L9PX42;A0A9L9PXH0;A0A9L9PXI7;A0A9L9PY03;A8K1E9;B3KM34;G3V0E4;A0A9L9PX59;B3KQ85;B4DM90;Q96CP5;Q9UG64	MPPB_HUMAN	PMPCB	Mitochondrial-processing peptidase subunit beta	3560.77		8587.95	7247.77	7519.51	11423	15279.5	11970.5	7029.91	9690.29
O75446	4.09%	1	220	9.5837	23306.2	O75446	SAP30_HUMAN	SAP30	Histone deacetylase complex subunit SAP30						5913.03	6316.84	13809.9	8643.75	7482.41
O75448	7.68%	7	989	6.9296	110305	O75448;A0A0B4J1W0;B4DSQ6;B9TX65;B9TX75;B9TX76;E9PFL1;F5GY88;F5H0M2;F5H2D6;F5H3E6;J3KSL1;J3KSU0;J3QLC0;J3QLF8;J3QRH9	MED24_HUMAN	MED24	Mediator of RNA polymerase II transcription subunit 24	18679.2	24857.4	21238.5	22624.7	23517.7	22975.7	22905.4	23314.6	20146.8	24264.4
O75449	8.96%	5	491	6.8438	55964.8	O75449;A8K7S5;B7ZBC8;B7ZBC9	KTNA1_HUMAN	KATNA1	Katanin p60 ATPase-containing subunit A1	45052.1	45376.5	46037.4	44584.2	41082.3	49386.9	51960.1	43555.6	50921.4	51195.7
O75467;Q6AW86	1.27%	1	553	10.0432	61103.9	O75467;Q6AW86;M0R090;M0R0B1;M0R1X9;M0R3B5;Q96I98	Z324A_HUMAN;Z324B_HUMAN	ZNF324;ZNF324B	Zinc finger protein 324A	657674		650020				367739
O75474	8.58%	1	233	5.1518	24051.1	O75474;Q53XP8	FRAT2_HUMAN	FRAT2	GSK-3-binding protein FRAT2	2739.69			1269.28		2545.84	2946.81			460.712
O75475	24.53%	15	530	9.856	60103.2	O75475	PSIP1_HUMAN	PSIP1	PC4 and SFRS1-interacting protein	145507	154592	153071	151946	133044	223460	264288	254916	221388	217472
O75477	18.10%	8	348	7.844	39171.1	O75477;B4DPN7	ERLN1_HUMAN	ERLIN1	Erlin-1	811609	804538	745754	769754	736454	590464	621034	473694	556274	566187
O75489	34.85%	7	264	7.3816	30241.5	O75489;Q53FM7;Q9UF24	NDUS3_HUMAN	NDUFS3	NADH dehydrogenase [ubiquinone] iron-sulfur protein 3, mitochondrial	61649.6	62339.4	50174.9	55020.7	56023.1	65670.8	68049.3	69172.6	66871.1	72021.1
O75494	17.56%	6	262	11.7866	31300.5	O75494;A0A0S2Z504;Q53GD7;Q5JRI1;Q6IQ42;R4GMP8	SRS10_HUMAN	SRSF10	Serine/arginine-rich splicing factor 10	129556	86696.5	110777	114826	91897.9	166228	181211	154765	170155	163948
O75506	39.47%	3	76	3.9569	8543.58	O75506	HSBP1_HUMAN	HSBP1	Heat shock factor-binding protein 1	77708	75929.2	78976.6	79998.2	70810	42469.7	54200.5	60999.4	57959.4	53027.7
O75521	5.33%	2	394	9.4036	43585.2	O75521;A0A0C4DGA2;B4DLL3;C9JB63;F1LLU7;F8W6J1;F8WAW4;Q53GC8;Q53HG3;Q59E94;Q6IBN4;Q9NYD2	ECI2_HUMAN	ECI2	Enoyl-CoA delta isomerase 2	7931.32	11110.8	9343.41	15182	7958.43	11524.5	15943.3	12386.3	8078.74	9716.94
O75525	5.49%	2	346	7.4959	38799.5	O75525;A0A994J7I5	KHDR3_HUMAN	KHDRBS3	KH domain-containing, RNA-binding, signal transduction-associated protein 3	22099.5	14948.9	15360.6	21977	16093	19620.5	24367.3	20749.4	20806.1	20219.8
O75528	9.26%	3	432	6.1726	48902.3	O75528;A0A024R2D7	TADA3_HUMAN	TADA3	Transcriptional adapter 3	12203	10031.8	14782.6	18132.7	14078.3	8575.01	9007.19	11155.4	11564.1	5878.25
O75529	7.64%	4	589	5.7116	66155.3	O75529	TAF5L_HUMAN	TAF5L	TAF5-like RNA polymerase II p300/CBP-associated factor-associated factor 65 kDa subunit 5L	13050.6	10260.3	10011.8	11243.7	13534.4	12469	12654.3	13003.2	15826.2	19241.3
O75530	26.98%	11	441	7.0007	50197.7	O75530;A0A5F9ZI63;A0A9L9PY60;B4DVW7	EED_HUMAN	EED	Polycomb protein EED	68278.2	70575	63983.4	64066.7	67157.2	60249.3	69589.5	70485	68733.5	75256.6
O75531	40.45%	6	89	5.8599	10058.6	O75531;B2R4V4	BAF_HUMAN	BANF1	Barrier-to-autointegration factor	184525	153433	167280	127532	110005	146050	166331	164237	172962	148338
O75533	30.52%	40	1304	7.0799	145830	O75533;Q7Z497;A0JLT9;A0PJH5;Q32Q20	SF3B1_HUMAN	SF3B1	Splicing factor 3B subunit 1	313279	324599	307647	307376	287455	372978	341904	394741	342044	370737
O75534	21.55%	20	798	6.1659	88884.7	O75534;A0A8I5KPJ6;A0A8I5KV85;A0A8I5KW72;A0A8I5KXH5;A0A8I5QKX0;E9PLT0;E9PNG3;A0A8I5KPC0;A0A8I5KPQ8;A0A8I5KS07;A0A8I5KTQ3;A0A8I5KW29;A0A8I5KWW0;A0A8I5KXL1;A0A8I5KYL8;A0A8I5QJA6;Q96L66;Q9GZV0	CSDE1_HUMAN	CSDE1	Cold shock domain-containing protein E1	103723	96685	100702	105507	95111.4	168607	152356	165129	161000	164717
O75554	5.05%	2	376	5.2484	42506.8	O75554;B2RB72;B3KMC8	WBP4_HUMAN	WBP4	WW domain-binding protein 4	31967.4	48492.1	43909.8	37568.1	43061.9	52126.6	41588.7	39046.5	28374.2	59710.4
O75556	40.00%	3	95	5.5706	10883.8	O75556	SG2A1_HUMAN	SCGB2A1	Mammaglobin-B	50395.4	49682	51552.4	54917.2	41964.5	9055.11	10878.5	11143.4	11607.8	29739
O75558	37.28%	9	287	6.4972	33195.8	O75558	STX11_HUMAN	STX11	Syntaxin-11	73712.9	85794	81018.6	80149.5	77933.5	92978.8	73910.1	72132	91253.7	82726.4
O75563	41.78%	17	359	4.2943	41216.8	O75563;B7Z5N4;B7Z5R3	SKAP2_HUMAN	SKAP2	Src kinase-associated phosphoprotein 2	719466	683498	733757	726709	707758	537973	594696	543297	580587	612803
O75569	21.41%	6	313	8.4824	34404.2	O75569;A0A7I2V2P4;A0A7I2V315;A0A7I2V3L6;A0A7I2V593;A0A7I2V5C2;A0A7I2V5H3;A0A7I2YQ87;C9JMM3;F8WEG8;G5E9Q4	PRKRA_HUMAN	PRKRA	Interferon-inducible double-stranded RNA-dependent protein kinase activator A	22402.2	22044.4	23276.7	20432.7	23754.7	21655.4	31510.8	34933.6	33899.4	29509.9
O75582	11.97%	11	802	7.086	89865.4	O75582;A0A3B3ISL8;G3V2D1	KS6A5_HUMAN	RPS6KA5	Ribosomal protein S6 kinase alpha-5	50100.9	47328.7	48427.7	48999.1	48640.2	75749.4	81436.7	82293	86210.8	76478.8
O75586	9.35%	2	246	8.8478	28424.6	O75586;A0A087WYL7;A8K3N2;G3V4A5	MED6_HUMAN	MED6	Mediator of RNA polymerase II transcription subunit 6	6281.31	7392.27	6427.86	4634.02	7504.05	12693.3	3738.01	3536.85	7685.54	4395.87
O75592	10.82%	43	4678	7.014	513636	O75592;A0A499FJI4;A0A804HIR9;A0A804HJ25;A0A804HKQ1;A0A804HL12;A0A8Q3SHK7;A0A8Q3SHQ2;A0A8Q3SHQ6;H7C3U4	MYCB2_HUMAN	MYCBP2	E3 ubiquitin-protein ligase MYCBP2	68370	65273.5	71772.5	66339.5	68699.1	79529.9	80033.7	77983.8	78288.3	81544.7
O75594	25.51%	6	196	8.5955	21730.8	O75594	PGRP1_HUMAN	PGLYRP1	Peptidoglycan recognition protein 1	342380	284056	292302	279349	294502	96349.2	227812	119287	134581	113305
O75600	3.34%	1	419	8.0203	45285.1	O75600	KBL_HUMAN	GCAT	2-amino-3-ketobutyrate coenzyme A ligase, mitochondrial						8227.44	14144.8	7052.85	6245.39	10424.5
O75608	9.13%	2	230	6.733	24669.6	O75608;A0A087X1K9;E5RGR0;Q6IAQ1;B4DJV9	LYPA1_HUMAN	LYPLA1	Acyl-protein thioesterase 1	36744.1	40249.5	45506	37733.8	43411.2	44451	35348	32821.5	36345.9	37203
O75629	18.18%	4	220	7.4755	24074.5	O75629;A0A3B3IRL2;B3KQR3	CREG1_HUMAN	CREG1	Protein CREG1	1133450	1208140	1456230	1134130	833107	600561	589997	675222	623704	783439
O75635	11.32%	5	380	6.765	42904.8	O75635;A8K3Q8;A8K4B1;Q6MZG5	SPB7_HUMAN	SERPINB7	Serpin B7	11994.1	16455.9	15314.1	11949.9	14678.5		6424.66	5270.55	3996.3	3468.02
O75643	30.43%	71	2136	5.9486	244508	O75643;A0A494C1A5;A4FU77	U520_HUMAN	SNRNP200	U5 small nuclear ribonucleoprotein 200 kDa helicase	252191	254506	268660	266237	270046	275627	262945	279013	282596	261608
O75648	5.23%	2	421	8.0311	47744.7	O75648;A0A2R8Y4R7;A0A2R8Y6L6;A0A2R8YFQ3;B4DHM1;A0A2R8YDK3;B4DZN5	MTU1_HUMAN	TRMU	Mitochondrial tRNA-specific 2-thiouridylase 1					4410.9	5546.26	6500.53		4508.74	5462.26
O75663	37.13%	7	272	5.772	31444	O75663	TIPRL_HUMAN	TIPRL	TIP41-like protein	134110	117295	129468	118211	123799	107408	141986	139957	103562	142806
O75665	2.17%	2	1012	5.973	116671	O75665;A8K2T9;B4DLQ3;E9KL37	OFD1_HUMAN	OFD1	Centriole and centriolar satellite protein OFD1		6472.38	6072.61	7838.56	6422.84	9204.99	7206.64	11812.3	11482.6	11838.2
O75676	9.97%	7	772	8.3295	85605.8	O75676;E9PJN1;A0A0A6YYC0;A0PJF8;Q86VU2	KS6A4_HUMAN	RPS6KA4	Ribosomal protein S6 kinase alpha-4	26925.6	21057.8	23434.1	25450.8	25859.9	25786.9	30051.1	29763.4	27981.2	24122.2
O75688	25.68%	13	479	4.6941	52642.6	O75688;P35813;B8ZZF0;C9JIR6;A0A3B3IS24;A8K599;B2R8E4;B3KP90;B5BUD5;E9PJN3;E9PKB5;E9PL75;Q4J6C0;Q5JB49	PPM1B_HUMAN	PPM1B	Protein phosphatase 1B	100498	102505	100771	100067	87242.3	74660.1	108255	111110	94475.5	93969.7
O75689	7.49%	4	374	9.281	43395.3	O75689;A0A087WTN6;A0A3B3ISA7;A8K3A2;B3KWF6;B4DUH0;B4DUZ7;H0Y7Q1;H7BZT6;H7C264;H7C324;H7C4B3	ADAP1_HUMAN	ADAP1	Arf-GAP with dual PH domain-containing protein 1	44815.1	36302.1	38168	33611.1	35741.9	39809.4	40670.2	58851.8	34578.2	27764.7
O75691	2.66%	7	2785	7.3885	318385	O75691;B4DN27	UTP20_HUMAN	UTP20	Small subunit processome component 20 homolog						12693.1	15232.4	11043.6	16630.2	13293.4
O75694	23.36%	34	1391	6.0835	155199	O75694;E9PF10;B4DLT2	NU155_HUMAN	NUP155	Nuclear pore complex protein Nup155	120638	118733	112311	119887	113037	163967	181079	160732	177488	158975
O75695	12.00%	6	350	4.7339	39641.1	O75695;A0A1B2JLU2;B2R6F5	XRP2_HUMAN	RP2	Protein XRP2	317820	342514	327504	291638	316196	316935	295982	302733	339223	300448
O75716	2.95%	1	305	6.8862	34655.9	O75716;B4DXY6;B8ZZI5;B8ZZN3	STK16_HUMAN	STK16	Serine/threonine-protein kinase 16	18384.1	19224.6	15817.6	18891.5	22897.9	12996.1	24814.7	18198.5	20398.5	21101.8
O75717	0.80%	1	1129	5.3232	125967	O75717;A8KAE0;B3KMC2;B3KMD2;Q05DR3	WDHD1_HUMAN	WDHD1	WD repeat and HMG-box DNA-binding protein 1	3445.14	7781.42	7682.09	7989.31	4799.17		11166.8	12177.2	7923.31	4047.48
O75746	26.25%	16	678	8.4897	74761.9	O75746;B3KMV8;B4DGK6;F8W9J0;H0YFB2	S2512_HUMAN	SLC25A12	Electrogenic aspartate/glutamate antiporter SLC25A12, mitochondrial	60242.9	60947.8	61490.5	69409.3	63753.9	93888.5	95764.5	84618.5	90551.8	84723.8
O75787	6.86%	2	350	5.9734	39008	O75787;A0A1B0GUT7;A0A1B0GVW0;B7Z1I9;A0A1B0GTB0;A0A1B0GTU8;A0A1B0GVC7;A0A1B0GVI9;A0A1B0GWD6;B7Z413;B7Z4S4	RENR_HUMAN	ATP6AP2	Renin receptor	6582.37	9207.48	2666.69	3346	2684.67	8010.99		7381.75	3988.57	9350.82
O75791	10.61%	3	330	6.9248	37909.2	O75791;Q6FI14;B7Z8E3;B7Z8F8;B7Z8J2;B7Z8M2;Q6FHA6	GRAP2_HUMAN	GRAP2	GRB2-related adapter protein 2	15404.5	12111.7	9720.55	9704.61		28774.4	29660.5	27909.3	31848.6	27868
O75794	20.54%	7	336	4.3941	39134.8	O75794;X6RA30;X6RKY7	CD123_HUMAN	CDC123	Translation initiation factor eIF2 assembly protein	66571.6	61242.6	56170	64665.4	50090.9	57584.1	62747.7	63701.1	56523	61797.7
O75817	5.71%	1	140	9.1337	15650.9	O75817;C9JYM0	POP7_HUMAN	POP7	Ribonuclease P protein subunit p20	20968.8		16189.4		11183.5	4452.49	16295.5	4921.04	9273.2	5332.64
O75818	2.48%	1	363	6.654	41834	O75818;A0A087X1N3;X6RLL4	RPP40_HUMAN	RPP40	Ribonuclease P protein subunit p40		1384.35	3015.31	1705.22	3146.55	4304.67	6084.41	11846	13194.9	6467.27
O75821	45.00%	14	320	5.9109	35611	O75821;A8K5K5;B0AZV5;K7EL20;K7EL60;K7ENA8;K7ENH0;K7ER90	EIF3G_HUMAN	EIF3G	Eukaryotic translation initiation factor 3 subunit G	134792	147327	128412	147654	124823	121756	116652	139289	132155	115995
O75822	24.81%	8	258	4.4467	29062.4	O75822	EIF3J_HUMAN	EIF3J	Eukaryotic translation initiation factor 3 subunit J	257596	276026	250621	259103	253706	304200	325663	301109	262839	305852
O75828	4.33%	1	277	6.0455	30850.2	O75828;Q53F60;V9HW40	CBR3_HUMAN	CBR3	Carbonyl reductase [NADPH] 3		7604.61	3221.83	4302.12					5584.95	3775.27
O75832	26.55%	12	226	6.0251	24427.8	O75832;B1AJY5;B1AJY6;B1AJY7	PSD10_HUMAN	PSMD10	26S proteasome non-ATPase regulatory subunit 10	55188.2	48332.5	38423.2	43762.1	41025.1	42349.3	48692.7	51166.4	52028.8	49558.9
O75843	22.17%	17	785	6.5311	87116.6	O75843;Q86V28;B4E3E1;H0YJ08	AP1G2_HUMAN	AP1G2	AP-1 complex subunit gamma-like 2	111305	98202.9	96035	86774.1	96587.3	72288.9	96179	74464.2	79381.6	75598.5
O75844	9.47%	6	475	7.4454	54812.9	O75844;B3KNM6	FACE1_HUMAN	ZMPSTE24	CAAX prenyl protease 1 homolog	22043.5	17002.1	19081.5	13234.7	12876.1	24958	25612.1	16390.2	29210.2	27827
O75865	5.66%	1	159	4.9248	17604.5	O75865;B7TZ90	TPC6A_HUMAN	TRAPPC6A	Trafficking protein particle complex subunit 6A			10601.3	1239.42	7332.57
O75871	11.07%	2	244	6.4872	25909.3	O75871;A0A077JIU5;B4DQ97;M0R363	CEAM4_HUMAN	CEACAM4	Carcinoembryonic antigen-related cell adhesion molecule 4	84371.4	89234.4	79461.1	82700.2	96355.6	35817.1	38670.8	69065.5	42271.4	46072.9
O75874	30.92%	17	414	6.9595	46659.3	O75874;A0A024R3Y6;B2R5M8;Q0QER2;Q6FIA4;V9HW78	IDHC_HUMAN	IDH1	Isocitrate dehydrogenase [NADP] cytoplasmic	167660	160557	168362	164649	147677	179057	179757	159647	175174	179408
O75882	1.75%	2	1429	7.3042	158537	O75882;B4DZ36	ATRN_HUMAN	ATRN	Attractin	9219.07	2708.16	5623.55	3986.93	5253.79	6696.29	7701.25	1635.08	6955.18	4248.25
O75886	18.29%	10	525	4.7018	58164.2	O75886	STAM2_HUMAN	STAM2	Signal transducing adapter molecule 2	117288	87628.9	91658.5	79163.3	95031.8	94988	89904.7	92312.6	90785.5	103309
O75888	15.60%	4	250	10.0474	27433.3	O75888;A0A0A6YY99;B3KR02;Q2QBA2;Q6FGN4;Q6FGR7;Q8NFH7;K7EJ28;Q6U6I7	TNF13_HUMAN	TNFSF13	Tumor necrosis factor ligand superfamily member 13	24656.3	27706.9	25128.2	23429.9	24569.2	31627.7	27344.5	28909.7	28523	30586.8
O75891	1.66%	1	902	5.7568	98829.2	O75891;Q53H87;Q53HP5;Q59G10;A0A0S2Z527;A0A0S2Z586;A0A077H423;B4DGC8;Q9UFA9	AL1L1_HUMAN	ALDH1L1	Cytosolic 10-formyltetrahydrofolate dehydrogenase			8086.2			2230.12
O75907	12.70%	4	488	9.5887	55278.3	O75907;A0A0A0MR74	DGAT1_HUMAN	DGAT1	Diacylglycerol O-acyltransferase 1	17482	15906.9	6105.05	28394.6	23593.4	10575.5	23356.9	12012.7	8980.62	19054.5
O75909	10.86%	5	580	8.5175	64239.8	O75909	CCNK_HUMAN	CCNK	Cyclin-K	32457.8	30960.7	35032.3	29487.6	33107.8	32581.8	29722.5	28119.6	20944.7	27617.2
O75915	9.57%	2	188	10.2797	21614.7	O75915;B4DZZ0;B3KQB4	PRAF3_HUMAN	ARL6IP5	PRA1 family protein 3	170940	124010	189813	160633	160598	87560.7	181711	170055	155767	187040
O75923	35.10%	82	2080	5.3358	237295	O75923	DYSF_HUMAN	DYSF	Dysferlin	1148480	1253170	1195300	1205530	1189500	1041750	1022140	1033370	1017060	1013560
O75925	8.91%	5	651	7.2725	71836	O75925;A4ZVS8;Q1XBU8;H3BSI8	PIAS1_HUMAN	PIAS1	E3 SUMO-protein ligase PIAS1	6013.01	6793.98	12539.2	6719.51	8448.55	15356.5	12875.7	15843.1	13647.7	13844.7
O75934	27.56%	11	225	5.4047	26131.5	O75934;B2R7W3;Q53HE3	SPF27_HUMAN	BCAS2	Pre-mRNA-splicing factor SPF27	51883.2	48519.5	47244.9	48527.4	49189.5	48871.3	57829.8	50112.8	54683.9	55587.1
O75935	18.82%	4	186	5.1347	21119.4	O75935;A0A0A0MRV8;Q8NB28;X6RA56;X6RCK5;X6RLR1	DCTN3_HUMAN	DCTN3	Dynactin subunit 3	198831	250372	249777	232691	265044	212650	216373	206610	244873	213387
O75937	27.27%	9	253	9.6969	29841.7	O75937;S4R3J5	DNJC8_HUMAN	DNAJC8	DnaJ homolog subfamily C member 8	857866	866843	821114	795427	823774	750458	793331	784674	708584	743040
O75940	7.56%	2	238	7.1139	26711.1	O75940	SPF30_HUMAN	SMNDC1	Survival of motor neuron-related-splicing factor 30		10345.1		12161.8		9215.35	4752.39	16234.2	8740.59	21534.6
O75943	3.38%	2	681	7.0422	77054.8	O75943;A0A0G2JPT5;D6RAW6	RAD17_HUMAN	RAD17	Cell cycle checkpoint protein RAD17			8107.31	3681.59	10553.6	6692.34	6375.38	6104.86	2809.21
O75944	29.67%	18	600	7.8346	65347.4	Q99798;A0A0K0K1H7;A0A7I2V3F1;A0A7I2V3U0;A0A7I2V586;A0A7I2V5A1;A0A7I2V5T4;Q71UF1;B2RBW5;B4DJW1;B4DLY4;B4DZ08;O75944;A2A274;B4DEC3;B4DW08	O75944_HUMAN	ACON	Aconitate hydratase, mitochondrial (Fragment)	180480	176645	156480	179186	160642	200971	199254	171332	174977	190010
O75947	36.02%	6	161	4.9394	18491.2	O75947	ATP5H_HUMAN	ATP5PD	ATP synthase subunit d, mitochondrial	479161	467363	480649	505517	476379	313566	320713	317349	295115	311302
O75955	58.78%	29	427	7.4138	47355.3	O75955;Q5ST80;A0A140T974;A0A140T9R1;A0A140T9W4;Q53HQ0;Q6IB58;A2VCL5	FLOT1_HUMAN	FLOT1	Flotillin-1	829275	763278	738097	762940	717073	647053	686219	695567	662721	700060
O75964	32.04%	3	103	10.1281	11428.5	O75964;A0A3B3ITX4;A0A8I5KSQ4;A0A8I5KT86;A0A8I5KSW3	ATP5L_HUMAN	ATP5MG	ATP synthase subunit g, mitochondrial	1867020	1958540	1859010	2147200	2030280	1741080	1743310	1824830	1828110	1665440
O75976	7.83%	10	1380	5.9494	152931	O75976;B7Z843	CBPD_HUMAN	CPD	Carboxypeptidase D	38755.8	42973	51000.7	40425	47758.2	26923.9	31591.8	33651.6	29675.6	30307.7
O75995	22.63%	11	380	4.9361	41595.5	O75995;B2RBY7;B4DKQ0	SASH3_HUMAN	SASH3	SAM and SH3 domain-containing protein 3	53961.7	50551.1	44365.3	52804.1	55095.7	50961.9	44690.8	53924	43438.1	46758
O76003	28.36%	10	335	5.0889	37432	O76003;A0A140VJK1	GLRX3_HUMAN	GLRX3	Glutaredoxin-3	213183	224043	221828	216864	143195	319798	289703	263775	210991	224139
O76009	3.22%	1	404	4.4782	45940.3	O76009	KT33A_HUMAN	KRT33A	Keratin, type I cuticular Ha3-I						5593.21	11046.9	9150.99	6901.09	7938.69
O76011	5.58%	2	394	4.4358	44720	O76011	KRT34_HUMAN	KRT34	Keratin, type I cuticular Ha4						13245.8	19397.9	24201.1	22569.6	31866.2
O76015	10.31%	4	456	4.4933	50480	O76013;O76014;O76015;Q6A162;B7ZM39;Q6A165	KRT38_HUMAN	KRT38	Keratin, type I cuticular Ha8						3715.55	4359.27	7232.77	4923.19	2812.38
O76021	9.59%	4	490	10.8894	54972.5	O76021;J3QSV6;A0PJ61;A0PJ87;I3L234;I3L3C4;I3L3U9;Q32Q62	RL1D1_HUMAN	RSL1D1	Ribosomal L1 domain-containing protein 1	23328.8	24170.4	27162	30514	31564.9	46914.8	37685.2	60571.4	52043.3	57983
O76031	21.33%	12	633	7.5535	69223.7	O76031;Q9H072	CLPX_HUMAN	CLPX	ATP-dependent Clp protease ATP-binding subunit clpX-like, mitochondrial	26308.9	33085.1	27615.1	30444.2	29647.4	32150.4	30199.5	35811.5	32958.4	34983.4
O76039	4.06%	3	960	10.0892	107519	O76039;A0A096LNR9;A0A1B0GTX4;A0A1B0GUM4;A0A669KBC2	CDKL5_HUMAN	CDKL5	Cyclin-dependent kinase-like 5	5742.91	5534.2	2909.5	5312.31	3041.15	4886.82	5487.8	8707.65	4415.52	2769.87
O76041	2.76%	2	1014	8.1247	116453	O76041;B0YJ47;Q2TBD1	NEBL_HUMAN	NEBL	Nebulette	59608.4	63135.1	60971.9	66073.4	59788.9	86549.6	76740.3	84279.2	73967.7	78015.9
O76070	29.13%	3	127	4.5388	13330.8	O76070;Q6FHG5	SYUG_HUMAN	SNCG	Gamma-synuclein	38148.7	55306.8	26907.3	36302.9	38949
O76071	11.21%	4	339	4.5852	37840	O76071;B2RDJ6;B4DRZ6	CIAO1_HUMAN	CIAO1	Probable cytosolic iron-sulfur protein assembly protein CIAO1	23884.9	45178.4	29651.1	15177	24399.9	25526.5	28506.3	40190.5	33585.8	33529.5
O76074	3.09%	2	875	5.9938	99985	O76074;G5E9C5;H0YA14;I6NLS4;Q4W5L4	PDE5A_HUMAN	PDE5A	cGMP-specific 3',5'-cyclic phosphodiesterase	5883.42	6558.6			2727.3	4939.45	6586.33	7623.25	6652.16	8806.13
O76094	21.76%	15	671	9.7978	74606.2	O76094;Q71V07;V9HWK0;A0PJJ5;D6RDY6;Q0D2M6;Q86X80;R4GNC1	SRP72_HUMAN	SRP72	Signal recognition particle subunit SRP72	143157	130948	135716	121484	142362	97013.7	109058	124598	128336	122982
O76096	18.62%	3	145	8.5012	16454.1	O76096	CYTF_HUMAN	CST7	Cystatin-F	254889	244790	332931	274474	242086	42155.1	25526.7	32935.8	44484.1	30039.8
O77932	2.02%	1	396	7.6397	44928.9	O77932;A0A024RCW8;A0A1U9X7N5;A0A1U9X7P1;F8WC68	DXO_HUMAN	DXO	Decapping and exoribonuclease protein	6969.73		4377.36	8407.53	5641.9	11584.4		7942.24	6929.71	10055.3
O94759	13.97%	17	1503	7.4975	171198	O94759;E9PGK7;Q14DR2;C9JZQ8	TRPM2_HUMAN	TRPM2	Transient receptor potential cation channel subfamily M member 2	49259.4	43268	51496.8	44853.4	48607.9	43414.1	45332.2	41560.8	35466.2	45951.9
O94760	7.72%	2	285	5.609	31121.8	O94760;B2R644	DDAH1_HUMAN	DDAH1	N(G),N(G)-dimethylarginine dimethylaminohydrolase 1	8067.07	14785.5	9249.87	16787.7	16251.6	9066.23	5725.18	10875.1	6053.02	6954.13
O94762	1.31%	1	991	8.6668	108858	O94762;A5YM55;B7Z8Y7;J3KS37;J3KSV9;Q6FIC9;Q8WYH5;Q9BSD6;Q9BW80	RECQ5_HUMAN	RECQL5	ATP-dependent DNA helicase Q5		7145.79		2668.77	6696.39	4213.04	3773.1	2710.05		4192.64
O94763	6.17%	3	535	4.6679	59832.2	O94763;Q6NX55;Q96C15	RMP_HUMAN	URI1	Unconventional prefoldin RPB5 interactor 1	12669	21198.6	11236.6	15969.3	11068.1	9496.65	8356.18	9970.6	15661
O94766	18.21%	4	335	8.2802	37121.8	O94766;B4DNL8;E9PNA1;G3V150;Q5U676;Q9BS14	B3GA3_HUMAN	B3GAT3	Galactosylgalactosylxylosylprotein 3-beta-glucuronosyltransferase 3	515390	632595	526912	626030	615514	548118	344840	1025990	656880	641266
O94768	17.74%	8	372	4.9098	42344.1	O94768;C9JZJ1;Q53QE7;Q6FG83;Q6FG98;U3KQF8	ST17B_HUMAN	STK17B	Serine/threonine-protein kinase 17B	21336.8	23047.4	16475	21612.7	19259.7	14443.7	16222.9	17342.4	13614.4	15771.5
O94776	13.92%	9	668	10.172	75023.1	O94776	MTA2_HUMAN	MTA2	Metastasis-associated protein MTA2	209919	199414	183872	187230	207354	250981	249455	238272	255952	261458
O94782	1.66%	1	785	5.1325	88207.2	O94782;B2R636;C9JC88;C9JWX4	UBP1_HUMAN	USP1	Ubiquitin carboxyl-terminal hydrolase 1						2190.67	1642.58	2293.7
O94804	25.62%	34	968	6.9217	112135	O94804	STK10_HUMAN	STK10	Serine/threonine-protein kinase 10	1424780	1600560	1677950	1437290	1491290	1871660	2133130	1919530	2158820	1973670
O94811	6.39%	1	219	10.1184	23693.7	O94811;Q4L233	TPPP_HUMAN	TPPP	Tubulin polymerization-promoting protein				11993.6	4863.29	13982.6	13539	20352	19596.2	20644.1
O94817	13.57%	3	140	4.737	15113.2	O94817;B2R8C8;C1IDX9	ATG12_HUMAN	ATG12	Ubiquitin-like protein ATG12	41358	42939.3	42515.7	36092.3	31173.7	30729.9	23732.3	28441.7	24448	31698.9
O94819	12.52%	7	623	5.9195	65719.9	O94819	KBTBB_HUMAN	KBTBD11	Kelch repeat and BTB domain-containing protein 11	170981	165638	186452	161599	180891	199338	200545	230774	217021	211114
O94822	5.95%	9	1766	6.1773	200552	O94822	LTN1_HUMAN	LTN1	E3 ubiquitin-protein ligase listerin	22485	22782.8	23437.9	21280.5	25005.8	21828.7	23213.9	17051.4	21746	22916.4
O94826	11.68%	7	608	7.0782	67454.8	O94826;B3KQK0;B3KQK5;B4DZ87	TOM70_HUMAN	TOMM70	Mitochondrial import receptor subunit TOM70	96200.4	90236.1	104758	97398.9	112383	96755.2	105767	90226.3	92178.4	108539
O94829	10.28%	8	963	4.9518	108195	O94829;A8K2A8;Q6PKD4	IPO13_HUMAN	IPO13	Importin-13	41425.1	39069.8	39249.9	43101.8	36270.2	37404.5	31414.9	34765.5	28258.2	31754.9
O94830	1.13%	1	711	5.0448	81031.8	O94830;B3KPM6;B4DSR3;H0YF30	DDHD2_HUMAN	DDHD2	Phospholipase DDHD2		5439.63				15674	19250.2	12817.8	12816.7	9311.65
O94832	4.87%	6	1006	9.8658	116202	O94832;J3QRN6;K7EIG7;Q7Z3N6	MYO1D_HUMAN	MYO1D	Unconventional myosin-Id	9307.41	9147.03	10908.6	12671.1	10392.9	15911.9	14463.9	7164.01	14750.5	8879.74
O94842	11.43%	6	621	4.6771	66194.8	O94842;B4DJ39;A0A669KB71	TOX4_HUMAN	TOX4	TOX high mobility group box family member 4	27636.1	29792.6	27214.4	26678	28116.7	24991.6	30185.1	27168	17523.1	35449.7
O94851	1.84%	3	1957	8.439	219061	O94851	MICA2_HUMAN	MICAL2	[F-actin]-monooxygenase MICAL2	8094.56	6103.5	3035.78	3760.15	5006.88	8692.8	4856.28	6072.15	10739.9	5044.09
O94855	8.72%	8	1032	7.2325	113010	O94855;A8K6V0;B3KM89;E9PDM8;Q4W5D3;E9PC44;Q49AI3	SC24D_HUMAN	SEC24D	Protein transport protein Sec24D	34203.6	34587.6	41034.8	44316.4	38634.3	26844.3	25056.4	28025	25920.4	24561.4
O94864	7.73%	2	414	4.776	46192.8	O94864	ST65G_HUMAN	SUPT7L	STAGA complex 65 subunit gamma	10267	18636.4	18976.9	11495.4	17843.9	17834	14265	10711.5	8029.94
O94868	14.32%	7	740	5.5188	84276.4	O94868;B4DK38;E7ENZ2;E9PG19	FCSD2_HUMAN	FCHSD2	F-BAR and double SH3 domains protein 2	14714.4	17373.1	14690.4	13601.8	11029	13811.1	17902.6	14106	13326.4	15690.9
O94874	29.09%	20	794	6.7533	89595.3	O94874;B7ZAY8	UFL1_HUMAN	UFL1	E3 UFM1-protein ligase 1	92179.7	81018	80155.1	79984	92524	65246.6	75422.4	89234.3	76464.9	76505.8
O94876	8.88%	5	653	6.5126	72083	O94876;E9PC87;A0A8V8TLJ9	TMCC1_HUMAN	TMCC1	Transmembrane and coiled-coil domains protein 1	12797.5	13634.6	13539.7	12240.8	11503.3	23914.8	23646.9	23677.6	22132.5	31326.9
O94880	3.48%	3	948	4.9758	106986	O94880;B4DG57	PHF14_HUMAN	PHF14	PHD finger protein 14	5879.6	2956.66	1077.97			10768.4	8028.11	8386.62	7313.02	8616
O94885	1.44%	2	1247	5.9399	136653	O94885;A0A1B0GVI0;A0A1B0GWB9;B4DTX1;Q6P4R9	SASH1_HUMAN	SASH1	SAM and SH3 domain-containing protein 1		2908.04		1063.55	5366.12	4154.04	4172.69		3782.35	5381.9
O94886	15.37%	14	807	7.2457	92126.2	O94886;B3KMR6	CSCL1_HUMAN	TMEM63A	CSC1-like protein 1	130431	155921	164389	152677	153577	156285	147196	151597	129042	153362
O94888	16.36%	5	489	4.817	54862.3	O94888;B4E126;C9JAT7	UBXN7_HUMAN	UBXN7	UBX domain-containing protein 7	52088	52581.6	37983.2	44660.2	47233.6	30416.8	32857	32634.5	40044.2	30090.2
O94889	3.66%	2	574	5.3362	63638.4	O94889;C9J4G4;F8WCL4;F8WF78;Q96B51	KLH18_HUMAN	KLHL18	Kelch-like protein 18	17772	2998.1	4621.27	2788.49	5109.99	20240		10592.6	15210.9	10010.7
O94903	25.09%	7	275	7.4261	30343.9	O94903;A8K520;B3KMP6;E5RFX7	PLPHP_HUMAN	PLPBP	Pyridoxal phosphate homeostasis protein	123546	109099	126489	114784	85739.5	101017	129071	110652	103012	110648
O94905	39.53%	17	339	5.3241	37839.5	O94905;A0A384ME54;E5RHW4;E5RJ09	ERLN2_HUMAN	ERLIN2	Erlin-2	342060	337545	308929	321595	306956	341825	358559	366306	334058	340592
O94906	25.82%	24	941	8.35	106925	O94906	PRP6_HUMAN	PRPF6	Pre-mRNA-processing factor 6	119028	119275	111557	122892	122650	128506	124693	126641	110054	123189
O94913	8.75%	11	1555	8.7314	173050	O94913;A0A8I5KX04;E9PKN0;E9PQ01;B7Z7X4	PCF11_HUMAN	PCF11	Pre-mRNA cleavage complex 2 protein Pcf11	45432.4	50024.7	54253	55565.4	68897.1	61372.9	63137.4	68236.2	50676.3	72486.1
O94915	14.80%	43	3013	5.2883	339598	O94915;A0A2C9F2R7;A0A6E1XQM6;F2Z2S2;H0Y9X0;Q6AI58	FRYL_HUMAN	FRYL	Protein furry homolog-like	79147.9	86065.4	80149.6	79991	77627.8	79691.5	83619.1	87514.5	79546	80686.4
O94916	3.14%	5	1531	4.9	165763	O94916	NFAT5_HUMAN	NFAT5	Nuclear factor of activated T-cells 5	10589.4	13712	18729.1	13448.7	13386.9	18139.5	16594.9	17104.3	13583.3	16955.6
O94919	5.40%	2	500	5.3744	55016.6	O94919	ENDD1_HUMAN	ENDOD1	Endonuclease domain-containing 1 protein	33887.8	33731.8	33936	34156.6	33156.3	29745.5	25522.2	24299.7	23664.8	26548.4
O94921	21.11%	8	469	9.2942	53056.9	O94921;C9IYJ9;C9JWL6;F8WF96	CDK14_HUMAN	CDK14	Cyclin-dependent kinase 14	47955.8	34001.1	37157.7	37756	47001.9	25237.1	33719.2	26579.7	36063.5	33681.1
O94925	15.10%	10	669	7.7509	73461.1	O94925;A8K132;H7BZD1;H7C201;Q53TX0;B3KM58	GLSK_HUMAN	GLS	Glutaminase kidney isoform, mitochondrial	10165.1	6731.53	12260.7	17374.8	11231.7	13650.1	13590.4	12214.8	14627.7	15250
O94927	7.58%	4	633	8.5827	71682.5	O94927	HAUS5_HUMAN	HAUS5	HAUS augmin-like complex subunit 5	19449.8	16661.9	22566.1	15834.1	18199.6	22346.4	23964.4	21797.2	21363.7	20659
O94953	5.20%	5	1096	7.0806	121897	O94953;A0A0C4DFL8;F5GX28;B7ZM63;K7ES23	KDM4B_HUMAN	KDM4B	Lysine-specific demethylase 4B	9375.63	12544.6	14204.6	12187.3	9440.49	13299.1	12771.2	8242.73	9729.42	15773.7
O94966	11.76%	12	1318	6.2117	145651	O94966;A0A0A0MR08;A0A590UK03;A0A8I5KRW4;A0A8I5KT08;A0A8I5KV50;A0A8I5KXK1;A0A8V8TN96;A5PL36;B4DK86	UBP19_HUMAN	USP19	Ubiquitin carboxyl-terminal hydrolase 19	29998.7	36345.4	37103.2	37955	38121.9	35055.9	38512.1	38359.7	33191.8	36935.9
O94967	8.05%	7	919	5.7956	101949	O94967;B4DHA1	WDR47_HUMAN	WDR47	WD repeat-containing protein 47	14692.1	14580.8	17604.6	14780.4	10937	11539.2	11703.3	12761.3	12600.3	14494.5
O94973	14.06%	15	939	6.9378	103960	O94973;A0A0G2JS82;A0A8I5KPP9;B7Z5S9;A0A0G2JQA4;A0A0G2JQM1;A0A0G2JRF9;A0A0G2JRS3;B3KMI7;E9PNC4;E9PPY8;E9PQP4;Q59FN8;Q8N2F8	AP2A2_HUMAN	AP2A2	AP-2 complex subunit alpha-2	122284	113415	130260	107478	108878	118355	117134	116268	103188	112648
O94979	22.95%	26	1220	6.8772	133015	O94979;D6REX3;H7BXG7;A0A1S5UZ19;D6RHZ5;H0YAB3;H0Y8V7;H0Y9K1	SC31A_HUMAN	SEC31A	Protein transport protein Sec31A	441325	460114	447688	466023	439611	399412	422491	363853	382588	410978
O94985	0.92%	1	981	4.5473	109793	O94985;A0A3B3ITY6;B4E3Q1	CSTN1_HUMAN	CLSTN1	Calsyntenin-1		3916.07	3831.65			2571.25	3984.07	4047.34	2061.14
O94992	5.85%	2	359	4.5426	40623.4	O94992;B3KN49	HEXI1_HUMAN	HEXIM1	Protein HEXIM1	15609.4	12888.6	19406.8	15531	12844.3	14793.3	17344.1	16247.4	21209.8	16446.7
O95036	4.05%	1	247	11.356	29036.5	O95036	O95036_HUMAN	WUGSC:H_RG054D04.1	Large ribosomal subunit protein uL30	8737.09	2393.17	7343.93	6250.21	7978.16	8326.21		8106.96	8775.09	2626.1
O95070	13.31%	3	293	9.1514	32011.2	O95070;A6NGW1;C9JST7;E9PIZ0;A8K509	YIF1A_HUMAN	YIF1A	Protein YIF1A	21455	24538.8	24177.8	29891	22428.2	15195.4	19051.3	10874	23221.3	14170.1
O95071	6.65%	16	2799	5.6286	309352	O95071;E7EMW7	UBR5_HUMAN	UBR5	E3 ubiquitin-protein ligase UBR5	38659.6	44755.6	44901.5	42694.7	36047.7	39884.7	47501.1	42944.9	41291	44983.1
O95081	1.87%	1	481	9.5043	48963.1	O95081;A0A0C4DG34;A4D2D6	AGFG2_HUMAN	AGFG2	Arf-GAP domain and FG repeat-containing protein 2		3307.54					1186.59	2765.14	4382.47
O95101	18.60%	1	86	7.1416	9751.02	O95101	O95101_HUMAN		Cytochrome c oxidase subunit						97009.6	104727	90842.7	52487.3	107597
O95104	5.93%	6	1147	10.1638	125869	O95104;Q9UPN6;A0A0A0MT33;B7Z3A4;B7Z876;Q05BU5;Q0P607	SCAF4_HUMAN	SCAF4	SR-related and CTD-associated factor 4	85193.3	69859.4	79726.7	94874.1	92509.5	84008.9	77788.8	74900.1	76456.5	87012.3
O95139	31.25%	4	128	10.1777	15489.2	O95139;A0A087WZX2	NDUB6_HUMAN	NDUFB6	NADH dehydrogenase [ubiquinone] 1 beta subcomplex subunit 6	42020.7	59573.2	42332.8	39670.2	31764.5	38067.6	42418.7	46922.9	34981.5	47005.8
O95140	14.27%	14	757	6.9522	86402.1	O95140;A0A6Q8PGS9;A0A6Q8PGV8;A0A6Q8PFJ4;A0A6Q8PGA3;B7Z3H8	MFN2_HUMAN	MFN2	Mitofusin-2	33836.1	33720.5	28022.8	30695.4	35463.4	26021.1	20856.7	27276.9	25188.7	29034.8
O95155	7.68%	10	1302	6.5103	146185	O95155;B4E2Y2;K7EP75	UBE4B_HUMAN	UBE4B	Ubiquitin conjugation factor E4 B	28302	28311	27111	21751.5	25587	34433.3	32701.5	29786.8	28359.5	30735.1
O95159	2.58%	1	310	8.0482	34114	O95159;E9PNY1;E9PQ47;E9PQA5	ZFPL1_HUMAN	ZFPL1	Zinc finger protein-like 1	32497.3	32171.4	26110.4	29296.6	31173.6	26703.2	33571.6	37019.9	33514.4	28999.2
O95163	10.96%	14	1332	5.7959	150254	O95163;A0A6Q8PEX6;A0A6Q8PF66;A0A6Q8PF69;A0A6Q8PFB7;A0A6Q8PFH9;A0A6Q8PFN8;A0A6Q8PG86;A0A6Q8PGR0;A0A6Q8PGW3;A0A6Q8PH48;A0A6Q8PHA0;A0A6Q8PHC9;A0A6Q8PHF4;A0A6Q8PHI5;B3KXE7;B4E3I9;F5H2T0;Q4LE38;Q68DI5;Q8N516	ELP1_HUMAN	ELP1	Elongator complex protein 1	48531.4	46297.7	47056	54558.6	48040.7	44265.5	44763.8	47292.2	49960.2	39536.5
O95164	23.08%	2	117	6.7097	13157	O95164	UBL3_HUMAN	UBL3	Ubiquitin-like protein 3	27607.9	19229.7	26108	32375	28604.6	16677.5	25872.3	27599.9	27306	20918.1
O95166	15.38%	2	117	9.1315	13918	O95166;Q6IAW1;B2R5J1;H6UMI1	GBRAP_HUMAN	GABARAP	Gamma-aminobutyric acid receptor-associated protein	7408.6	7627.48	8314.38	14875.7	10520.3	14854	21546.8	15683	14831.8	22595.8
O95167	41.67%	2	84	8.4454	9278.85	O95167;Q6FGG4;S4R3I5	NDUA3_HUMAN	NDUFA3	NADH dehydrogenase [ubiquinone] 1 alpha subcomplex subunit 3	57691.6	57194.6	46628	78493.4	60993.5	53769.1	83384.5	60286.3	57085	77716.7
O95168	17.05%	3	129	10.2395	15208.6	O95168	NDUB4_HUMAN	NDUFB4	NADH dehydrogenase [ubiquinone] 1 beta subcomplex subunit 4	98661	97425.2	91116.3	78947.5	97409	90890.2	92451.8	96135.7	97251.4	104389
O95169	12.37%	2	186	6.7518	21765.8	O95169	NDUB8_HUMAN	NDUFB8	NADH dehydrogenase [ubiquinone] 1 beta subcomplex subunit 8, mitochondrial	39147.3	64158.6	68252	75348.3	66948.2	59761.9	65640.1	58009.8	64478.4	58369.7
O95182	29.20%	3	113	10.7992	12551.4	O95182;M0R0N0;Q32Q14;Q6FG42;Q6IB89;M0R1K9	NDUA7_HUMAN	NDUFA7	NADH dehydrogenase [ubiquinone] 1 alpha subcomplex subunit 7	34516	39525.5	43479.8	26175.3	50135.3	26597.6	28558.1	28709.1	35190.5	27244.1
O95183	18.10%	3	116	7.6787	12804.8	O95183;Q6FG93	VAMP5_HUMAN	VAMP5	Vesicle-associated membrane protein 5	42548.1	37408.2	35402.7	37841.3	37653.8	22374.6	26402.4	26249.5	17892.3	20552.8
O95197	4.65%	6	1032	4.5795	112611	O95197;B7Z361;B7Z3E3;B7Z8W8	RTN3_HUMAN	RTN3	Reticulon-3	41676	46311.7	30877.4	31981.7	37838.4	34379.7	34831.3	33257.2	30784.5	28800.1
O95198	8.09%	3	593	6.7148	65974.6	O95198;B4DFZ5;E9PEX9	KLHL2_HUMAN	KLHL2	Kelch-like protein 2	44934.9	44323.4	39050.7	35949.6	47737	27249.8	19459.5	19754.4	18226.3	20954.1
O95199	8.89%	4	551	5.1986	60315.2	O95199;B3KMY7;B3KVB1;B4DPP7;B4DWG0;Q59FB7	RCBT2_HUMAN	RCBTB2	RCC1 and BTB domain-containing protein 2	21770.3	21233.8	20994.4	22714.5	15757.4	17283	20096.3	24309.3	17503.8	14603.3
O95202	23.00%	15	739	6.6459	83354.2	O95202	LETM1_HUMAN	LETM1	Mitochondrial proton/calcium exchanger protein	80225.9	73461.1	83304	80775.6	78894.9	50404.7	58653.8	51913.8	56377.6	54058.2
O95208	1.87%	1	641	7.4509	68481.6	O95208;E9PBC1;B3KMB3;B7Z4W7;B7ZKM5;F6PQP6;I3L2B2;J3KSA6;J3KSC7;J3KSF8;J3KTF6;J3QLN2;Q6NSL9	EPN2_HUMAN	EPN2	Epsin-2									4767.57
O95210	33.52%	18	358	5.5415	39007.3	O95210;B3KMK8;B4DK68	STBD1_HUMAN	STBD1	Starch-binding domain-containing protein 1	112032	88967.3	102545	107446	90455.3	62316.7	73207.6	64509.4	64555.6	58655.6
O95218	16.67%	6	330	10.6695	37404.4	O95218	ZRAB2_HUMAN	ZRANB2	Zinc finger Ran-binding domain-containing protein 2	13971.7	14055.6	8483.5	10741.7	12390.1	19004.8	17028.2	20413.7	21532.7	24818.3
O95219	20.22%	10	450	5.8323	51908.8	O95219;Q9H398	SNX4_HUMAN	SNX4	Sorting nexin-4	16887.5	23054.7	20121.1	21209.1	20041.8	18213.3	21245.5	23340.5	20367.9	18529.4
O95232	22.22%	8	432	10.4618	51466.2	O95232;J3KPP4;A8K3C5;B4DJ96;D6RDI2;D6RHH0;Q6PKC2;Q86Y74;U3KQT3	LC7L3_HUMAN	LUC7L3	Luc7-like protein 3	42720.4	50458.6	44670.2	30764	31746.8	63105.2	56782.9	62599.8	50215.2	74874.4
O95236	3.23%	1	402	8.159	44278.2	O95236;A0A8Q3SHV3;A0A8Q3SHV8;H0YDH5;H7BZT0	APOL3_HUMAN	APOL3	Apolipoprotein L3								4412.3	5240.73	3213.39
O95239	6.57%	8	1232	6.1307	139881	O95239;Q2VIQ3;B4DYE2;Q59HG1;B3KNC0	KIF4A_HUMAN	KIF4A	Chromosome-associated kinesin KIF4A	9562.42	11119.7	9637.41	11803.2	12653.9	13001.9	12767.1	16519.7	11425.2	8925.38
O95243	20.34%	10	580	9.145	66050.9	O95243	MBD4_HUMAN	MBD4	Methyl-CpG-binding domain protein 4	42505.5	40614.5	35634.4	40125.3	40088.8	43667.1	40535.9	45382.4	44499.1	47370.2
O95248	11.24%	17	1868	6.8817	208443	O95248;A0A8I5KR05;A0A8I5KS51;A0A8I5KTI7;A0A8I5KTN1;A0A8I5KU87;A0A8I5KUE4;A0A8I5KVF2;A0A8I5KW56;A0A8I5KXH4;A0A8I5KXN1;A0A8I5KXX8;A0A8I5KY61;A0A8I5KYG9;A0A8J8YTQ8	MTMR5_HUMAN	SBF1	Myotubularin-related protein 5	50051.2	54450.8	47660.2	52401.5	56423.1	70124.6	72154.7	73570.3	63729.6	70853.7
O95249	8.80%	2	250	9.8808	28612.6	O95249;A8K5R6;E9PCW1;G5E9T8;K7EJC8;Q9BZZ3	GOSR1_HUMAN	GOSR1	Golgi SNAP receptor complex member 1	52084	60561.6	41642.7	59472.4	46372.5	50519	36801.7	45665.1	50006.8	45652.2
O95251	14.24%	8	611	9.0999	70642.4	O95251;A0A6Q8PHH2;A0A9L9PWZ9;A0A9L9PX81;A0A9L9PXC5;A0A9L9PXJ9;A0A9L9PXL5;A0A9L9PXR4;A0A9L9PXR9;A0A9L9PY29;A0A9L9PXP8;A0AA34QVH8	KAT7_HUMAN	KAT7	Histone acetyltransferase KAT7	881215	642221	773265	713106	715211	883352	1059340	1015480	1085390	969817
O95256	5.51%	3	599	8.4493	68309.6	O95256	I18RA_HUMAN	IL18RAP	Interleukin-18 receptor accessory protein	11003	17343.8	14997.2	8829.33	14821.3	2275.58	4284.08		4164.97
O95260	25.29%	10	518	7.9337	59090.2	O95260;A0A8I5KNV5;A0A8I5KQ75;A0A8I5KSC8;A0A8I5KTH0;A0A8I5KWA6;A0A8I5KXF6;A0A8I5KZ24;A0A8I5KZ28;B4DK25;A0A8I5KZ10;B4DIK1	ATE1_HUMAN	ATE1	Arginyl-tRNA--protein transferase 1	52424	57314.6	43822.5	58288.1	52434.1	50239.3	51478.5	50977.3	47363.3	59170.7
O95273	11.94%	4	360	4.446	40262	O95273;H3BQA6;H3BR23	CCDB1_HUMAN	CCNDBP1	Cyclin-D1-binding protein 1	37110.4	43568.6	34187.7	44108.9	47305.7	37032.1	29138.8	24401.6	36745	30082.6
O95292	17.70%	4	243	7.1948	27228.4	O95292;E5RK64;Q53XM7	VAPB_HUMAN	VAPB	Vesicle-associated membrane protein-associated protein B/C	66878.6	76329.5	62524.4	62940.6	55852.5	47851	51250.1	62726.3	55888.1	54271.1
O95295	64.71%	8	136	9.7544	14874	O95295	SNAPN_HUMAN	SNAPIN	SNARE-associated protein Snapin	261446	279603	282469	292223	267981	200008	198422	208111	208972	212813
O95298	17.65%	2	119	9.2114	14187.5	O95298;E9PQ53;A0A087WUM3;E9PM14	NDUC2_HUMAN	NDUFC2	NADH dehydrogenase [ubiquinone] 1 subunit C2	16116.8	23955.9	14236.1	18611.9	15405.7	18902.6	24715	23973.4	20640.3	28533.7
O95299	21.41%	7	355	8.6103	40750.6	O95299;A0A087WXC5;A0A7I2V3H5;A0A7I2V594;A0A7I2YQU0;A8K413;E7ESZ7;Q7Z518;Q53QE8	NDUAA_HUMAN	NDUFA10	NADH dehydrogenase [ubiquinone] 1 alpha subcomplex subunit 10, mitochondrial	137125	115442	111350	114299	114934	137663	142078	144792	123809	135186
O95302	2.46%	1	570	4.6875	63083.6	O95302;A0A090N8P3;B3KQQ0;B7Z1U8;B7Z230;B7Z994;B7ZAH5;C9J4P8	FKBP9_HUMAN	FKBP9	Peptidyl-prolyl cis-trans isomerase FKBP9		16790.5	17458.3		11046.4
O95319	16.54%	15	508	8.9707	54284.8	O95319;A0A0J9YXJ0;Q5VZZ6;V9GYD9;A0A0J9YX66;A0A1B0GU44;A0A1B0GUN8;B2RA86;B4DDE7;B4DS31;B4DT00;E9PC62;B4DSZ2	CELF2_HUMAN	CELF2	CUGBP Elav-like family member 2	174360	160717	169219	181892	162045	127709	169687	135390	146086	131452
O95336	58.53%	13	258	5.9402	27546.9	O95336;A0A0K0K1K7;M0R1L2;M0R261;M0R0U3	6PGL_HUMAN	PGLS	6-phosphogluconolactonase	344342	362528	404347	357939	345933	379396	365917	366408	351435	361553
O95340	23.13%	15	614	8.0478	69500.7	O95340;B4DWB5;Q5TB52;Q9UIR2	PAPS2_HUMAN	PAPSS2	Bifunctional 3'-phosphoadenosine 5'-phosphosulfate synthase 2	64664.7	75179.4	84667.9	71378.1	77336	65903.1	56203.7	64136.1	63598.9	62215.5
O95347	19.55%	21	1197	8.7498	135656	O95347;A8K984;B3KMB1;B7ZLZ7;Q05BV1;Q2KQ72;A0JLM9;Q05D74;Q32Q15;Q5T821;Q6IPS5;Q6P712;Q7Z2X1	SMC2_HUMAN	SMC2	Structural maintenance of chromosomes protein 2	151097	149530	143187	141406	154164	89618.9	85264.8	104134	75499.4	85968.6
O95352	19.06%	15	703	6.1615	77959.6	O95352;B2RB57;B3KQM6;B4DQK1;H7C059	ATG7_HUMAN	ATG7	Ubiquitin-like modifier-activating enzyme ATG7	629346	673466	568266	615781	591419	612252	659754	631876	680904	701771
O95361	17.73%	7	564	5.1816	63955.2	O95361;H0Y626;Q309B1;B2RB95;B3KMJ2;B3KP96;B4DE22;K7ENN8;Q59EB2	TRI16_HUMAN	TRIM16	Tripartite motif-containing protein 16	19126	19504.6	22948.7	22226.1	17469.1	13736.7	11209.9	12202.2	10050.4	10656.3
O95372	18.18%	4	231	7.1717	24737	O95372;A0A140VJC9;Q5QPN9;Q5QPQ1;Q5QPQ2;Q5QPQ3;Q5QPN5	LYPA2_HUMAN	LYPLA2	Acyl-protein thioesterase 2	16454.5	11685.1	8557.45	12192.9	11413.6	12643.7	14567.5	18817.5	14986.4	12420.1
O95373	13.68%	12	1038	4.4351	119517	O95373	IPO7_HUMAN	IPO7	Importin-7	131317	141474	128541	128112	132387	143892	130996	118891	129861	133319
O95376	11.56%	6	493	5.3753	57818.9	O95376;B3KMG5;Q53ET9;Q6IBL8;Q59HA2	ARI2_HUMAN	ARIH2	E3 ubiquitin-protein ligase ARIH2	17945.4	20286.4	18031	17515	17815.7	20908.1	14672.7	15483.1	13720.6	19693.4
O95379	11.62%	3	198	7.8731	23003.5	O95379;D6RCM8;B3KUI2	TFIP8_HUMAN	TNFAIP8	Tumor necrosis factor alpha-induced protein 8	755832	583804	659897	693683	632717	515093	511017	557749	524459	594813
O95391	11.09%	5	586	7.1094	68386.7	O95391;B2RBA0	SLU7_HUMAN	SLU7	Pre-mRNA-splicing factor SLU7	15727.4	14088.1	18084.3	21745.9	19812.2	16716.9	19178.7	16023.7	23268.4	16727.9
O95394	3.87%	2	542	6.2026	59852	O95394;A0A494C0G1;A0A494C1Q4;A0A8V8TLT8;A0A8V8TMH7;A0A8V8TNH4;B3KN28;H0Y987;A0A8V8TM25;A0A494C099;A0A494C163;A0A8V8TNG4;A0A8V8TNM1;A0A8V8TNT6;D6RC77;D6RCD1;D6RCQ8;D6RF77;H0Y8I3	AGM1_HUMAN	PGM3	Phosphoacetylglucosamine mutase		4348.12	4093.7	1581.34	4051.14	9440.01		5931.22	3402.43	6418.99
O95396	2.17%	1	460	6.1118	49669.3	O95396	MOCS3_HUMAN	MOCS3	Adenylyltransferase and sulfurtransferase MOCS3		13943.1	16127.2	8457.51	11883.7	16618.3	19732.1	17079.5	15902.9	18783
O95400	23.46%	6	341	4.2317	37646.5	O95400;A0A024QZC1;A0A0S2Z5J7	CD2B2_HUMAN	CD2BP2	CD2 antigen cytoplasmic tail-binding protein 2	38797.6	36263.9	32265.9	33573.6	37221.6	25747.2	35664	30607.8	25718.3	28049
O95402	2.00%	1	600	9.6574	65446.4	O95402;B2R9G9;B8ZZF3	MED26_HUMAN	MED26	Mediator of RNA polymerase II transcription subunit 26	7976.86	2525	7750.67	2566.92	11266.1	15902.4	6665.45	4031.75		5420.19
O95415	5.60%	1	125	8.3008	13645	O95415	BRI3_HUMAN	BRI3	Membrane protein BRI3	59803.5	31813.1	8059.26	49249	69636.5	36593.8	43774	27791	16464.9	36015.6
O95425	19.92%	41	2214	6.9531	247746	O95425;A0A6I8PIX7;A0A0J9YWY6;B4E3H1;B4E3N7	SVIL_HUMAN	SVIL	Supervillin	182777	186406	177911	191930	176740	128909	135504	131015	134896	127176
O95427	2.58%	2	931	8.8441	105810	O95427;A0A1W2PNH8;A0A1W2PNR0;A0A1W2PPR7;A0A1W2PQA9;A0A1W2PQP4;A0A1W2PQR8;A0A1W2PS19;K7ELE1;A0A1W2PNW5;A0A1W2PPB6;A0A1W2PQ49;A0A1W2PQZ1;A0A1W2PR74;A0A1W2PRH3;B2RCI8;K7EL34;K7EMD7;K7EPJ2;K7ESH9	PIGN_HUMAN	PIGN	GPI ethanolamine phosphate transferase 1				9508.6		22892.7	19040.3	21254.9		28140.3
O95429	15.32%	5	457	4.7702	49594.1	O95429;B2RA34	BAG4_HUMAN	BAG4	BAG family molecular chaperone regulator 4	11743.1	12168.9	14266.7	15278.9	13052.6	10233.5	9598.36	8686.42	6228.17	11671.3
O95433	43.49%	14	338	5.2155	38274.3	O95433;G3V438;H0YJU2	AHSA1_HUMAN	AHSA1	Activator of 90 kDa heat shock protein ATPase homolog 1	388400	367120	357916	351941	369297	260216	268334	249583	297120	271806
O95453	10.64%	9	639	6.1008	73451	O95453;A0A494C0Q2;A0A494C0Q6;A0A494C0W0;A0A494BZU6;A0A494BZW7;A0A494C002;A0A494C0P9;A0A494C156;A0A494C1K5;A0A494C1N1;A0A8V8TMN8	PARN_HUMAN	PARN	Poly(A)-specific ribonuclease PARN	19170.1	19345	20862.7	22522.5	24295.2	30435.1	31006.6	26776.4	24133.4	32753
O95466	30.82%	38	1100	5.4168	121854	O95466	FMNL1_HUMAN	FMNL1	Formin-like protein 1	913255	933930	936180	907142	900191	975721	1060250	1058910	1072380	1033070
O95470	15.32%	9	568	9.562	63523.8	O95470;A0A8V8TN35	SGPL1_HUMAN	SGPL1	Sphingosine-1-phosphate lyase 1	66016.1	63574.7	54796.7	50433.5	54500.2	107382	93020.7	96589.3	97449.4	122999
O95476	9.43%	1	244	10.1901	28377.1	O95476;I3L2R5;I3L3K5;I3L4B2;I3L1D9	CNEP1_HUMAN	CTDNEP1	CTD nuclear envelope phosphatase 1		6618.41	7034.45			5346.51	17860.6		10147	8182.99
O95478	3.46%	1	260	10.9802	30065.5	O95478;Q5J7U2	NSA2_HUMAN	NSA2	Ribosome biogenesis protein NSA2 homolog						3945.22	8241.28	11381	8595.74	3695.52
O95479	21.37%	15	791	7.2831	88892.7	O95479;B6ZHS6	G6PE_HUMAN	H6PD	GDH/6PGL endoplasmic bifunctional protein	277703	265978	265221	280903	281780	189675	182335	172657	175739	188705
O95486	9.33%	10	1093	7.6491	119749	O95486;B4E205;H0Y9J6	SC24A_HUMAN	SEC24A	Protein transport protein Sec24A	82616.6	77129.3	77642.6	76007.6	71372.3	62561.6	57624.1	51929.9	50211.3	66576.8
O95487	15.06%	16	1268	6.644	137418	O95487;B4DTM6;B4E2E1	SC24B_HUMAN	SEC24B	Protein transport protein Sec24B	95447.9	99311.3	114129	126854	95973.8	116078	113427	111927	110082	119807
O95497	6.82%	3	513	5.2637	57011.7	O95497;B2RAN2	VNN1_HUMAN	VNN1	Pantetheinase	19063	25291.4	24425	17957.4	23585.6	14104.1	16035.8	21462.8	11044.4	12450.1
O95498	16.35%	8	520	6.494	58503.1	O95498	VNN2_HUMAN	VNN2	Pantetheine hydrolase VNN2	117452	91154.8	70842.9	98270.7	94203.2	74760.8	73806.3	133815	104997	95244.9
O95544	17.49%	8	446	6.4357	49228.2	O95544;A0A0A0MR98;J3KTI3;A8K6D4;A8K6R3	NADK_HUMAN	NADK	NAD kinase	459545	430667	454083	507718	486505	596232	626430	597514	623078	636335
O95551	8.56%	3	362	4.7497	40929.6	O95551;A0A384MDM5;X6R5A3	TYDP2_HUMAN	TDP2	Tyrosyl-DNA phosphodiesterase 2	38001.4	35838.2	41568.5	38208.3	38529.7	46793.2	41329.5	30670.3	34937.8	38516.2
O95563	33.07%	4	127	11.0461	14278.9	O95563;B2R4Q7;Q5R3B4	MPC2_HUMAN	MPC2	Mitochondrial pyruvate carrier 2	13178.8	13688.9	7682.4	10048.9	9682.06	10672.5	12598.3	16030.1	12352.5	11326.9
O95571	21.65%	6	254	6.8063	27872.9	O95571;A0A0S2Z580;A0A0S2Z5B3;A0A0S2Z5N8;B2RCZ7;M0QXB5	ETHE1_HUMAN	ETHE1	Persulfide dioxygenase ETHE1, mitochondrial	26350.8	20869.8	28617.4	25491.8	23952.9	28754.4	14696.7	14312.3	16593.8	16627.3
O95573	20.69%	14	720	8.4771	80420.1	O95573;A0A7P0T8L6;A0A7P0TA76;A0A7P0TBB1;B2RBE0;B3KMA6;B3KN05;Q6PIM8	ACSL3_HUMAN	ACSL3	Fatty acid CoA ligase Acsl3	195009	237727	193925	200345	213438	215084	194166	221346	208020	201583
O95602	2.21%	4	1720	7.0203	194811	O95602;B7Z284;B7Z8X7;B7ZKR9;B9ZVN9;Q53T12;Q96AG9;Q9H6T2	RPA1_HUMAN	POLR1A	DNA-directed RNA polymerase I subunit RPA1					4174.08	15656.7	15322.1	13383	22580.5	15896.2
O95613	2.28%	8	3336	5.2706	378037	O95613;A0A8Q3SHZ3;B4DKV6	PCNT_HUMAN	PCNT	Pericentrin	9344.27	6818.89	7203.9	6829.03	6842.26	11285.5	10199.5	8305.21	13066.5	12816
O95619	13.66%	3	227	8.6482	26499.5	O95619;F8VTR4;F8W1B9	YETS4_HUMAN	YEATS4	YEATS domain-containing protein 4	15832	14696.6	18097.1	12588.3	16418.9	16022.1	18250.3	15565.5	17594.2	15480.9
O95625	2.94%	3	1053	8.8068	119384	O95625;A0A8I5KRR0;A0A8I5QKX4;A0A994J7A5;B3KN38;Q59H97	ZBT11_HUMAN	ZBTB11	Zinc finger and BTB domain-containing protein 11	7187.93	14381.7	10620	8595.28	14036.1	13590.3	16222.4	14670.5	11546.3	13264.5
O95630	8.96%	5	424	6.2365	48076.9	O95630;A0A140VK54;A0A804HHU9;A0A804HHV2;A0A804HIF8;A0A804HII8;A0A804HIJ2;A0A804HJC8;A0A804HJS0;A0A804HKA6;C9JK83;F5H5B9;A0A804HI64;A0A804HIV0;A0A804HL27;A0A804HL38;C9JEK5	STABP_HUMAN	STAMBP	STAM-binding protein	26952.1	21067.5	16434	16909.8	21259.3	20421.8	22377.9	23167.7	29044.7	18340.1
O95639	3.35%	1	269	8.3161	30254.8	O95639;B7Z7B0;C9JEV9	CPSF4_HUMAN	CPSF4	Cleavage and polyadenylation specificity factor subunit 4	7874.27	3887.3	8943.35	7020.24	3779.95	8294.83	5298.75	9443.22	6438.6	10085.6
O95644	1.27%	1	943	6.9757	101243	O95644;K7ER53;A8K9C6;B4DER8;F5H4S8	NFAC1_HUMAN	NFATC1	Nuclear factor of activated T-cells, cytoplasmic 1		1142.46					2590.83	3429.21	5487.8	1944.89
O95671	11.59%	5	621	5.9809	68856.7	O95671;B4DN81;B4DRF1	ASML_HUMAN	ASMTL	Probable bifunctional dTTP/UTP pyrophosphatase/methyltransferase protein	52597.1	46917.9	51758.5	43665.3	47595.6	71656.6	84885.4	84222.4	89890	86634.6
O95674	7.87%	4	445	7.058	51418	O95674;B3KM95;B3KNK4	CDS2_HUMAN	CDS2	Phosphatidate cytidylyltransferase 2	25938.9	33238.9	29084.5	40445.9	29297.8	34445.3	31928.5	33671.6	29507.9	33232.6
O95678	11.25%	6	551	7.6784	59560.4	O95678	K2C75_HUMAN	KRT75	Keratin, type II cytoskeletal 75						24127.3	21453.6	26317.5	25986.9	31842.1
O95684	12.03%	4	399	4.41	43064.9	O95684;A0A087WV25;A0A994J4T6;A0A994J500;A0A994J518;A0A994J527;A0A994J5H0;A0A994J5H4;A0A994J7D3;A0A994J7Q7;A0A994J7R7;B4DH64;A0A994J4R0;A0A994J4R8;A0A994J505;A0A994J523;A0A994J5F6;A0A994J5H8;A0A994J7B9;A0A994J7C9;A0A994J7Q3	CEP43_HUMAN	CEP43	Centrosomal protein 43	32498.2	33564.6	39272.5	40071.2	40096.4	30971	37493.9	28356.1	29805.8	32251.1
O95685	19.73%	6	299	8.0488	32559.1	O95685;Q86X09	PPR3D_HUMAN	PPP1R3D	Protein phosphatase 1 regulatory subunit 3D	95964.9	96959.8	82577.8	98629.5	93303.2	56773.4	90130.6	71683.8	54460.4	53961.8
O95696	2.74%	3	1058	8.7018	119520	O95696;Q86X06;B4DZ41;B4E3L9;B7Z926;J3KQ61;Q59G93;Q9Y4Q3	BRD1_HUMAN	BRD1	Bromodomain-containing protein 1	19295	13369.8	19511.3	17235.8	21667	33701.6	24896.4	24922.2	37407.6	34498.8
O95707	10.91%	2	220	10.7399	25424.7	O95707;K7EQV2	RPP29_HUMAN	POP4	Ribonuclease P protein subunit p29	14463.7	8733.13	14057.7	12620.4	8702.35	15885.7	9405.58	11045	13665.2	10853.3
O95714	2.01%	8	4834	6.2189	527228	O95714;A0A0J9YXQ8	HERC2_HUMAN	HERC2	E3 ubiquitin-protein ligase HERC2	16490.9	11972.4	14338.2	12423.4	15264.2	9981.2	10432.7	10292.8	11247.8	14531.8
O95716	22.37%	5	219	4.5261	24267.1	O95716;A0A024R7G2	RAB3D_HUMAN	RAB3D	Ras-related protein Rab-3D	489949	457026	463905	395899	472588	489540	559165	554411	572952	573902
O95721	36.82%	11	258	5.498	28970.3	O95721	SNP29_HUMAN	SNAP29	Synaptosomal-associated protein 29	83120.1	72649.9	75445.1	78815.3	68789.1	42725.5	43095.9	41059.1	40530.6	42146.1
O95747	25.62%	14	527	6.3639	58022.2	O95747;C9JIG9	OXSR1_HUMAN	OXSR1	Serine/threonine-protein kinase OSR1	375905	378103	400622	390245	364614	355558	364339	388031	370559	363594
O95749	5.67%	2	300	6.0523	34870.9	O95749;A0A2R8YE82;C9J6G3;C9J7M1	GGPPS_HUMAN	GGPS1	Geranylgeranyl pyrophosphate synthase	9032.62	4490.15	3776.36	4921.11	6648.38	3672.48	6561.35	2432.63		3522.26
O95757	13.11%	10	839	5.6479	94512.5	O95757;A0A140VKE7;B4DXT2;B4DZR0;E9PDE8;Q53ZP9	HS74L_HUMAN	HSPA4L	Heat shock 70 kDa protein 4L	79947.8	87939.4	90041.5	89323.5	81922.2	67687.9	66514	63683.5	69259	67164.1
O95758	10.33%	5	552	9.4492	59689.6	O95758;X6R242	PTBP3_HUMAN	PTBP3	Polypyrimidine tract-binding protein 3	136873	158670	133894	145200	193422	140148	144520	146147	142522	126853
O95759	12.63%	12	1140	5.202	130835	O95759;B7Z6L4;J3KQ40	TBCD8_HUMAN	TBC1D8	TBC1 domain family member 8	26119.2	27631.7	31500.1	27079.6	27023.7	14075.3	19756.5	16854.1	10306.6	14185.3
O95772	14.53%	4	234	4.4611	26654.6	O95772;C9JKL2;C9JPX5	STR3N_HUMAN	STARD3NL	STARD3 N-terminal-like protein	39980.7	31513.4	30980.8	34037.6	32481.8	35247.8	40479.7	28971.6	25069	35716.9
O95777	81.25%	5	96	4.0932	10402.6	O95777;A4D0W0;C9JIZ0;C9JNV3;F2Z2Y6	LSM8_HUMAN	LSM8	U6 snRNA-associated Sm-like protein LSm8	116544	161244	159027	128304	144417	172731	127076	159720	170558	115151
O95782	25.18%	28	977	7.0115	107546	O95782;Q8N9K4	AP2A1_HUMAN	AP2A1	AP-2 complex subunit alpha-1	474861	489866	480886	460504	480403	515252	523638	522939	539565	526081
O95785	0.61%	1	1651	6.8357	178674	O95785;A0A2R8YFV2;A0A669KAV7	WIZ_HUMAN	WIZ	Protein Wiz		3741.01			3200.12	5501.97
O95786	19.24%	20	925	6.3443	106600	O95786;A0A7P0TB70;A2A376;B3KN51;B3KWW1;B4DWT9	RIGI_HUMAN	RIGI	Antiviral innate immune response receptor RIG-I	125072	112538	114224	118976	121954	133626	136646	139977	151584	144012
O95793	13.34%	9	577	10.008	63182.3	O95793;A8K622;B3KRE0;Q59F99;Q5JW28;Q5JW30;Q6PJX3	STAU1_HUMAN	STAU1	Double-stranded RNA-binding protein Staufen homolog 1	44978.9	39968	44672.8	43594.1	43978.3	26301.9	25798	25164.6	23784.6	25439.9
O95807	5.10%	1	157	5.6592	17400.2	O95807;Q7RU07;B2R6I5;B7Z5M7;Q7Z509	TM50A_HUMAN	TMEM50A	Transmembrane protein 50A	8025.85	12941.7	11291.5	7675.44	20306	10194.5	6691.3	8440.15	13987.4	14977.4
O95810	25.41%	9	425	4.8794	47173.2	O95810;A8K2W3	CAVN2_HUMAN	CAVIN2	Caveolae-associated protein 2	35300.9	26864.3	30984.2	39508.5	34155.1	38274.1	34787.6	37369.8	39573.4	38226
O95816	13.74%	3	211	6.6457	23771.9	O95816;B3KM36;B3KN59	BAG2_HUMAN	BAG2	BAG family molecular chaperone regulator 2	4213.02	8136.11	8679.35	10376.3	5647.48	8997.24	6838.48	11252.3	5707.41	7526.71
O95817	6.78%	3	575	6.9224	61594.7	O95817;A0A872G2N3;A0A872G2N7;Q53GY1	BAG3_HUMAN	BAG3	BAG family molecular chaperone regulator 3	8875.24	11821.5	11576.7	10585.6	11838.1	9612.77	11135.8	6044.34	9716.67	7668.89
O95819	20.90%	31	1239	7.4463	142101	O95819;Q8N4C8;Q9UKE5;A0A0D9SEY1;B7Z388;B7Z3V5;E7EN19;E7ENQ1;E7EX83;G5E948;H7C0P6;H7C360;Q53TX8;Q5MD60;Q7Z4L4;V9HWH3;Q59FL0;Q9HBM9	M4K4_HUMAN	MAP4K4	Mitogen-activated protein kinase kinase kinase kinase 4	303535	255645	317642	326824	287389	335239	329157	338975	338580	310017
O95822	15.21%	7	493	9.23	55003.4	O95822	DCMC_HUMAN	MLYCD	Malonyl-CoA decarboxylase, mitochondrial	56104.6	50969.7	52361.5	50162.9	56768.6	44361.5	43224.7	43304.5	44087.1	46953.4
O95825	20.06%	8	349	5.581	38696.5	O95825;A6NHJ8;A6NMA8;A6NND8;C9JAL0;C9JQD0;C9K0F7;F8WF64;H7C3I5;H7C3S0	QORL1_HUMAN	CRYZL1	Quinone oxidoreductase-like protein 1	55603.3	64636.2	76129.9	63031.5	64833.2	78746.2	71190.1	69989.1	91172.9	79883.1
O95831	25.45%	17	613	9.3796	66900.6	O95831;A0A140VK04;A0A6Q8PFE1;A0A6Q8PFM5;A0A6Q8PFQ8;A0A6Q8PFS4;A0A6Q8PG15;A0A6Q8PHC0;A0A6Q8PHJ9;A0A7I2PK44;E9PMA0;A0A6Q8PFA7;A0A6Q8PFW2;A0A6Q8PHJ4;A0A7I2RLJ8	AIFM1_HUMAN	AIFM1	Apoptosis-inducing factor 1, mitochondrial	260974	251730	220226	220678	214601	215766	225109	209583	212531	215404
O95833	11.86%	2	236	6.3826	26648.5	O95833;Q6FGP1	CLIC3_HUMAN	CLIC3	Chloride intracellular channel protein 3		5558.28	7805.95	6329.79	5738.06	11899.2	11861	11139.5	8831.15
O95834	18.80%	14	649	6.2833	70678.8	O95834;A0A0C4DGQ7;B7Z872;B7Z918;C9JRL6;K7EII6;K7EIK7;K7EKG3	EMAL2_HUMAN	EML2	Echinoderm microtubule-associated protein-like 2	188580	169077	171730	193982	176816	179271	174807	158044	166873	167069
O95835	0.97%	1	1130	8.9736	126870	O95835	LATS1_HUMAN	LATS1	Serine/threonine-protein kinase LATS1	8535.8	9876.61	4636.84	5558.37	7293.25
O95861	3.57%	1	308	5.4086	33392.3	O95861;A6NF51;V9HWF9;F8VVW8;F8VZG4;F8W1J0	BPNT1_HUMAN	BPNT1	3'(2'),5'-bisphosphate nucleotidase 1	9492.05	12162.1	12302.5	9584.5	14333.6	22626.9	23778.7	22860.7	21527.6	33071.1
O95864	3.83%	2	444	9.1495	52259.4	O95864;E5RGZ5	FADS2_HUMAN	FADS2	Acyl-CoA 6-desaturase						13809.5	18920	16167.5	12324.3	25522.7
O95865	8.42%	2	285	5.8902	29643.9	O95865;V9HW53	DDAH2_HUMAN	DDAH2	Putative hydrolase DDAH2	25884.9	36211.9	33891.1	36712.9	38154.6	6585.93	9267.1	8518.85	6221.86	4142.48
O95866	8.30%	2	241	10.0703	26163.4	O95866;B0V023;B7ZLJ5;A0A0G2JJG8;A0A140T9L8;A0A140T9V1;A0A1U9X7F6	G6B_HUMAN	MPIG6B	Megakaryocyte and platelet inhibitory receptor G6b	39048	34637	25171.6	25472.1	26030	29403.7	37688.7	28272.4	26776.8	24857.9
O95870	14.70%	10	558	8.1288	63243.3	O95870;A0A0G2JJD3;A0A1U9X777;A8K0A4;B3KNX9	ABHGA_HUMAN	ABHD16A	Phosphatidylserine lipase ABHD16A	101771	90411.6	98659.7	91872.2	108206	98389.5	91578.2	103379	88508.7	93026.9
O95873	7.48%	2	294	6.308	31709.9	O95873;A0A1U9X7F2;A0A1U9X7F9;A0A1U9X7G1;Q9UMP7	CF047_HUMAN	C6orf47	Uncharacterized protein C6orf47	16124.6	21820.4	20220.5	15712.3	16427.3	15250.9	13736	15809	13253.1	14090.6
O95881	31.40%	5	172	5.0976	19205.8	O95881	TXD12_HUMAN	TXNDC12	Thioredoxin domain-containing protein 12	29790.1	29543.5	23026.3	27687.5	23715.9	62337.5	46758.1	42477.9	44864.4	40012.2
O95926	26.34%	7	243	8.6579	28722.4	O95926;B2RBX8	SYF2_HUMAN	SYF2	Pre-mRNA-splicing factor SYF2	18287.1	20851.3	20838	19036.9	24688.2	31654.7	38745.4	28349.7	32675.3	29309.8
O95976	9.13%	2	241	8.7227	27012.8	O95976	IGSF6_HUMAN	IGSF6	Immunoglobulin superfamily member 6	21272.3	30261.9	16709.6	18528.2	17202.3	24409.3	43084.4	20628.2	25207.3	31780
O95977	10.16%	3	384	10.2613	41623.1	O95977;K9J962	S1PR4_HUMAN	S1PR4	Sphingosine 1-phosphate receptor 4	75854.1	96475	78006.5	103376	112368	63474.9	82200.3	81424.1	65297.6	100953
O95980	1.13%	1	971	6.7192	106457	O95980;Q6P9E2;A8K9D8;B2RCE6	RECK_HUMAN	RECK	Reversion-inducing cysteine-rich protein with Kazal motifs	2417.64	2354.43	3285.38	3524.04	2372.6
O95983	8.25%	2	291	4.9796	32844.1	O95983	MBD3_HUMAN	MBD3	Methyl-CpG-binding domain protein 3		3703.79		6559.22		5741.44	9020	12294.4	4811.81	7383.79
O95985	3.13%	2	862	8.1456	96662	O95985;A8K4N2;B4E3E0;C9JEI7;C9JKE2;C9JT00;F2Z2A5	TOP3B_HUMAN	TOP3B	DNA topoisomerase 3-beta-1			13209.4	6496.8		9001.46	2841.5	12063.6	12724.9	8510.46
O95989	13.95%	2	172	6.2553	19471	O95989	NUDT3_HUMAN	NUDT3	Diphosphoinositol polyphosphate phosphohydrolase 1	59731.2	41694.8	44292.4	46699.6	53457	80981.2	101336	123003	69504	88509.1
O95999	20.60%	5	233	5.4725	26251.6	O95999;A0A087WWW9;A2TDT2	BCL10_HUMAN	BCL10	B-cell lymphoma/leukemia 10	101006	106340	101773	103186	95422	88212.2	84615.7	81319.3	80429.6	82531.2
O96000	33.72%	7	172	8.5563	20776.7	O96000;A8K761;H3BPJ9	NDUBA_HUMAN	NDUFB10	NADH dehydrogenase [ubiquinone] 1 beta subcomplex subunit 10	61427.5	58735.8	61772.7	55079.5	55740.5	59297.4	61746.9	47366.5	59442.8	63690.1
O96005	7.32%	7	669	6.2415	76096.7	O96005;A0A0S2Z3H2;A0A0S2Z3H6	CLPT1_HUMAN	CLPTM1	Putative lipid scramblase CLPTM1	25559	20075.5	22863.2	22639.6	21686.6	24464.9	24171	24196.6	23369.8	20281.5
O96006	8.21%	5	694	5.9724	78155.6	O96006;C9JXP4	ZBED1_HUMAN	ZBED1	E3 SUMO-protein ligase ZBED1	72149.4	80320.7	69623.4	72091.6	63878.7	86676.6	99203.8	97312.9	78483.2	91736.2
O96008	14.68%	5	361	7.2103	37893.1	O96008	TOM40_HUMAN	TOMM40	Mitochondrial import receptor subunit TOM40 homolog	77329.8	70291.8	91750.2	108089	74031.5	62544.4	113998	93725.6	90525.3	112386
O96011	12.74%	4	259	10.3176	28431.3	O96011	PX11B_HUMAN	PEX11B	Peroxisomal membrane protein 11B	60823.2	67801.6	48033.2	62367.1	74321.8	73733.9	56495.7	62010.2	53835.3	54028.7
O96013	4.06%	2	591	10.3495	64072.1	O96013;A8K724;M0R0L9;M0R2X4;M0R3G6	PAK4_HUMAN	PAK4	Serine/threonine-protein kinase PAK 4	13149.3	9379.98	13626.4	17175.1	10820	13055.3	14372.5	18602	13622.8
O96017	5.71%	3	543	5.713	60914.8	O96017;A0A7P0MUT5;A0A087X102;A8JZZ5;H0Y820	CHK2_HUMAN	CHEK2	Serine/threonine-protein kinase Chk2	22041	11622	28462.7	29132.5	26000	15008.7			31509.3	21600.1
O96018	1.91%	1	575	4.582	61454.1	O96018	APBA3_HUMAN	APBA3	Amyloid-beta A4 precursor protein-binding family A member 3	10282.7	8367.35	10768.3	6626.46	8798.37	7095.48	13352.4	8509.71
O96019	19.58%	9	429	5.3022	47461	O96019;H7C5S0;Q53FS0;Q6FI97	ACL6A_HUMAN	ACTL6A	Actin-like protein 6A	71051	90195	111767	89909.3	90829.2	115454	105100	108444	111115	107915
O96033	12.50%	1	88	4.3765	9755.31	O96033;E9PKT9	MOC2A_HUMAN	MOCS2	Molybdopterin synthase sulfur carrier subunit	12301.5	16106.9	10294.3	15631	19428.1	12560.8	16414.9	13628.9	8153.04	10461.2
P00156	2.63%	1	380	7.9919	42717.6	P00156;Q0ZFD6;A0A8F5VJM2;Q6VHB3;Q6VHF3;Q6VHS6;Q6VI47;Q6VIA4;Q6VIH9;Q6VIL5;Q6VJ80;Q6VJC0;Q6VKB6;Q6VLV1;Q6XB24;Q7GXV8;Q85BE0;Q85KU6;Q85KX2;Q85KY0;A0A023I7F4;A0A023I825;A0A023I8M0;A0A023I903;A0A023I993;A0A023Q3M6;A0A023Q469;A0A023Q6C9;A0A023Q6G1;A0A023Q6J7;A0A023Q6U7;A0A023Q797;A0A023Q8F3;A0A023QA97;A0A023QAS9;A0A023QAT6;A0A023QBI1;A0A023QCF8;A0A023QDH4;A0A023QH23;A0A023QJS4;A0A023QLW1;A0A023QS65;A0…	CYB_HUMAN	MT-CYB	Cytochrome b	6989.09		7985.44	18092	8920.2		8567.54	7803.64
P00167	9.70%	1	134	4.6108	15330.1	P00167;A0A384ME44;Q59F44	CYB5_HUMAN	CYB5A	Cytochrome b5	25483.4	18400.8	27357.9	19406.8	17974.3	46188.5	47041	55779	44014.7	52140.6
P00338	35.24%	21	332	8.3265	36688.7	P00338;B4DJI1;V9HWB9	LDHA_HUMAN	LDHA	L-lactate dehydrogenase A chain	3698920	3592790	3556320	3318470	3494340	1744350	1590970	1841400	1775240	1880850
P00367	33.87%	24	558	7.7826	61397.9	P00367;P49448;A0A140VK14;A0A804HJD7;A0A804HKE0;B3KT18;B4DMF5;B4DMG8;B4E0N9;E9KL48;Q53GW3;Q59FQ4;A0A804HJZ0	DHE3_HUMAN	GLUD1	Glutamate dehydrogenase 1, mitochondrial	215064	231747	206175	219247	220627	253427	241960	231035	245107	251904
P00387	18.27%	5	301	7.5325	34234.9	P00387;A0A8I5KPU0;A0A8I5KR71;A0A8I5KW26;A0A8I5KYU1;A0A8I5QKT9;A0A8I5QKX1;A0A8J8YWN6;A0A8J8Z3C6;B1AHF3;A0A8I5KNV1;A0A8I5KTF9;A0A8I5KUA5;A0A8I5KVD2;A0A8I5KXI5;A0A8I5QKL2	NB5R3_HUMAN	CYB5R3	NADH-cytochrome b5 reductase 3	73002.4	74235.3	71017.5	71099.3	76186.5	56169.2	54256.3	54313	45047.6	49056.3
P00390	25.67%	14	522	8.6017	56257	P00390;V9HW90	GSHR_HUMAN	GSR	Glutathione reductase, mitochondrial	1334830	1284470	1439470	1260140	1353760	1282990	1355500	1288170	1194810	1207050
P00395	1.56%	1	513	6.6855	57041.4	P00395;A0A023I8C2;A0A023I8E0;A0A023I8X8;A0A023I9A1;A0A023Q2F1;A0A023Q2M3;A0A023Q3I2;A0A023Q3L7;A0A023Q488;A0A023Q4H9;A0A023Q4U0;A0A023Q552;A0A023Q5F4;A0A023Q7P2;A0A023Q8B2;A0A023QBJ9;A0A023QGP7;A0A023QQ48;A0A023QR89;A0A023QT24;A0A023QT79;A0A023QUI5;A0A023QUR1;A0A023QYP8;A0A023QZ55;A0A023R5A9;A0A023R6I9;A0A023RCN6;A0A059QBJ1;A0A059QC17;A0A059QC55;A0A059QDC6;A0A059QDH5;A0A059QDN3;A0A059QDY7;A0A059Q…	COX1_HUMAN	MT-CO1	Cytochrome c oxidase subunit 1	90869.8	97691.2	53713.2	78109.4	107320	172944	215379	107798	209208	157447
P00414	5.36%	3	261	7.2755	29950.8	P00414;A0A023Q4K2;A0A023QGK4;A0A023QKT8;A0A023QSW5;A0A023QW72;A0A023R2W4;A0A059QB52;A0A059QD68;A0A059QDQ3;A0A059QDR4;A0A059QF86;A0A059QFL5;A0A059QGM3;A0A059QIM7;A0A059QJI7;A0A059QJQ7;A0A059QJU5;A0A059QLT7;A0A059QMC6;A0A059QMM8;A0A059QNN3;A0A059QNP6;A0A059QP15;A0A059QP19;A0A059QP57;A0A059QPY1;A0A059QQF2;A0A059QQR4;A0A059QRQ4;A0A059QSG6;A0A059QSS8;A0A059QSW1;A0A059QT91;A0A059QTG6;A0A059QTI8;A0A059Q…	COX3_HUMAN	MT-CO3	Cytochrome c oxidase subunit 3	15093.6	10622.6	19949.9	5453.57	17273.7	6686.31	12025.7	10868.2	13951.3	9588.57
P00441	21.43%	3	154	6.0616	15935.7	P00441;V9HWC9;H7BYH4	SODC_HUMAN	SOD1	Superoxide dismutase [Cu-Zn]	125303	153199	194218	203562	188700	139481	146506	132974	127417	141823
P00450	10.14%	10	1065	5.5008	122219	P00450;A5PL27;A8K5A4;B3KTA8;B7Z5Q2;E9PFZ2;H7C5N5;H7C5R1;Q1L857	CERU_HUMAN	CP	Ceruloplasmin	17917.3	20020.2	21186.7	15207.3	17136.8	14841.5	15576.8	15509	13893.9	14295.1
P00488	26.78%	18	732	5.8224	83268.3	P00488;B2R6V9;B4E2L8	F13A_HUMAN	F13A1	Coagulation factor XIII A chain	61968.3	59632.9	45787.3	56604.5	51972.8	35991.1	34842.7	42553.7	38961.2	43390.7
P00491	49.48%	12	289	6.9031	32117.9	P00491;G3V5M2;Q8N7G1;V9HWH6;A0A8V8TL37;Q9P1G4	PNPH_HUMAN	PNP	Purine nucleoside phosphorylase	255796	295120	296515	255955	266107	289884	290478	267839	273179	296011
P00492	44.95%	12	218	6.6353	24579.4	P00492;A0A140VJL3;Q6LET3	HPRT_HUMAN	HPRT1	Hypoxanthine-guanine phosphoribosyltransferase	146299	144055	147993	143356	138951	273884	264196	236670	224656	260144
P00505	20.93%	9	430	9.3597	47517.7	P00505;A8K482;B3KUZ8	AATM_HUMAN	GOT2	Aspartate aminotransferase, mitochondrial	389366	425686	413999	367229	422359	276126	276887	302267	314190	270849
P00519	3.98%	3	1130	8.9232	122873	P00519;A9UF07;A9UEZ6;A9UF02;Q59FK4;B4DH91;Q3B836;Q3B837;Q59F19	ABL1_HUMAN	ABL1	Tyrosine-protein kinase ABL1	5223.73	6591.8	11417.8	10420.8	8150.47	9360.21	12854.9	7395.15	8611.73	5109.21
P00558	50.60%	29	417	8.149	44614.7	P00558;V9HWF4	PGK1_HUMAN	PGK1	Phosphoglycerate kinase 1	249298	264028	262230	251643	266976	521593	511529	505123	488179	471241
P00568	28.35%	5	194	8.8844	21634.8	P00568;Q5T9B7;Q6FGX9;Q53EY8	KAD1_HUMAN	AK1	Adenylate kinase isoenzyme 1	15580.2	17543.1	18042.3	16619.3	14412.4	14341.2	11117.3	6769.06	11795.5	11608.4
P00734	5.47%	3	622	5.6957	70036.9	P00734;E9PIT3;B4DDT3;Q69EZ8;Q86WA1;Q8TD58	THRB_HUMAN	F2	Prothrombin	9009.6	7413.44	8825.69	10872.2	7187.59	12031	14857.3	13024.7	9159.74	12981.5
P00738	42.12%	19	406	6.5535	45205.3	P00738;A0A0C4DGL8;J3QLC9;B3KP77;H0Y300;H3BS21;J3QR68;Q6NSB4;Q6PEJ8	HPT_HUMAN	HP	Haptoglobin	571239	591498	579865	559997	536027	517449	494056	505578	508907	511295
P00746	15.42%	3	253	7.6533	27032.9	P00746;A0A8Q3WKV6;A0A8Q3WKW0;A0A8Q3WLE6;A6XNE2;K7ERG9;Q6FHW3	CFAD_HUMAN	CFD	Complement factor D	5994.55	9126.13	9016.16	13377.7	15818.5	17107.9	16171.2	15284.5	19671.5	12417
P00747	5.06%	4	810	7.2282	90569	P00747;A0A0F7G8J1;A6PVI2;B2R7F8;A0A9L9PXP2;B4DPH4;Q68DS2	PLMN_HUMAN	PLG	Plasminogen	27507.9	29352	25035.9	30582.5	25747.5	43056.9	30956.5	40177	31575.5	38825.4
P00748	2.28%	1	615	7.7285	67792.1	P00748;A0A0R7FJH5;A0A346D5N4;A0A8Q3WL25;Q8IZZ5;A0AA51Z0K1;A0AA51Z3R2;Q96EF3	FA12_HUMAN	F12	Coagulation factor XII		5513.14			4577.27	9049.65		5376.18	16992.3	6758.1
P00749	13.92%	6	431	8.4493	48523.5	P00749;E7ET40;Q5PY49;B2R7F2;B4DNJ4	UROK_HUMAN	PLAU	Urokinase-type plasminogen activator	38250.3	37366	41181.9	39618.2	41464.6	53601.6	53863.6	42135.9	51396.1	51456.9
P00751	8.12%	6	764	7.0418	85532.9	P00751;B4E1Z4;E7ETN3;A0A0G2JH38;A0A1U9X7H2;A0A1U9X7H4;A0A1U9X7H5;A0A1U9X7H6;A0A1U9X7H7;A0A1U9X7H8;A0A1U9X7I0;A0A7I6GV05;A0A7I6GV09;A0A8V8TMI9;A0A8V8TNU0;H7C5H1;A0A7R5SDN4	CFAB_HUMAN	CFB	Complement factor B	24966.4	20848.3	22798	27636.8	23311.4	13667.8	22110.2	20238.1	21934.2	18568.7
P00813	11.57%	6	363	5.7988	40764.4	A0A0S2Z381;P00813;A0A8Q3SIA9;A0A8Q3SIC7;F5GWI4;X5D767;A0A0S2Z3B9;A0A0S2Z3T6;A0A8Q3SI46;A0A8Q3SI64;A0A8Q3SIC0;A0A8Q3SIG8;A0A8Q3SIH0;A0A8Q3SJ50;A0A8Q3SJ63;A0A8Q3WKW4;A0A8Q3WKY2;A0A8Q3WKZ1;A0A8Q3WKZ4;A0A8Q3WKZ5;A0A8Q3WKZ6;A0A8Q3WKZ9;A0A8Q3WL01;A0A8Q3WLJ0;A0A8Q3WM09;A0A8Q3WM84	ADA_HUMAN	ADA	Adenosine deaminase	6675.06		4391.13	5860.92	4962.78	15630.3	15771.1	12001.6	12449.5	20051.8
P00846	4.42%	1	226	10.6752	24817.2	P00846;A0A023I7H5;A0A023I7L8;A0A023I7N7;A0A023I7V4;A0A023I889;A0A023I8F1;A0A023I8F6;A0A023I8J4;A0A023I8R5;A0A023I8Y9;A0A023I930;A0A023I989;A0A023Q2S3;A0A023Q788;A0A023Q7H2;A0A023Q9F0;A0A023QD05;A0A023QE67;A0A023QEM9;A0A023QEV0;A0A023QFT6;A0A023QGP6;A0A023QHY5;A0A023QLJ8;A0A023QMV4;A0A023QTT5;A0A023QW19;A0A023QYE6;A0A023QZN9;A0A023R5M9;A0A059QGJ9;A0A059QIY9;A0A059QJ47;A0A059QLQ9;A0A059QLY9;A0A059Q…	ATP6_HUMAN	MT-ATP6	ATP synthase subunit a	110818	79739.6	96681.8	108607	105601	125017	98348.2	123911	101613	108281
P00915	26.44%	5	261	7.078	28870.2	P00915;E5RFE7;E5RH81;E5RHP7;E5RJF6;E5RJI8;H0YBE2;V9HWE3	CAH1_HUMAN	CA1	Carbonic anhydrase 1	81719.6	82311.4	75900.7	64558.3	66358.9	57609.8	56994.6	55881.4	46944.4	51971.3
P00918	8.85%	4	260	7.3489	29246.1	P00918;V9HW21;A0A0K0K1L1	CAH2_HUMAN	CA2	Carbonic anhydrase 2	47065.4	40054	45833.4	46621.6	36689.7	227504	238690	251959	228832	234375
P01008	12.28%	6	464	6.6447	52602.4	P01008;A0A0K0Q2Z1;A0A2S0BDD1;A0A2H4R0R4;A0A3Q8Q4D0;A0A3S8NFS6;Q9UE54	ANT3_HUMAN	SERPINC1	Antithrombin-III	36310.5	30408	28053.3	29033.3	20677	31744	29268.7	39242.8	36963.2	34937.5
P01009	40.91%	20	418	5.3073	46736.6	P01009;E9KL23;A0A024R6N5;A0A0G2JRN3;A0A384MDQ7;B2D098;Q9P173	A1AT_HUMAN	SERPINA1	Alpha-1-antitrypsin	993882	959586	989413	1018520	1018790	515689	454786	440858	469825	444335
P01011	28.61%	14	423	5.1898	47650.9	P01011;A0A977TIE0;A0A977TIE2;B3KS79;G3V595	AACT_HUMAN	SERPINA3	Alpha-1-antichymotrypsin	839359	859825	860687	785254	865914	498795	485826	473280	452620	463310
P01019	2.52%	1	476	6.0072	52069.9	P01019;A0A7P0T8D1;A0A7P0T9S6;A0A7P0TA52;A0A7P0TBH1;B0ZBE2;B2R5S1;B4DE80;B4E1B3;Q53GY3;Q53YY1;Q59EP2;Q86U78;A0A7P0TAP4;A0A7P0Z441	ANGT_HUMAN	AGT	Angiotensinogen	3379.85	3611.01	5034.27	7322.24	5090.72	2986.42	6400.42	4864.39	4682.97	3662.26
P01023	11.87%	14	1474	6.4277	163291	P01023	A2MG_HUMAN	A2M	Alpha-2-macroglobulin	32255.2	28393.8	34341.8	29609.1	27119.6	32929	30575.2	34897.7	37565.1	31206.9
P01024	14.49%	24	1663	6.3351	187148	P01024;V9HWA9;A0A8Q3SI05;B4E216;A0A8Q3WM02	CO3_HUMAN	C3	Complement C3	139545	132154	144630	141942	142550	161876	169769	158971	163286	166578
P01031	0.48%	1	1676	6.4872	188305	P01031;A0A8Q3SID6	CO5_HUMAN	C5	Complement C5		2117.06	3699.61	4802.58		6871.41	8310.21	4426.05	5344.02	6451.28
P01033	5.80%	1	207	8.0776	23170.9	P01033;Q6FGX5;B3KQF4;Q58P21;Q5H9A7;Q5H9B4;Q5H9B5	TIMP1_HUMAN	TIMP1	Metalloproteinase inhibitor 1	197379	225921	185769	239978	214203	108433	111760	101362	127741	132804
P01034	24.66%	4	146	8.8495	15799.2	P01034;A0A0K0K1J1	CYTC_HUMAN	CST3	Cystatin-C	147493	158542	168360	158100	140648	68845.8	72846.3	85906.8	81151.1	78774.2
P01040	60.20%	5	98	5.1651	11006.5	P01040;C9J0E4	CYTA_HUMAN	CSTA	Cystatin-A	812749	579761	659632	639094	701592	370122	326108	338828	368020	325085
P01042	2.95%	1	644	6.7961	71957.4	P01042;B4E1C2;B4DPP8;Q05CF8	KNG1_HUMAN	KNG1	Kininogen-1	16252.6	10502	14292.6	8850.13	14728.4	29231.4	22633.3	17846.2	18192.1	20273.8
P01100	6.58%	2	380	4.4956	40695.4	P01100;Q6FG41;G3V5J9	FOS_HUMAN	FOS	Protein c-Fos	3744.07	7029.01				13132.8	10728.6	9591.38	4850.87	11395.3
P01111	11.64%	3	189	4.7749	21229.2	P01111;Q5U091	RASN_HUMAN	NRAS	GTPase NRas	17220.3	18170.6	17304	17032.5	18591.7	19627.8	18130.4	18819.9	22869.3	19367.2
P01116	24.87%	7	189	6.7006	21655.8	P01116;A0A3G1LBH1;A0A8I5KQ21;A0A8I5KUB5;I1SRC5;L7RSL8;Q14014;Q14015;A0A221ZRZ5;A0A8I5KYH6	RASK_HUMAN	KRAS	GTPase KRas	154386	148200	119595	135656	147302	135747	162021	174720	143696	153856
P01130	1.63%	1	860	4.6425	95376	P01130;J3KMZ9;Q9UH51;H0YM92	LDLR_HUMAN	LDLR	Low-density lipoprotein receptor		3788.3	4609.55	4073.81			2566.01	6011.38	2862.7	4545.3
P01137	24.62%	9	390	8.5834	44325.1	A0A499FJK2;P01137;A0A7I2YQL8;A0A7I2V5Z9	TGFB1_HUMAN	TGFB1	Transforming growth factor beta-1 proprotein	184219	158880	220335	221653	201444	203764	207217	178091	205721	184352
P01210	6.37%	2	267	5.2059	30787	P01210	PENK_HUMAN	PENK	Proenkephalin-A	16717.4	21772	17841.8	20990.8	15716.9	6134.26	4856.95		6199.09	4252.67
P01584	5.58%	1	269	4.4483	30747.9	P01584;O43645;B5BUQ8	IL1B_HUMAN	IL1B	Interleukin-1 beta	7759.87	8955.58				9084.96		12297.8	11400.9	3667.72
P01591	12.58%	2	159	4.8665	18098.6	P01591;C9JA05;D6RD17;D6RHJ6	IGJ_HUMAN	JCHAIN	Immunoglobulin J chain	63812.7	78404.2	70253.1	67787.6	86383.5	41450.4	37229	31527.1	34293.8	37607.9
P01593;P01594	13.68%	1	117	4.3428	12848.5	P01593;P01594;A0A125QYY5;A0A5C2FXR2;A0A5C2FZA6;A0A5C2G018;A0A5C2G0B2;A0A5C2G1Q9;A0A5C2G1W9;A0A5C2G303;A0A5C2G360;A0A5C2G4Q3;A0A5C2G4T9;A0A5C2G5L7;A0A5C2G5N6;A0A5C2G634;A0A5C2G6C4;A0A5C2G7R5;A0A5C2G7T6;A0A5C2G8V4;A0A5C2G8W4;A0A5C2G9E7;A0A5C2GBU7;A0A5C2GC47;A0A5C2GCM7;A0A5C2GCS6;A0A5C2GDL6;A0A5C2GGL8;A0A5C2GGS0;A0A5C2GHU7;A0A5C2GIF5;A0A5C2GIY2;A0A5C2GJT9;A0A5C2GMR0;A0A5C2GN33;A0A5C2GQE0;A0A5C2GQE4;…	KV133_HUMAN;KVD33_HUMAN	IGKV1-33;IGKV1D-33	Immunoglobulin kappa variable 1D-33	9265.2	4671.38	11867	8932.49		3900.44	7123.84	8580.42		5671.49
P01619	21.55%	2	116	4.5877	12557.1	P01619;A0A5C2FSS3;A0A5C2FSU7;A0A5C2FT24;A0A5C2FT39;A0A5C2FTN4;A0A5C2FTR4;A0A5C2FTW3;A0A5C2FTZ4;A0A5C2FU34;A0A5C2FU87;A0A5C2FU97;A0A5C2FUD3;A0A5C2FUG6;A0A5C2FUJ1;A0A5C2FUJ2;A0A5C2FUP2;A0A5C2FUS1;A0A5C2FUU9;A0A5C2FUV8;A0A5C2FUY4;A0A5C2FV20;A0A5C2FV46;A0A5C2FV58;A0A5C2FV67;A0A5C2FVA1;A0A5C2FVE5;A0A5C2FVG0;A0A5C2FVI5;A0A5C2FVM1;A0A5C2FVV8;A0A5C2FVY6;A0A5C2FW03;A0A5C2FW22;A0A5C2FWC7;A0A5C2FWD8;A0A5C2F…	KV320_HUMAN	IGKV3-20	Immunoglobulin kappa variable 3-20	61748.3	57215.6	68937.4	67358.6	61625.9	40926.1	34456.4	32404.4	31675.1	28116.7
P01700	11.11%	1	117	5.664	12283.6	P01700;A0A5C2FTJ0;A0A5C2FTS6;A0A5C2FUH4;A0A5C2FUU7;A0A5C2FUZ2;A0A5C2FVK4;A0A5C2FVQ5;A0A5C2FWF1;A0A5C2FWY0;A0A5C2FX20;A0A5C2FXA1;A0A5C2FY59;A0A5C2FY83;A0A5C2FYK8;A0A5C2FYL7;A0A5C2FYR6;A0A5C2FZ37;A0A5C2FZ90;A0A5C2FZF4;A0A5C2FZJ0;A0A5C2FZS1;A0A5C2FZY2;A0A5C2FZZ2;A0A5C2G066;A0A5C2G0M2;A0A5C2G1A2;A0A5C2G1B9;A0A5C2G1X8;A0A5C2G1Y5;A0A5C2G230;A0A5C2G2B3;A0A5C2G2C6;A0A5C2G2G6;A0A5C2G2W6;A0A5C2G2X8;A0A5C2G…	LV147_HUMAN	IGLV1-47	Immunoglobulin lambda variable 1-47	12814.6	7180.71	10675	6320.79	10003	6611.02	2804.37	5458.85	3599.78	3591.79
P01730	5.24%	2	458	10.2437	51110.5	P01730;A0A4Y5UGE4;B0AZV7	CD4_HUMAN	CD4	T-cell surface glycoprotein CD4						33009.4	32591.8	24017.4	38267.2	32169.1
P01732	12.34%	2	235	9.8538	25729	P01732;B8ZZZ4;B3KUU3;Q6ZVS2;Q8TAW8;Q96QR6	CD8A_HUMAN	CD8A	T-cell surface glycoprotein CD8 alpha chain						15333.9	15351.7	16607.9	10467.5	20112.4
P01780	7.69%	1	117	6.2444	12942.7	P01780;A0A0F7TD49;A0A0X9USM3;A0A2U8J8C7;A0A2U8J8J3;A0A2U8J8W7;A0A2U8J8X4;A0A2U8J906;A0A2U8J920;A0A2U8J972;A0A2Y9CYC9;A0A2Y9CYE1;A0A2Y9CYE5;A0A2Y9CYE8;A0A5C2G4X9;A0A5C2G5R3;A0A5C2G6I9;A0A5C2G6W2;A0A5C2G6W7;A0A5C2G773;A0A5C2G868;A0A5C2G930;A0A5C2G9W7;A0A5C2GA34;A0A5C2GA89;A0A5C2GAU7;A0A5C2GAY9;A0A5C2GC12;A0A5C2GF19;A0A5C2GF27;A0A5C2GF37;A0A5C2GFD5;A0A5C2GFE5;A0A5C2GGE1;A0A5C2GH50;A0A5C2GHE6;A0A5C2G…	HV307_HUMAN	IGHV3-7	Immunoglobulin heavy variable 3-7	6180.46	8504.25	4970.8	11264.4	7374.68	5061.9	1771.08	3472.67	2762.31	3330.16
P01833	3.66%	3	764	5.4322	83283.6	P01833	PIGR_HUMAN	PIGR	Polymeric immunoglobulin receptor	69259.1	66744.2	61524.2	52646.7	61232.8	33848.4	35038.2	39341.9	40122.2	32614.1
P01834	29.91%	2	107	6.4463	11765	P01834;A0A4P8J2G1;A0A4P8J4D6;A0A4P8J9P8;A0A5H1ZRQ3;Q0KKI6;Q569I7;Q5EFE6;Q6GMX0;Q6P5S8;Q6PIL8;Q6PJF2;Q7Z3Y4;Q8TCD0;S6AWD3;S6AWD6;S6AWE3;S6AWF4;S6B294;S6B2A1;S6B2C3;S6BGE9;S6C4R6;V9HW34	IGKC_HUMAN	IGKC	Immunoglobulin kappa constant	271966	246143	228265	237433	215528	185481	259903	228521	239319	234934
P01857	21.55%	9	399	6.9248	43911.9	P01857;P0DOX5;A0A0A0MS07;A8K008;Q5EFE5;Q6GMX6;Q6MZQ6;Q6MZV7;Q6N089;Q6N094;Q6N095;Q6N096;Q6N097;Q6PYX1;Q7Z351;S6B291;V9HW68	IGHG1_HUMAN	IGHG1	Immunoglobulin heavy constant gamma 1	941402	928858	853080	999764	941792	683427	555306	572640	672424	632177
P01859	5.57%	2	395	6.4838	43805.8	P01859;P01861;A0A4P8J535;A0A4P8J6J1;Q68CN4;Q6MZX7;Q6N093;S6BGF5	IGHG2_HUMAN	IGHG2	Immunoglobulin heavy constant gamma 2	222393	217285	205738	212538	249953	99797.8	114466	118972	131801	102867
P01860	2.69%	2	446	6.8329	49092.9	P01860;A0A5J6KJ24;A0A9H3ZR93;A0A9H4DHQ2;Q5EBM2;Q6N030;Q86TT2;Q8NF17	IGHG3_HUMAN	IGHG3	Immunoglobulin heavy constant gamma 3	38670.4	44223.4	29931	33410.5	40837.8	30796.5	24845.3	22884.6	15983.5	13379.8
P01871	16.88%	8	474	6.0558	51923.6	P01871;P0DOX6;Q86TT1	IGHM_HUMAN	IGHM	Immunoglobulin heavy constant mu	53828.9	48809.9	49347.4	46897.4	54758.4	63383.9	51751.9	64811.8	53615.1	52303.3
P01876	12.81%	4	398	5.3726	42848.5	P01876;P01877;P0DOX2;A0A0G2JMB2;Q6MZV6;Q6MZW0;Q6MZX9;Q6N041;Q6N090;Q6N091;Q6N092;Q6P089;Q6ZVX0;Q6ZW64;Q7Z374;Q7Z379;Q8NCL6;Q8WY24;Q96DK0;Q96K68;Q9NPP6;Q9UP60	IGHA1_HUMAN	IGHA1	Immunoglobulin heavy constant alpha 1	175287	188443	190753	177134	194704	109220	114803	111373	121388	112983
P01877	3.84%	1	391	5.3754	42333.9	P01877;P0DOX2;A0A0G2JMB2;Q6MZV6;Q6MZX9;Q6N041;Q6N091;Q6P089;Q6ZVX0;Q7Z374;Q7Z379;Q9NPP6	IGHA2_HUMAN	IGHA2	Immunoglobulin heavy constant alpha 2	75500.8	99150.4	84080.2	68763.4	88228.3	21876.9	32449	35128	24446.5	37289.5
P01889	7.73%	3	362	5.6492	40460.1	P01889;P13747;A0A076V2Z0;A0A0B7MHZ7;A0A0D6E1V4;A0A0I9NAK5;A0A142DDR8;A0A142J2A7;A0A142J2G6;A0A191TDI6;A0A191XZD0;A0A1C3PHE4;A0A1C3PHE8;A0A1C3PHF8;A0A1C3PHJ5;A0A1C3PHK3;A0A1C3PHK6;A0A1C3PHM0;A0A1C3PHM2;A0A1C3PHM4;A0A1C3PHN0;A0A1C3PHU5;A0A1C3PHZ9;A0A1D0BZU4;A0A1G4HPV1;A0A1G4HPX1;A0A1W1B5I2;A0A1W1RN18;A0A218N9R3;A0A223PYF0;A0A286MCF4;A0A286MCF6;A0A2H4RNB1;A0A2H4RNC4;A0A2I6PN98;A0A2I7FSR9;A0A2I8B3A5;…	HLAB_HUMAN	HLA-B	HLA class I histocompatibility antigen, B alpha chain	183085	108509	283957	162761	157969	37178.7	40347.3	54422.6	52296.5	65551.2
P01903;P01906	4.72%	1	254	4.6397	28621	P01903;P01906;A0A0G2JH46;A0A0G2JMH6;A0A0U4C4L3;A0A140TA34;A0A1U9X7S6;A0A1U9X7T6;A0A1U9X7T9;A0A1V0E3V4;A0A1W2HC18;A0A2K9UYT9;A0A345F7D7;A0A345F7E0;A0A346ASF5;A0A346MPT6;A0A482LU68;A0A4P8NGF6;A0A4Y5R8Q2;A0A5A4LJP2;A0A5A4LKR4;A0A5H2UEZ6;A0A5J6D2Z6;A0A5P8NFE2;A0A5P8NFL4;A0A5P8NK25;A0A649ZUV0;A0A678ZWF7;A0A678ZWG2;A0A6B7G4C3;A0A6B7HFD7;A0A6B7HFM0;A0A6B7HG10;A0A6B7HG83;A0A6B7HHD8;A0A6B7IAL1;A0A6B7IDI5;…	DQA2_HUMAN;DRA_HUMAN	HLA-DQA2;HLA-DRA	HLA class II histocompatibility antigen, DR alpha chain							7755.79	4119.04	3839.51	5412.28
P01909	5.51%	1	254	5.5263	27804.9	P01909;A0A0U4C4L3;A0A173ADH0;A0A1W2HC18;A0A346ASF5;A0A346FLH4;A0A3S8IFE0;A0A455QYR6;A0A455R111;A0A482LU68;A0A482LZZ7;A0A4P8JC38;A0A4P8NGF6;A0A4Y5R8Q2;A0A5A4LJP2;A0A5A4LKR4;A0A5B9R1D9;A0A5H2UEZ6;A0A5H2V0U4;A0A5J6D2Z6;A0A5P8NFE2;A0A5P8NFL4;A0A649ZUJ5;A0A649ZUV0;A0A649ZUY6;A0A649ZVH5;A0A678ZKE1;A0A678ZWG2;A0A678ZZ02;A0A6B7G4D2;A0A6B7HFD7;A0A6B7HG10;A0A6B7HG83;A0A6B7HHD8;A0A6B7IAL1;A0A6B7IDI5;A0A6B7I…	DQA1_HUMAN	HLA-DQA1	HLA class II histocompatibility antigen, DQ alpha 1 chain							4802.43	8858.6
P02008	30.28%	3	142	8.1307	15637	P02008;Q1W6G9	HBAZ_HUMAN	HBZ	Hemoglobin subunit zeta	11621.2	11501.4	13543	11260.3	13283.3					5062.71
P02042	29.93%	4	147	7.9645	16055.5	P02042;A0N071;E9PEW8;E9PFT6;B2M1S8;D1MGQ0;Q14477;Q14485;Q4F786;Q670S4;Q6J1Z7	HBD_HUMAN	HBD	Hemoglobin subunit delta	6875360	6713810	6193900	5975610	6210940	2939160	2877120	3085720	3051350	3213440
P02452	4.58%	7	1464	5.4713	138911	P02452	CO1A1_HUMAN	COL1A1	Collagen alpha-1(I) chain	25897.9	26758.1	30969.2	27269.3	23955.1		64823.8	79708.1	50364.9	37954.3
P02461	3.07%	4	1466	6.5599	138564	P02461;H7C435	CO3A1_HUMAN	COL3A1	Collagen alpha-1(III) chain	20320.6	12467.3	17683	17718.8	18093.6					13642.9
P02462	0.84%	1	1669	8.3807	160611	P02462;P29400;A0A0A0U994;A0A3B3ISV3;A0A6G9EL94;A7MBN3;A9LSU1;Q59F15	CO4A1_HUMAN	COL4A1	Collagen alpha-1(IV) chain		1330.56	1296.67	753.951	732.206	1699.68	2131.45	4723.27		939.067
P02511	13.14%	3	175	7.2524	20158.9	P02511;V9HW27;A0A024R3B9;A0A140G961;C3VMY8;E9PJL7;E9PNH7;E9PRA8;B4DIA6	CRYAB_HUMAN	CRYAB	Alpha-crystallin B chain	10716.8	9726.93	5297.11	4722.58	5735.04	2112.85		5506.03	8075.3	6086.71
P02533	56.57%	33	472	4.8073	51561.5	P02533	K1C14_HUMAN	KRT14	Keratin, type I cytoskeletal 14	1998870	1796420	1984130	2109180	1753360	932436	925523	961663	927012	1003060
P02538	27.66%	20	564	8.005	60044.9	O95678;P02538;P48668;A0A0S2Z428;A8K2I0;B2R853;B4DKV4;B4DRR0;B4DRU6;B4DRY0;B4DWU6	K2C6A_HUMAN	KRT6A	Keratin, type II cytoskeletal 6A	583333	587499	533898	498300	447059	348720	377863	402461	336143	392219
P02545	56.48%	47	664	6.9746	74139.5	P02545;A0A384MQX1;A0A6Q8PFJ0;A0A804HL68;Q5TCI8;A0A6Q8PHQ9;B4DFR3;H0YAB0;Q5I6Y5;W8QEH3	LMNA_HUMAN	LMNA	Prelamin-A/C	216508	197155	213547	215485	228117	178339	182619	207582	206268	213043
P02549	19.59%	52	2419	4.6879	280014	P02549	SPTA1_HUMAN	SPTA1	Spectrin alpha chain, erythrocytic 1	83317.2	85879.9	81111.3	83037.6	77788.6	79440.9	76902.7	76828.9	80143.4	77783
P02647	47.19%	12	267	5.4994	30777.8	P02647;A0A024R3E3;F8W696	APOA1_HUMAN	APOA1	Apolipoprotein A-I	92460.6	69437.5	91169.2	89686.3	90351.1	99491.2	103072	111223	84015.8	92315.2
P02649	30.60%	8	317	5.4202	36154.1	A0A0S2Z3D5;P02649;A0A346DBY2;J9ZVQ3;A0A0S2Z3B1;A0A0S2Z3J5;A0A0S2Z3V0	APOE_HUMAN	APOE	Apolipoprotein E	13608.5	16820.9	13994	16664.7	15703.7	9977.14	9292.8	10094.8	4364.56	11553.6
P02656	27.27%	2	99	5.0336	10852.3	P02656;A3KPE2;B0YIW2	APOC3_HUMAN	APOC3	Apolipoprotein C-III	9400.17	19985.7	13559	18060.2	9401.16	7103.85	6075.64	8651.93	10217.2	5600.7
P02671	24.02%	21	866	5.8643	94973	P02671	FIBA_HUMAN	FGA	Fibrinogen alpha chain	282643	292748	279957	291082	273969	387690	347298	394600	373655	373515
P02675	30.55%	21	491	8.3237	55928.2	P02675;V9HVY1;B4E1D3;D6REL8	FIBB_HUMAN	FGB	Fibrinogen beta chain	646697	632078	626080	545575	614159	711906	725173	758633	776330	743350
P02679	23.40%	11	453	5.3178	51511.7	P02679;C9JC84;C9JEU5;A0A140VJJ6;C9JPQ9;C9JU00;Q7Z664	FIBG_HUMAN	FGG	Fibrinogen gamma chain	128917	123899	113738	116818	109797	178362	176638	157380	180594	163019
P02686	14.80%	5	304	10.4596	33117.1	P02686;A8MZH3;E9PLQ9;E9PLU9;E9PNZ1;F8WEU6;H0YEA2;H0YF02;H7BYR8;J3KS94;J3QL64;J3QQK6;A8K1H8;B4DF42;B7Z3Y6;E9PKX9;E9PMR5;E9PQE7;E9PSE2;F5H7N4;J3KT34;J3QKL5	MBP_HUMAN	MBP	Myelin basic protein	82215.8	73169.5	66264.2	93002.6	98223.4	54220.5	45321.8	47455.7	47696.3	49681.1
P02689	9.09%	2	132	10.5487	14909.4	P02689;P15090;E7DVW4;E5RH45;E5RIR0	MYP2_HUMAN	PMP2	Myelin P2 protein	60884.4	67491.4	73330.1	69538.6	75158	7302.28	4154.64	4492.98	10415.3	5701.54
P02730	24.37%	25	911	4.8364	101792	P02730;E2RVJ0;G4V2I8;G4V2I9	B3AT_HUMAN	SLC4A1	Band 3 anion transport protein	732488	781186	782805	808925	689988	724156	724459	797637	761765	845901
P02741	9.82%	4	224	5.322	25038.6	P02741	CRP_HUMAN	CRP	C-reactive protein	66572.2	39124.9	49749.2	49494.2	42879.5			17648.7
P02743	22.42%	4	223	6.4872	25387.1	P02743;V9HWP0	SAMP_HUMAN	APCS	Serum amyloid P-component	44138	46535.3	48714.8	52836.6	49497.3	21395.4	22374.4	21175.2	20629.5	22402.7
P02747	4.90%	1	245	8.453	25773.7	P02747;A0A024RAA7;A0A8Q3SIZ0	C1QC_HUMAN	C1QC	Complement C1q subcomponent subunit C					1851.22	6293.22	9574.55	5847.12	5976.32	6553.43
P02748	11.27%	6	559	5.2672	63173.4	P02748;A0A8Q3SI37;A0A8Q3SI39;A0A8Q3SI95	CO9_HUMAN	C9	Complement component C9	36940.8	43315.3	37507.6	36086.5	52562.3	10015.2	13347.7	12901.6	10612.5	6055.93
P02749	2.61%	1	345	7.9761	38298.2	P02749;A0A384NKM6;B4DPN0;D9IWP9	APOH_HUMAN	APOH	Beta-2-glycoprotein 1	11543.2	6607.25	16508.4	13551.1	11111.8	14083.8	10702.2	24002.1	9501.77	10694.1
P02750	15.56%	4	347	6.9038	38177.9	P02750;B4E1I8;Q68CK4	A2GL_HUMAN	LRG1	Leucine-rich alpha-2-glycoprotein	75870.3	62971.6	76216.3	72125.9	68904.9	42801.2	30569.7	32976.6	54655.9	38119.6
P02751	14.17%	28	2477	5.1817	272320	P02751;A0A384MR03;B4DTK1;B4DU16;B7ZLE5;H0Y7Z1;Q59G22;Q68CX6;Q6MZM7;Q6N084;A6YID2;A6YID3;A6YID4;A6YID5;A6YID6;A6YID7;Q5CZ99	FINC_HUMAN	FN1	Fibronectin	202269	191937	190288	179019	213134	189309	195364	216811	211181	230689
P02763	17.91%	4	201	4.7531	23539.6	P02763;V9HWF6	A1AG1_HUMAN	ORM1	Alpha-1-acid glycoprotein 1	283578	293593	303751	288334	276433	445921	464597	542001	491545	483318
P02765	6.27%	4	367	5.5209	39340.7	P02765;C9JV77;B7Z556;B7Z8Q2	FETUA_HUMAN	AHSG	Alpha-2-HS-glycoprotein	7355.91	5955.07	6757.62	7536.37	13191.1	30294.6	46764.7	27426	19022.3
P02766	8.84%	1	147	5.5706	15887	P02766;A0A087WT59;A6XGL1;A6XMH1;E9KL36	TTHY_HUMAN	TTR	Transthyretin				36433.6	48105.7	53259.1	72275.3	82944.8	67385.2	58110.9
P02768	35.14%	29	609	6.2099	69366.7	P02768;A0A0C4DGB6;A8K9P0;B2RBS8;B4DPP6;F6KPG5;H0YA55;H7C013;Q56G89;B4DPR2	ALBU_HUMAN	ALB	Albumin	609315	610689	619628	574429	583310	497463	486708	453882	472073	460853
P02774	4.01%	2	474	5.1132	52917.5	P02774;D6RBJ7;D6RF35;V9HWI6	VTDB_HUMAN	GC	Vitamin D-binding protein	19111.1	26869.7	20051.2	21933.2	21242.6	19979	33380.3	22301.5	11500.8	15477.8
P02775	25.00%	4	128	8.9869	13894.2	P02775;A0A8I5KW61;D3JV41;D3JV42;D3JV43	CXCL7_HUMAN	PPBP	Platelet basic protein	145560	120495	153133	131080	135505	201738	225561	221549	219442	190420
P02776	27.72%	3	101	8.6695	10844.9	P02776;P10720;A0A8I5KW61	PLF4_HUMAN	PF4	Platelet factor 4	5525.09	11013	31105.5	5725.27	8103.9	13755.1	6595.43	6999.07	12377.9	13492.4
P02786	9.21%	6	760	6.5719	84871.4	P02786;A0A8V8TLK4;A0A8V8TLK7;A0A8V8TLM6;A0A8V8TM41;A0A8V8TND0;A8K6Q8;F8WBE5	TFR1_HUMAN	TFRC	Transferrin receptor protein 1	17824.8	17472.4	14364.8	7832.87	30602.4	13438.6	10683.1	13631.6	17131	14324.5
P02787	12.46%	8	698	7.1028	77049.9	P02787;Q06AH7;A0A0K0K1H8;B4E1B2;Q53H26;B4DHZ6;B4DI57;H7C5E8	TRFE_HUMAN	TF	Serotransferrin	36587.8	37622.6	36560.6	33676.8	45058.3	62860.9	72341.8	61007.1	64920.7	59600.1
P02788	65.35%	76	710	8.142	78181.9	P02788;E7ER44;V9HWI4;A0A161I202;A8K494;B2MV14;B3KSL2;B3VMW0;B7ZAL5;E7EQB2;Q2TUW9;Q5EK51;W8QEY1;B4E1V0	TRFL_HUMAN	LTF	Lactotransferrin	29242500	29395600	29734100	28798000	30278100	56331000	55830200	56799000	55817000	56883200
P02792	38.86%	11	175	5.5874	20019.7	P02792;A0A384MDR3;B1Q3B3;B1Q3B4;Q6S4P3	FRIL_HUMAN	FTL	Ferritin light chain	303414	269884	239426	285006	276943	108489	119791	136323	121597	120598
P02794	57.92%	14	183	5.2875	21225.6	P02794;A9JQE1;B3KXC3;E9PKY7;E9PRK8;G3V192;Q6NS36;Q6NZ44;Q8TD27	FRIH_HUMAN	FTH1	Ferritin heavy chain	746473	760878	671264	738457	669586	410777	323557	392188	350707	357760
P03886	2.52%	1	318	6.4729	35660.6	P03886;U5Z754;A0A023I7N5;A0A023Q5S8;A0A023Q700;A0A023Q7R1;A0A023Q875;A0A023QC18;A0A023QG73;A0A023QHN5;A0A023QKB4;A0A023QKQ2;A0A023QL98;A0A023QMR7;A0A023QR60;A0A023QRY9;A0A023QST8;A0A023QUI7;A0A023QW57;A0A023QWQ3;A0A023QXG8;A0A023QXT5;A0A023QYN1;A0A023QZ36;A0A023QZZ1;A0A023R170;A0A023R1S1;A0A023R4Q0;A0A023R5N9;A0A059QB76;A0A059QCS4;A0A059QCY2;A0A059QD90;A0A059QDA5;A0A059QEI7;A0A059QF23;A0A059QFE2;…	NU1M_HUMAN	MT-ND1	NADH-ubiquinone oxidoreductase chain 1	12324.7	11199.5	12208.1	11471.5	17892.9	15982.2	15098	23620.7	20214.5	13600.5
P03905	4.79%	2	459	9.6588	51580.9	P03905;A0A059QUW1;A0A343IDZ2;A0A3Q9CRK5;A0A3S9JHN2;H9EC08;Q4G8Y4;Q9B2Y7;A0A023I905;A0A023Q6C7;A0A023Q6X3;A0A023Q9G1;A0A023Q9X5;A0A023QGA7;A0A023QGC0;A0A023QHD1;A0A023QNG3;A0A023QQQ9;A0A023QT03;A0A023QTW4;A0A023QUC2;A0A023QVM5;A0A023QWK0;A0A059QAQ3;A0A059QD15;A0A059QH26;A0A059QLZ1;A0A059QM57;A0A059QNP1;A0A059QNU0;A0A059QP87;A0A059QPD2;A0A059QQ89;A0A059QQI6;A0A059QQY2;A0A059QR61;A0A059QSR8;A0A059QV…	NU4M_HUMAN	MT-ND4	NADH-ubiquinone oxidoreductase chain 4				7724.26	23795.4		6985.99	1012.7		3427.06
P03915	5.97%	3	603	9.3027	67026.5	P03915;A0A141ZT86;A0A343F3U9;A0A343JLZ3;A0A346LZU5;A0A888W477;A1Z4K5;A6YVZ7;A6YZ48;A6ZFN6;B2WRM8;B9EEN6;B9EFD3;C7AAY8;D2K1I3;D7PAQ6;G1FHS3;G4W5R1;H9T3K9;L7XLF4;Q06V50;Q4EYP3;Q4G9U5;Q4GDK8;Q4GE79;Q4GEN5;Q4GF15;Q4GFX7;Q4GHG0;Q4GHL2;Q4GI57;Q4GJ06;Q4GJP0;Q4GLM9;Q4GMK4;Q4GQ64;Q4GSD1;Q4GTI4;Q4GUE6;Q4GVS7;Q4GW31;Q53ZV6;Q5S8W0;Q5SB14;Q6RMF4;Q6VI79;Q6VID5;Q6VIF3;Q7GWT3;Q7GXT4;Q7Y6Z2;Q7Y7F0;Q7Y823;Q7YCE2;Q…	NU5M_HUMAN	MT-ND5	NADH-ubiquinone oxidoreductase chain 5	11969.8	19779.6	10949.7	16344.1	14104.2	18183.7	17534	19050.4	15635.3	13364.7
P03923	8.05%	1	174	3.8954	18622.1	P03923;Q5XRX3;Q6RRL4;Q7GWZ6;U5Z977;A0A023I7W4;A0A023I852;A0A023I8N0;A0A023I8P3;A0A023Q568;A0A023QFF6;A0A023QQE5;A0A023R385;A0A023R5S7;A0A059QF73;A0A059QLG0;A0A059QPR0;A0A059QQW3;A0A059QTJ2;A0A059RBF9;A0A059RG71;A0A059RI68;A0A059RJ10;A0A059RMZ8;A0A059RNZ2;A0A059RR87;A0A059S6I0;A0A068BPU9;A0A068C695;A0A075C7T2;A0A075X6N0;A0A096W049;A0A096WNH2;A0A097Q221;A0A097Q4B7;A0A0A0PMS4;A0A0A0PPE7;A0A0A0PPV1;A…	NU6M_HUMAN	MT-ND6	NADH-ubiquinone oxidoreductase chain 6	43515.9	37877.5	33104.1	29193.1	31316.7	42258.3	37208.9	39822.7	37462.1	26679.4
P03928	13.24%	2	68	10.553	7991.65	P03928;A0A023QZ89;A0A059QAQ1;A0A059QM53;A0A059QNN4;A0A059QTT8;A0A059RI25;A0A059RIB6;A0A059RKD4;A0A059RNH1;A0A059RQV9;A0A059RSG1;A0A059RUI7;A0A059RV36;A0A059S4M9;A0A068CC51;A0A075X6N5;A0A076MDE1;A0A096WXL7;A0A097Q3K7;A0A0E3D7E7;A0A0G2UR89;A0A0N6YMY6;A0A0R4PWR5;A0A0U3FIW0;A0A141ZRI2;A0A143FYJ4;A0A143FYL8;A0A143FZ63;A0A161GI05;A0A1B0W0U4;A0A1B1PEM9;A0A1B1PEP8;A0A1B2VWW7;A0A1J0QQD7;A0A1L1ZBK8;A0A1S6M…	ATP8_HUMAN	MT-ATP8	ATP synthase protein 8	52554.2	53315	49766.4	65950.1	56893.8	34965.9	38731.9	35313.6	40754.3	36501.1
P04003	5.36%	3	597	7.2785	67033.2	P04003;B4E1D8;B4E1E1	C4BPA_HUMAN	C4BPA	C4b-binding protein alpha chain	34741.2	26824.3	32534.7	33168.4	31121.5	40491.4	34042.1	33137.7	43485.5	33841.4
P04004	13.18%	9	478	5.5405	54305.6	P04004;D9ZGG2;J7HH10	VTNC_HUMAN	VTN	Vitronectin	131462	122139	111665	107129	123825	143199	130574	145544	142184	119196
P04035	1.46%	1	888	6.7033	97476.1	P04035;A0A7P0Z481;A8KA27;B2R649	HMDH_HUMAN	HMGCR	3-hydroxy-3-methylglutaryl-coenzyme A reductase		5729.32
P04040	49.53%	34	527	7.3533	59756.2	A0A384P5Q0;P04040;B4DWK8;Q8TAK2	CATA_HUMAN	CAT	Catalase	3337750	3310130	3290580	3218100	3276140	4145740	3921290	3681940	3670990	4021010
P04049	4.94%	3	648	9.6107	73051.6	L7RRS6;P04049;A0A0S2Z4L5;A0A0S2Z559;A0A8I5KQV4;A0A8I5KS16;A0A8I5KSB0;A0A8I5KSV6;A0A8I5KTA5;A0A8I5KYC4;A0A8I5QKU8;A0A8I5QKZ6;B4E0X2;B4E1N6;A0A8I5KWF7;A0A8I5KWS9;C7TPG7;D7PBN3;H7C155	RAF1_HUMAN	RAF1	RAF proto-oncogene serine/threonine-protein kinase	60837.8	61785.6	49392.9	66000.2	65104.4	84963.1	73317.9	78470.6	81686.4	88398.9
P04062	19.22%	11	536	7.5652	59716.3	A0A068F658;P04062;A0A068F4C8;A0A068F579;A0A068F753;A0A0G2JLB3;A0A0G2JNZ0;A0A0G2JNZ5;A0A223PQI4;B2R6A7;B7Z6E6;B7Z6S9;B7Z731;B7Z7G9	GBA1_HUMAN	GBA1	Lysosomal acid glucosylceramidase	133753	154092	144899	135506	132420	111592	131914	111571	120775	125943
P04066	9.23%	5	466	6.8197	53688.9	P04066	FUCO_HUMAN	FUCA1	Tissue alpha-L-fucosidase	33383.2	34543	33508.3	33538.9	39706.9	48490.5	53910.5	40571.4	45703.7	54248.4
P04075	84.34%	34	364	8.0931	39420	P04075;A0A0M4FNU3;H3BR68;J3KPS3;V9HWN7	ALDOA_HUMAN	ALDOA	Fructose-bisphosphate aldolase A	9743450	10245700	10465700	9976500	9610580	7532720	7761190	7769580	7575920	7936310
P04080	55.10%	6	98	7.4202	11139.6	P04080;Q76LA1	CYTB_HUMAN	CSTB	Cystatin-B	48042.8	36515.9	40855.5	38500.4	44978.6	31503.6	34332.3	34354.6	33433.6	37833.5
P04083	67.92%	36	346	6.9592	38714.2	P04083;Q5TZZ9;Q5T3N1;A0A4D5RAA2;A0A4D5RAB7;A0A4D5RAG0;A0A4D5RAI5;A0A4D5RAU4;B4DL19;A0A4D5RAH0	ANXA1_HUMAN	ANXA1	Annexin A1	8682260	9144760	8438080	8013680	8478930	8812730	9056720	9284990	8593080	8524420
P04114	12.97%	52	4563	7.0347	515545	P04114;C0JYY2;Q59HB3	APOB_HUMAN	APOB	Apolipoprotein B-100	58650.2	65266.5	62813.7	62338.1	63475.4	112010	127304	124644	121525	122124
P04150	11.97%	9	777	6.2999	85659.3	F1D8N4;P04150;A0A494C0P1;A0A5B9RIM3;B6ZGU6;E5KQF5;E5KQF6;H6V745;B7Z7I2	GCR_HUMAN	NR3C1	Glucocorticoid receptor	44171.5	35150.2	34385.5	36189.8	41784	35363.2	30283	34793.1	36015.3	32952.7
P04179	36.04%	7	222	8.2741	24750.1	A0A384NL29;P04179;F5GYZ5;F5H4R2;Q7Z7M4;Q7Z7M5;Q7Z7M6;Q7Z7M7;A0A4Y1U0K4;A0A4Y1U1I6;A0A4Y1U1P4;A0A4Y1U4I2;A0A4Y1U5Z3;F5GXZ9;G5E9P6;Q4ZJI1;Q6LE88;Q96AM7;Q9UG59	SODM_HUMAN	SOD2	Superoxide dismutase [Mn], mitochondrial	205234	246596	198795	198807	219942	205006	176813	191436	192985	184983
P04181	23.46%	11	439	7.0024	48534.8	P04181;A0A140VJQ4	OAT_HUMAN	OAT	Ornithine aminotransferase, mitochondrial	45173.7	49348.7	49224.6	34540.4	37718.2	57865.2	41859.6	36304	37598.2	50548.6
P04183	5.56%	1	234	8.554	25468.7	P04183;A0A384MDV9;B5BU32;B5BUF9;K7ERJ1;K7ERV3;K7ES52	KITH_HUMAN	TK1	Thymidine kinase, cytosolic							16215.4	24891.5		13183.4
P04196	4.38%	2	525	7.496	59578.3	P04196;B2R8I2	HRG_HUMAN	HRG	Histidine-rich glycoprotein			2841.08	3440.07	3262.17
P04216	9.32%	1	161	8.8321	17934.7	P04216;B0YJA4;Q59GA0;E9PIM6;E9PNQ8;J3QRJ3	THY1_HUMAN	THY1	Thy-1 membrane glycoprotein		4771.17
P04217	2.22%	1	495	5.7087	54253.5	P04217;B3KP79;V9HWD8	A1BG_HUMAN	A1BG	Alpha-1B-glycoprotein	4678.53	6413.16	6363.16	5646.6	8802.51	9783.58	10548.8	7871.84	10751.9	9132.46
P04259	6.56%	3	564	8.0049	60067	P04259;P48668;B2R853;B4DKV4;B4DRY0	K2C6B_HUMAN	KRT6B	Keratin, type II cytoskeletal 6B	326675	353443	370637	299457	274596	347919	275962	226693	230802	221674
P04264	52.64%	52	644	8.1566	66038.7	P04264;H6VRF8;H6VRF9;H6VRG0;H6VRG1;H6VRG2;H6VRG3	K2C1_HUMAN	KRT1	Keratin, type II cytoskeletal 1	15086300	14906500	16446600	15181600	15221900	5635320	6156280	5658980	5419890	6087630
P04275	5.79%	14	2813	5.1538	309265	P04275;L8E853;B4DMS3	VWF_HUMAN	VWF	von Willebrand factor	15241.3	18369.4	14070	22455.7	15131.5	24659.1	19479.9	22031.6	18395.6	19864.5
P04279	62.55%	41	462	9.834	52130.9	P04279;A0JLP2	SEMG1_HUMAN	SEMG1	Semenogelin-1	79976.5	98050.1	82149.1	93104.4	117324	2314410	2728640	2713410	2295740	2618550
P04350	20.50%	7	444	4.5137	49585.8	P04350;B4DE77;B4DFH6;B4DJ43	TBB4A_HUMAN	TUBB4A	Tubulin beta-4A chain	2864390	2748090	2822350	2862280	2560550	2659630	2236050	2380630	2455960	2416060
P04406	37.01%	24	335	8.6135	36053.2	P04406;V9HVZ4;E7EUT5;Q2TSD0;B4DRV9;Q0QET7	G3P_HUMAN	GAPDH	Glyceraldehyde-3-phosphate dehydrogenase	2584120	2560830	2810010	2867370	2617580	2190970	2227650	1815870	2025130	1942070
P04424	22.84%	10	464	6.4351	51658	P04424;A0A024RDL8;A0A0S2Z316;A0A5F9ZHM8;B4DU69;A0A0S2Z3B0;A0A5F9ZHC6;Q6XYD2	ARLY_HUMAN	ASL	Argininosuccinate lyase	98691.9	102563	101366	97857.8	94927.6	90202.5	82524.6	86052.8	91377.5	69599.9
P04439	20.82%	9	365	5.8485	40840.7	P04439;A0A060VCY5;A0A060VD16;A0A060VHD0;A0A0D6K9K6;A0A0S4XQP0;A0A0S4XQR6;A0A0S4XQR9;A0A0S4XQV7;A0A0S4XQY0;A0A0S4XQY1;A0A0S4XRD4;A0A0S4XRI5;A0A0S4XRI6;A0A0S4XRL3;A0A0S4XRT2;A0A0U5KK56;A0A0U5Q331;A0A1C3PH98;A0A1C3PHA9;A0A1C3PHG3;A0A1D0C3Y2;A0A1G4HPW4;A0A1V0EFF9;A0A1V0EFI3;A0A1W1B695;A0A1W2PS24;A0A1Z1VXF7;A0A1Z2RTQ8;A0A223FL01;A0A286LD96;A0A286LD97;A0A286LD98;A0A286RNH9;A0A2H4RK80;A0A2H4WPW6;A0A2H4W…	HLAA_HUMAN	HLA-A	HLA class I histocompatibility antigen, A alpha chain	725518	649441	727496	694076	683457	611872	744957	581708	666246	573551
P04440	4.26%	1	258	8.6097	29159.3	P04440;A0A076J9C2;A0A0D6K963;A0A0D6K9C3;A0A0D6K9L5;A0A0G2JII1;A0A0G2JJV3;A0A0S2C2L5;A0A0S2C388;A0A0S4XQV6;A0A140T8Z3;A0A173G4L4;A0A182DWF4;A0A1C3PI18;A0A1C3PI28;A0A1C3PI30;A0A1C3PI36;A0A1C3PI45;A0A1C3PI46;A0A1C3PI48;A0A1C3PI56;A0A1C3PIF2;A0A1N7SYA2;A0A1N7SYA5;A0A1N7SYB0;A0A1N7SYB4;A0A1N7SYB6;A0A1N7SYC4;A0A1N7SYD3;A0A1N7SYD9;A0A1N7SYE9;A0A1N7SYF5;A0A1N7SYF6;A0A1N7SYF8;A0A1N7SYH0;A0A1N7SYH1;A0A1N7S…	DPB1_HUMAN	HLA-DPB1	HLA class II histocompatibility antigen, DP beta 1 chain	9420.62		4999.28			34030.1	26863.4	35507.5	25399.8	27642.6
P04632	25.75%	9	268	4.8179	28315.7	P04632;A0A075B7C0;A0A0C4DGQ5;K7EIV0;K7ELJ7;K7EM73;U3KQE2	CPNS1_HUMAN	CAPNS1	Calpain small subunit 1	2930350	2766760	2702500	2495500	2441620	980669	1294910	1144430	1075440	1098090
P04746;P0DTE7;P0DTE8;P0DUB6;P19961	3.13%	1	511	7.0108	57706.8	P04746;P0DTE7;P0DTE8;P0DUB6;P19961;A0A804HHZ3;B7ZMD7;Q53F26;Q6NSB3	AMY1A_HUMAN;AMY1B_HUMAN;AMY1C_HUMAN;AMY2B_HUMAN;AMYP_HUMAN	AMY1A;AMY1B;AMY1C;AMY2A;AMY2B	Pancreatic alpha-amylase		1042.41					1830.83			752.874
P04792	36.59%	6	205	6.3437	22782.5	P04792;A0A6Q8PGK1;V9HW43;A0A6Q8PF43;A0A6Q8PFE7;A0A6Q8PFK8;A0A6Q8PGY2;A0A6Q8PH65;A0A6Q8PHA6;A0A6Q8PHJ6;B4DL87	HSPB1_HUMAN	HSPB1	Heat shock protein beta-1	35953	34198.9	24554.8	29435.3	31192.1	15013.1	17961.1	22733.5	17840.6	21039.8
P04839	20.53%	17	570	8.7314	65335.9	P04839;A0A0S2Z3S6;A0A8Q3SIJ1;B4DWD1;B4DWE0	CY24B_HUMAN	CYBB	Cytochrome b-245 heavy chain	638811	592463	648921	666919	719102	760566	882026	768956	848362	733528
P04843	47.45%	29	607	6.3349	68569.4	P04843;B7Z4L4;B4DNJ5;Q53EP4;Q6IBR0;Q96HX3	RPN1_HUMAN	RPN1	Dolichyl-diphosphooligosaccharide--protein glycosyltransferase subunit 1	1880440	1734480	1633560	1760780	1693390	1206680	1245690	1239480	1277130	1277360
P04844	28.84%	22	631	5.4591	69284	P04844;A0A994J5J1;B2RE46;B4DJL0	RPN2_HUMAN	RPN2	Dolichyl-diphosphooligosaccharide--protein glycosyltransferase subunit 2	1297510	1081340	1011410	1210250	1156780	836000	701990	737524	859442	839935
P04899	29.86%	12	355	5.2004	40450.9	P04899;B3KP24;B3KX51;Q96C71;Q6LCB5	GNAI2_HUMAN	GNAI2	Guanine nucleotide-binding protein G(i) subunit alpha-2	1468250	1471710	1486940	1496820	1445460	1617760	1780320	1579440	1497410	1678010
P04920	12.89%	16	1241	6.2452	137009	P04920;A0A7I2V5T6;Q59GF1;Q6PJY3;Q8TAG3;Q99654;Q9UEY4;Q9UEY5;Q9UEY6	B3A2_HUMAN	SLC4A2	Anion exchange protein 2	79061.6	72407.1	80748.5	75811.4	85188.5	81059.2	77168.4	74636.4	77829.9	66899
P05023	35.09%	39	1023	5.147	112896	P05023;B7Z3V1	AT1A1_HUMAN	ATP1A1	Sodium/potassium-transporting ATPase subunit alpha-1	407659	371110	408975	398852	407533	450498	460969	456146	438700	398763
P05026	8.25%	2	303	8.6732	35061.3	P05026;A3KLL5;A0A8I5KNT2;A6NGH2;B7Z9S8;Q6LEU2	AT1B1_HUMAN	ATP1B1	Sodium/potassium-transporting ATPase subunit beta-1	42701.3	27454.7	37283.4	35017.1	38418.6	11166.2		11920.1	12051.1
P05062	14.84%	4	364	7.8423	39473	P05062;A0A3B3IS80;A8K430;Q8NHT3	ALDOB_HUMAN	ALDOB	Fructose-bisphosphate aldolase B	24650.1	18064.7	20609.4	19575.8	14385	15845.1	12852.9	16609.3	10242.4	17801.6
P05067	12.34%	10	770	4.4545	86943.2	A0A140VJC8;A0A218KGR2;E9PG40;P05067;A0A0A0MRG2;B4DM00;B4DMD5;B4DQM1;B4DJT9;H7C0V9;H7C2L2	A4_HUMAN	APP	Amyloid-beta precursor protein	40471.3	61095.9	60989.4	63228.7	68081.4	39671.8	34054	39660.5	47022.7	38446
P05089	32.61%	14	322	7.1607	34734.9	P05089;A0A5F9ZGN6;A0A5F9ZH78	ARGI1_HUMAN	ARG1	Arginase-1	1453240	1492520	1607410	1622050	1536570	1044880	975227	1075180	1078730	975476
P05090	16.40%	3	189	4.7937	21275.5	P05090;B4DGC3;C9JF17;C9JX71	APOD_HUMAN	APOD	Apolipoprotein D	244072	223842	199248	244892	208863	102281	100943	105227	107269	92388.1
P05091	24.18%	13	517	6.9903	56381.3	P05091;A0A384NPN7;B4YAH7;Q53FB6;F8VP50	ALDH2_HUMAN	ALDH2	Aldehyde dehydrogenase, mitochondrial	96182.2	77238	77447.7	85786.7	91884.6	116225	115139	120966	118390	127248
P05106	12.56%	9	788	4.8543	87057.8	P05106;A0A5E4DMZ9;L7UUZ7	ITB3_HUMAN	ITGB3	Integrin beta-3	45313.1	42611.3	47905.6	51570.3	48659.6	88077.2	80607.8	80115.2	84539.4	82335
P05107	27.44%	30	769	6.9468	84790.8	P05107;A0A494C0X7;B4E0R1;D3DSM0;A0A024DBG3	ITB2_HUMAN	ITGB2	Integrin beta-2	4837780	4544960	4497330	4671320	4742380	4079020	4298400	4119760	4057020	4094910
P05109	76.34%	34	93	6.9781	10834.5	P05109	S10A8_HUMAN	S100A8	Protein S100-A8	95536100	93731400	105190000	97932900	94280300	84822400	82064200	84539300	84223500	82788900
P05114	22.00%	2	100	10.3982	10658.9	P05114;A6NL93;H7BXJ5;A0A494C035;F2Z2W6;F2Z2Y5	HMGN1_HUMAN	HMGN1	Non-histone chromosomal protein HMG-14	7954.52	9289.27	3366.48	9960.3	8936.46	15075	22573.8	14815.3	16749.4	13945.4
P05120	12.05%	4	415	5.3369	46596.2	P05120;B2R7Y0	PAI2_HUMAN	SERPINB2	Plasminogen activator inhibitor 2	50138.9	60687.4	50338.5	51325.5	42441	22994.2	23985.5	23093.9	26288.6	20865.1
P05141	42.95%	15	298	10.1745	32852.2	P05141;P12235;P12236;Q9H0C2;A0A0S2Z3H3;A8K787;Q6I9V5;Q6NVC0;V9GYG0;A0A0S2Z359;Q59EI9;Q59EP7	ADT2_HUMAN	SLC25A5	ADP/ATP translocase 2	252051	322868	307532	277483	297810	300386	336895	361380	317061	323159
P05154	17.73%	7	406	9.753	45674.7	P05154;G3V264;G3V265;G3V2M1;G3V482	IPSP_HUMAN	SERPINA5	Plasma serine protease inhibitor	4461.68		3601.9	3763.23	10600	37558.6	37677.4	40531.6	41381.2	41896.2
P05155	14.00%	7	500	6.5035	55154.2	P05155;A0A087WUD9;A0A384MDV8;A0A7I2V2D2;E9KL26;H9KV48;A0A0S2Z333;A0A348GSH7;E9PGN7;Q5UGI6	IC1_HUMAN	SERPING1	Plasma protease C1 inhibitor	81668.8	71597.4	61747.8	67897	69919.4	62755.2	68826.2	59176.5	39324.4	48871.5
P05156	1.72%	1	583	7.4911	65750.3	P05156;A0A2R8Y3M9;E7ETH0;G3XAM2;A8K3L0;B4DRF2;Q6LAM0	CFAI_HUMAN	CFI	Complement factor I		4908.87	3782.56	2833.59	4858.99		2430.03	3741.22		4243.67
P05161	13.33%	2	165	7.2785	17887.5	P05161;A0A096LNZ9;A0A096LPJ4	ISG15_HUMAN	ISG15	Ubiquitin-like protein ISG15	12178.6	9733.77	12887.9	7907.23		11471.1	6686.06	9981.59	3253.69	10561.2
P05164	61.88%	95	745	9.1246	83868.6	P05164;J3QSF7	PERM_HUMAN	MPO	Myeloperoxidase	70290000	66051800	66762600	69685100	68639800	89199900	88085900	92877000	86810700	87318200
P05165	13.60%	9	728	7.4857	80058.9	P05165;A0A1B0GU58;A0A1B0GWI4;B2RDE0;A0A1B0GTR1;A0A1B0GUX9;A0A1B0GWA1	PCCA_HUMAN	PCCA	Propionyl-CoA carboxylase alpha chain, mitochondrial	15596.3	15136.7	16244	16379.6	12991.7	18505.4	16033.5	16138.9	18160.7	21955.3
P05166	16.51%	7	539	7.5959	58215.7	P05166;A0A1B2JLU8;B7Z7U9;B7Z8A8;C9JQS9;E7ETT1;E7ETT4;E7EUY3;E7EX59;E9PDR0;E9PEC3;F8WBI9;Q59GV0;Q9HBR7	PCCB_HUMAN	PCCB	Propionyl-CoA carboxylase beta chain, mitochondrial	23596.4	27008.1	24469	28116.9	19814	27149.3	27426	28111.9	23242.7	24956.9
P05186	29.01%	14	524	6.6527	57304.8	P05186;B2R6Q2;B7Z1D1	PPBT_HUMAN	ALPL	Alkaline phosphatase, tissue-nonspecific isozyme	496986	481462	527828	478887	342647	88081.9	118689	128589	115405	129138
P05198	55.87%	23	315	4.7268	36112.2	P05198;Q53XC0;G3V4T5;H0YJS4	IF2A_HUMAN	EIF2S1	Eukaryotic translation initiation factor 2 subunit 1	475725	496093	498368	492485	481741	460405	466052	499222	445318	462166
P05204	42.22%	6	90	10.7939	9392.67	P05204;O00479	HMGN2_HUMAN	HMGN2	Non-histone chromosomal protein HMG-17	276060	232515	350779	329258	275009	682603	444057	612662	563523	583943
P05362	14.85%	7	532	7.986	57825.2	P05362;A0A384MEK5;Q5NKV8;B4DNT6;K7EKL8;Q15462	ICAM1_HUMAN	ICAM1	Intercellular adhesion molecule 1	50934.9	47676.6	40004.3	47481.4	47184.4	32451.6	27723.8	28959.5	25071.7	32592.7
P05386	14.04%	1	114	3.9541	11513.9	P05386;Q6FG99;Q6ICQ4;Q7Z612	RLA1_HUMAN	RPLP1	Large ribosomal subunit protein P1	10918	53394.5	114031	246777	259382	34504.1	25681.5	34670.7	39152	18720
P05387	40.87%	6	115	4.1409	11664.9	P05387	RLA2_HUMAN	RPLP2	Large ribosomal subunit protein P2	2059520	1921910	1391160	1454360	1967820	1938860	2499560	2314300	2182450	2378400
P05388	36.91%	11	317	5.7677	34273.5	P05388;A8K4Z4;B4E3D5;F8VW21;F8VWS0;F8W1K8;Q53HK9;Q53HW2;Q6NSF2;F8VZS0;Q3MHV2	RLA0_HUMAN	RPLP0	Large ribosomal subunit protein uL10	825170	1037570	1079710	1103600	1019510	995194	1241580	1100700	1065310	952314
P05413	6.77%	1	133	6.7218	14858	P05413;A0A384MDY5;Q6IBD7;S4R371;S4R3A2	FABPH_HUMAN	FABP3	Fatty acid-binding protein, heart	11842.8	11674.8	16719.2	15829.5						8905.01
P05455	37.01%	22	408	7.0545	46837.1	P05455;B5BUB5;E7ERC4;E9PFL9;E9PGX9;Q9UMH7	LA_HUMAN	SSB	Lupus La protein	405522	455356	440304	420356	443263	480663	504012	448067	480684	493180
P05546	3.21%	2	499	6.8697	57070.6	P05546;A0A7H0TJC6	HEP2_HUMAN	SERPIND1	Heparin cofactor 2	16794.7	20700.2	27334	13182.1	27136.6	25839.6	27887	21383.3	27766	31718.1
P05556	7.89%	6	798	5.04	88415.3	P05556;A0A7I2V2F9;E7EUI6;H7C4K3	ITB1_HUMAN	ITGB1	Integrin beta-1	99667.9	98483.5	95544.9	101194	94635.9	56267.9	62866.5	56786	43735	41372.6
P05771	25.93%	18	671	6.9788	76869	P05771	KPCB_HUMAN	PRKCB	Protein kinase C beta type	241758	249241	292711	244692	265861	192667	253547	179604	196609	184389
P05814	5.75%	1	226	5.5931	25381.9	P05814;W5RWE1	CASB_HUMAN	CSN2	Beta-casein	72163.1
P05976	13.92%	4	194	4.6843	21145.1	P05976;P08590;Q53R15	MYL1_HUMAN	MYL1	Myosin light chain 1/3, skeletal muscle isoform	4545270	4783170	5371210	5047820	5480600	4166030	4058640	3865860	4216520	4065720
P06127	2.22%	1	495	8.2182	54577.9	P06127;A0A384ME09;F5GYK3	CD5_HUMAN	CD5	T-cell surface glycoprotein CD5	5645.63					9369.84	15662.8	12612	9683.15	5210
P06132	2.45%	1	367	6.0496	40786.9	P06132;A0A1B0GVZ4;A0A494BZY8;A0A494C085;A0A494C0Q8;A0A1B0GVN9;A0A494C0S8;Q5T446;B4DEM5;Q71UD5	DCUP_HUMAN	UROD	Uroporphyrinogen decarboxylase				1458.45	4626.1	3085.45	2305.48		3514.72	2371.74
P06239	7.27%	3	509	5.0339	58000.6	P06239;A0A0S2Z3T3;A0A0S2Z3Y8;B4DZS7;E9PJ92;E9PKQ8;Q573B4;E9PAP0	LCK_HUMAN	LCK	Tyrosine-protein kinase Lck						38811.3	30718.3	36321.4	36134	35829.2
P06280	11.89%	5	429	5.2688	48766.8	P06280;A0A3B3IUC4;A0A6Q8PFA9;A0A6Q8PGG0;Q53HF3;Q53Y83;A0AA34QW02	AGAL_HUMAN	GLA	Alpha-galactosidase A	54694.6	62984.7	53855	62790.7	56546.5	45638.1	40466	40395.3	37266	48083.6
P06312	17.36%	2	121	4.8538	13380	P06312;A0A5C2FTQ5;A0A5C2FU73;A0A5C2FV39;A0A5C2FVP3;A0A5C2FWK2;A0A5C2FWN0;A0A5C2FWX8;A0A5C2FWZ9;A0A5C2FX33;A0A5C2FXQ7;A0A5C2FYI7;A0A5C2FYP7;A0A5C2FYP9;A0A5C2FZ57;A0A5C2FZ87;A0A5C2FZL3;A0A5C2FZQ4;A0A5C2G0A0;A0A5C2G0H4;A0A5C2G1A3;A0A5C2G1G7;A0A5C2G1P6;A0A5C2G1S8;A0A5C2G1U0;A0A5C2G1U6;A0A5C2G1Y3;A0A5C2G2A3;A0A5C2G2C9;A0A5C2G2M6;A0A5C2G2P4;A0A5C2G2Q3;A0A5C2G2U7;A0A5C2G332;A0A5C2G344;A0A5C2G374;A0A5C2G…	KV401_HUMAN	IGKV4-1	Immunoglobulin kappa variable 4-1	4699.41	15624.7	11641.8	10928.9	13294.4		15564.9	9571.97	9986.57
P06396	45.65%	38	782	6.1855	85697.5	P06396;A0A384MEF1;A0A0A0MS51;A0A0A0MT01;A0A8V8TND7;B7Z2X4;B7Z6N2;B7Z992;B7Z9A0	GELS_HUMAN	GSN	Gelsolin	2649340	2601650	3046270	3112990	3017310	3311120	3260360	3118560	3033920	3163360
P06400	16.06%	13	928	7.98	106159	P06400;A0A3B3IS71;B4DTN0	RB_HUMAN	RB1	Retinoblastoma-associated protein	51617.8	47526.9	48262.4	46002.5	53607.6	39029.8	40877.7	41038.6	45267.6	42744.6
P06401	1.07%	1	933	6.4399	98981.1	P06401	PRGR_HUMAN	PGR	Progesterone receptor			26196.1		25189.3
P06454	26.13%	5	111	3.4113	12203	P06454;B8ZZQ6;Q53S24;Q7KZ52;Q8TBK9;Q15202;Q15203;Q15204;Q86YS2;V9HVW6	PTMA_HUMAN	PTMA	Prothymosin alpha	113696	104971	113433	128054	90506.8	62375.8	65081.7	80513.6	64341.5	75486.6
P06493	17.51%	6	297	8.5993	34095.4	P06493;A0A024QZP7;Q5H9N4	CDK1_HUMAN	CDK1	Cyclin-dependent kinase 1	34386.4	24336.6	26672.7	25061.2	16556	186604	194594	190717	189182	184733
P06576	44.05%	25	529	5.0668	56559.9	P06576;H0YH81;V9HW31;F8W079;Q0QEN7	ATPB_HUMAN	ATP5F1B	ATP synthase subunit beta, mitochondrial	2529930	2397050	2551220	2353310	2501300	2190460	2197060	2271100	2160310	2176270
P06702	91.23%	27	114	6.0664	13242	P06702;B2R4M6	S10A9_HUMAN	S100A9	Protein S100-A9	152261000	155668000	135384000	142293000	149104000	113744000	108303000	113629000	113998000	113864000
P06703	32.22%	3	90	5.1471	10179.7	P06703;R4GN98	S10A6_HUMAN	S100A6	Protein S100-A6		4019.14	4087.14	3599.71	3539.52	5510.65	1079.82	5281.68	1580.51	4435.61
P06727	13.13%	5	396	5.0467	45372	P06727;Q13784	APOA4_HUMAN	APOA4	Apolipoprotein A-IV	27661.8	27530.1	36354.4	23853.6	28239.4	22272	24111.8	29523.3	32050.2	33898.3
P06729	3.99%	1	351	10.297	39448.2	P06729;Q53F96	CD2_HUMAN	CD2	T-cell surface antigen CD2						2916.12	1990.88	1274.81		2052.16
P06730	26.73%	7	217	6.031	25097.2	P06730;D6RBW1;Q32Q75;X5D7E3;H0Y8J7;B7Z2T1	IF4E_HUMAN	EIF4E	Eukaryotic translation initiation factor 4E	128307	168217	133641	124116	141103	167914	179155	176654	141236	190288
P06731	3.85%	2	702	5.4376	76795.6	P06731;A0A024R0K5;A0A087WYX0;M0QX98;M0R3J1;P78448;Q53G30;Q8N4D0;T2HUW8;T2HVB7	CEAM5_HUMAN	CEACAM5	Carcinoembryonic antigen-related cell adhesion molecule 5	328935	336276	306172	365360	341154	248479	201244	198558	213218	208413
P06733	51.84%	25	434	7.325	47169	P06733;A0A024R4F1;A0A2R8Y6G6;E2DRY6	ENOA_HUMAN	ENO1	Alpha-enolase	2806640	2769010	2866230	2784480	2812560	3634250	3820980	3933360	3523530	3706570
P06737	52.07%	65	847	7.1371	97148.6	P06737;P11216;P11217;A0A0M4FEM1;B2R825;B2RB32;B4DRQ4;B4DRW6;B4DSD8;E9PK47;Q59GM9;Q6P1L4	PYGL_HUMAN	PYGL	Glycogen phosphorylase, liver form	4572770	4495610	4474710	4544640	4358260	5700740	5982310	5880750	5799820	5752370
P06744	42.65%	23	558	8.4467	63147.1	P06744;A0A0J9YXP8;A0A0J9YYH3;A0A1W6AYU6;A0A2U3TZU2;B4DE36;K7EQ48;A0A0J9YX90;A0A2R8Y6C7;K7ENA0;K7EPY4	G6PI_HUMAN	GPI	Glucose-6-phosphate isomerase	754547	797536	865307	777793	772890	726912	670958	690162	666924	659911
P06746	12.24%	4	335	9.3961	38177.6	P06746;E5RIJ0;I1WZN9;Q53EV2;H0YBJ0;E7EW18	DPOLB_HUMAN	POLB	DNA polymerase beta	23453.7	35335.6	24301.6	23422.6	15988.4	25015.3	40301.3	33663.8	36621.3	37255.8
P06748	35.71%	16	294	4.3874	32575	A0A0S2Z491;P06748;A0A0S2Z4G7;A0A140VJQ2;A0A7I2V5S2;A0A7I2YQC0;A4ZU86;A0A7I2V2X9;A0A7I2V3G5;A0A7I2V3U2;A0A7I2V433;A0A7I2V4G8;A0A7I2V579;E5RGW4	NPM_HUMAN	NPM1	Nucleophosmin	244880	211020	237818	138518	202376	401088	364980	442343	485840	387343
P06753	18.95%	8	285	4.3762	32950	P06753;P07951;A0A0S2Z4G4;A0A2R2Y2Q3;A0A2R8Y6A3;A7XZE4;J3KN67;M1VPF4;Q5TCU3;U3KQK2;V9HW25;A0A087WWU8;A0A0S2Z4G8;A0A0S2Z4I4;A0A494C034;B2RDE1;B4DQ80;B4DWT5;Q5HYB6;Q5VU62;Q6LDX7;Q8NAG3;Q8NAH0;Q8NI98	TPM3_HUMAN	TPM3	Tropomyosin alpha-3 chain	6846520	5707480	4908800	4685750	4675060	4394220	4152660	3143670	3560370	3826160
P06756	2.10%	2	1048	5.3627	116038	P06756;L7RXH0;A0A8V8TKF7;A0A8V8TKG0;A0A8V8TKI2;A0A8V8TKT8;A0A8V8TKU8;A0A8V8TLN8;A0A8V8TLW4;A0A8V8TLW9;A5YM53;B4DYQ7	ITAV_HUMAN	ITGAV	Integrin alpha-V	21589.4	15291.8	12825	14365.8	20511.3		1604.34		4867.81
P06858	2.11%	1	475	8.177	53162.5	A0A1B1RVA9;P06858;A8K2M5;B3KRV7;Q53HW6;Q6IAV0;Q71UV2;B7Z4C6	LIPL_HUMAN	LPL	Lipoprotein lipase	5554.92	5757.03		7438.42	5147.63	32107.9	44895.3	47750.5	24835.1	38611
P06865	27.98%	20	529	4.7937	60702.8	A0A0S2Z3W3;P06865;A0A804HLJ5;H3BP20;H3BS10;A0A804HIC8;A0A804HIQ5;A0A804HIU3;A0A804HJ97;A0A804HKX5;B4DVA7;H3BTD4;H3BU85;Q9BVJ8;G3XL78;Q16017	HEXA_HUMAN	HEXA	Beta-hexosaminidase subunit alpha	379880	401793	420247	398148	399997	476599	480915	491731	479373	489363
P07099	13.19%	6	455	7.2227	52948.9	P07099;Q6FGZ3;R4SBI6	HYEP_HUMAN	EPHX1	Epoxide hydrolase 1	81262.1	80602.9	67040.4	61781.3	81678.6	58847.9	50571.6	52898.4	65871.3	38482.1
P07108	18.39%	1	87	6.4761	10044.4	P07108;A0A024RAF2;B8ZWD1;B8ZWD9	ACBP_HUMAN	DBI	Acyl-CoA-binding protein	61145.1	57118.3	55048.4	68799	59351	53997.5	57081.5	28281.5	44869.4	48614.8
P07195	36.53%	14	334	5.92	36638.5	P00338;P07195;P07864;Q6ZMR3;A0A140VKA7;A0A5F9ZHM4;F5H245;Q5U077;A0A3B3IS95;A8MW50;B4DJI1;D6NKH9;F5H155;F5H5G7;G3XAP5;G9BCY7;G9BCY8;Q96L19;V9HWB9	LDHB_HUMAN	LDHB	L-lactate dehydrogenase B chain	852193	924982	867312	915353	930081	738157	665978	663374	779984	793796
P07197	0.76%	1	916	4.5795	102472	P07197;A5YM63;B4DJT7;E7EMV2;E7ESP9;Q9UK51	NFM_HUMAN	NEFM	Neurofilament medium polypeptide	5383.25	2998.29		5612.72	6075.1			3485.72		1878.67
P07199	15.53%	8	599	4.1968	65171.3	P07199;Q71VN3	CENPB_HUMAN	CENPB	Major centromere autoantigen B	81524.1	78875.1	61277.2	55829.8	65517.9	98548.8	96276.4	104538	96697.4	104610
P07203	37.44%	7	203	6.4574	22088.2	P07203;Q7L4Q3;A0A2R8Y6B6;A0A7I2UQ36;A0A7I2YMD7;A0A994J430;A0A994J4K6;A0A994J702;A0A994J707;A0A994J4E2;A0A994J7E8;X5D926;X5DQZ7	GPX1_HUMAN	GPX1	Glutathione peroxidase 1	107730	91756.8	93124.2	111588	104542	119530	115932	110348	132365	121487
P07225	2.81%	2	676	5.3687	75122.6	P07225;A0A0S2Z4K3;A0A0S2Z4L3;A0A3B3IRK9;A0A3B3ISJ1;G5E9F8;Q16519;Q9NSD0;A0A3B3IUA6;B4E1L6;Q16441	PROS_HUMAN	PROS1	Vitamin K-dependent protein S	8410.79	7333.84		7106.3	2806.31	5108.59	10080.8	5586.68	11373.7	8484.28
P07237	55.12%	39	508	4.4901	57116.4	P07237;A0A024R8S5;A0A7P0T8J3;A0A7P0T8X1;A0A7P0T9K9;A0A7P0T9U6;A0A7P0TA35;A0A7P0TB26;I3L3P5;A0A7P0T8C0;A0A7P0T9D6;A0A7P0TA71;A0A7P0TA97;A0A7P0TAX9;A0A7P0Z4J0;A0A7P0Z4S2;B4DJS0;B4DLN6;B4DNL5;B4DUA5;H7BZ94;I3L0S0;I3L4M2;I3L514	PDIA1_HUMAN	P4HB	Protein disulfide-isomerase	3272630	3009450	3120980	2922300	3085690	2164140	2103600	2210650	2200850	2032510
P07288	15.33%	3	261	7.6257	28741.3	P07288;M0QZF9;M0R1F0;M0R1Z7;M0R294;Q15098;Q546G3;Q6LDS3;Q96A30	KLK3_HUMAN	KLK3	Prostate-specific antigen	183447	104169	128929	150758	188093	80456.3	95206.3	91270	85725.5	95422.2
P07305	27.84%	10	194	11.6049	20862.9	P07305	H10_HUMAN	H1-0	Histone H1.0	956331	909992	790579	976885	1000870	2459470	2207140	2155570	2125920	1994130
P07311	26.26%	3	99	9.9296	11260.9	P07311;G3V2U7	ACYP1_HUMAN	ACYP1	Acylphosphatase-1	88194.3	81746.4	82382.6	66282.8	86931.4	67122.2	75227.4	70696.2	77064	68048.8
P07332	30.54%	20	822	6.7071	93496.6	P07332;B4DUD9;E7ENM8;Q2VXS9	FES_HUMAN	FES	Tyrosine-protein kinase Fes/Fps	552511	572476	604378	593998	580997	566708	577189	572266	581136	557338
P07333	1.95%	2	972	6.3286	107984	P07333;E9PEK4;Q59HE0;B4E2Y8	CSF1R_HUMAN	CSF1R	Macrophage colony-stimulating factor 1 receptor				8721.69		11314.8	13743.4	16558.9	10499.6	17617.3
P07339	20.63%	10	412	6.4843	44552.2	P07339;A0A1B0GV23;A0A1B0GVD5;A0A1B0GVP3;A0A1B0GW44;A0A1B0GWE8;C9JH19;V9HWI3;F8W787;H7C469;A0A0S2Z3L4	CATD_HUMAN	CTSD	Cathepsin D	799852	716725	775456	771635	752685	238642	259461	233628	287712	223069
P07355	57.52%	24	339	7.6943	38604	A6NMY6;P07355;A0A024R5Z7;B3KRQ1;H0YL33;H0YM50;H0YMD0;H0YMU9;H0YMW4;H0YN28;H0YN42;V9HW65;H0YNP5	ANXA2_HUMAN	ANXA2	Annexin A2	315272	308477	305743	257829	249979	361444	380583	438027	406770	359551
P07359	8.59%	5	652	6.2332	71540	P07359;A5CKE2;A0A193AU54;A0A193AUV8;E0D851;E0D852;E0D853;E0D854;E5FY30;L7UV37;L7UYB8;Q06AK0	GP1BA_HUMAN	GP1BA	Platelet glycoprotein Ib alpha chain	30947.8	39134.6	29376	41584.7	31106.5	27778.7	29225.3	31809.5	35959.5	27687
P07384	28.71%	30	714	5.3452	81890.1	P07384;B2RDI5;E9PIA9;E9PJA6;E9PJJ3;E9PLC9;E9PLX0;E9PMC6;E9PQB3;E9PRM1;E9PSA6	CAN1_HUMAN	CAPN1	Calpain-1 catalytic subunit	1333060	1228630	1373040	1367140	1333350	1302320	1360860	1348070	1346210	1406970
P07437	59.68%	40	444	4.518	49670.8	P04350;P07437;P68371;Q5SU16;Q5JP53;Q5ST81;Q8IZ29;Q8N6N5;Q9BUU9;A0A384NYT8;B3KML9;B4DE77;B4DFH6;B4DJ43;B4DXZ5;B4DY90;B4E052;B7ZAF0;B7ZAK1;Q1KSF8;Q6LC01;Q8IWP6;Q96B85;Q96HX0;A4UCT2;B4DMU8	TBB5_HUMAN	TUBB	Tubulin beta chain	3957710	3724570	4125210	3930840	3878900	3679930	3854360	3547520	3691300	3886440
P07451	5.00%	1	260	7.2902	29557.4	P07451;B4DUJ8;V9HWA3	CAH3_HUMAN	CA3	Carbonic anhydrase 3	7250.46	8568.65	5365.14	5129.96	4353.1	5995.96		5076.25
P07476	7.18%	3	585	4.302	68478.5	P07476;B4DU44	INVO_HUMAN	IVL	Involucrin	9560.26	4948.75	9841.75	7418.77	8260.15		5257.5			14410.3
P07602	16.79%	10	524	4.8162	58112.6	P07602;B4DEK5;Q53FJ5;Q59EN5;A0A0J9YXB8	SAP_HUMAN	PSAP	Prosaposin	288576	294079	285548	248289	287460	154995	134040	165996	135300	123838
P07686	16.73%	10	556	6.7315	63137.4	P07686;A0A024RAJ6;H0YA83;Q5URX0	HEXB_HUMAN	HEXB	Beta-hexosaminidase subunit beta	292608	278773	290794	313131	308033	288006	311922	310900	292196	307919
P07711	4.20%	1	333	5.1357	37564.1	P07711;A0A7I2V484;A0A7I2V5M3;A5PLM9;B3KQK4;Q9HBQ7	CATL1_HUMAN	CTSL	Procathepsin L	7376.07	8295.39	7176.13	5744.32	13337.8	6586.59	11811.2	12641	11366.6	6983.92
P07737	73.57%	20	140	8.254	15054.2	P07737;K7EJ44	PROF1_HUMAN	PFN1	Profilin-1	2630330	2541150	2395200	2796740	2800880	2922270	3428050	2936150	3103200	3047940
P07741	27.22%	5	180	5.809	19607.8	P07741;H3BQB1;H3BQF1;H3BQZ9;H3BSW3;Q12898	APT_HUMAN	APRT	Adenine phosphoribosyltransferase	195857	167317	181094	187969	182995	233449	210829	216290	225070	223264
P07766	4.35%	1	207	6.6899	23147.2	P07766;E9PSH8	CD3E_HUMAN	CD3E	T-cell surface glycoprotein CD3 epsilon chain	3390.3					8695.95	12584.5	21439.6	10229	12947.8
P07814	22.29%	43	1512	7.3139	170591	P07814;B4DP50	SYEP_HUMAN	EPRS1	Bifunctional glutamate/proline--tRNA ligase	167557	166481	177347	177344	174289	170035	167575	179671	172188	175910
P07858	4.13%	1	339	6.2654	37821.6	P07858;A0A024R374;A0A7I2YQK9;A0A7P0NGZ6;A8K2H4;B4DL49;E9PHZ5;E9PR21;A0A7I2V440;A0A7I2V668;B3KUJ8;B4DMY4	CATB_HUMAN	CTSB	Cathepsin B	5700.95	2462.58	6937.94	5272.61	3365.83	3535.87	7008.05	1343.74
P07900	24.86%	33	732	4.6571	84659.7	K9JA46;P07900;Q2VPJ6;Q8TBA7;O75322;Q86U12;Q96HX7	HS90A_HUMAN	HSP90AA1	Heat shock protein HSP 90-alpha	1784550	1845020	1715610	1702150	1736830	1574460	1617490	1606890	1535330	1569170
P07910	40.52%	18	306	4.6948	33670	P07910;G3V2Q1;A8K9A4;B2R5W2;B2R603;B3KX96;B4DQQ2;B4DY08;G3V2D6;G3V4C1;G3V4W0;G3V555;G3V575;G3V576;G3V5V7	HNRPC_HUMAN	HNRNPC	Heterogeneous nuclear ribonucleoproteins C1/C2	2425800	2463670	2391440	2620740	2292590	1785760	1755990	1664370	1682000	1728620
P07942	0.84%	1	1786	4.5713	198038	P07942;A0A7I2V2T9;A0A7I2V4J9;A0A7I2V5X5;A0A7I2V682;C9J296;A0A7I2V2J0;A0A7I2V2R2;A0A7I2V3I5;A0A7I2V3J7;A0A7I2V407;A0A7I2V5R0;A0A7I2V5T9;E7EPA6;G3XAI2	LAMB1_HUMAN	LAMB1	Laminin subunit beta-1	13192.5		11620		14963.7	5249.58
P07948	30.47%	16	512	7.0602	58574.1	P07948;A8K379;B4DQ79;E5RJ37;Q6NUK7	LYN_HUMAN	LYN	Tyrosine-protein kinase Lyn	411091	428999	409093	388157	375400	293018	299243	280854	293997	325764
P07951	9.15%	3	284	4.3557	32850.7	P07951;A7XZE4	TPM2_HUMAN	TPM2	Tropomyosin beta chain	11825.4	10742.8	15373.7	9453.42	11980.8					2750.85
P07954	26.67%	11	510	9.1252	54637	P07954;A0A0S2Z4C3;A0A804HI24	FUMH_HUMAN	FH	Fumarate hydratase, mitochondrial	134690	120167	126765	132367	123024	75516.1	79583	84988.3	69701.5	74859.1
P07996	25.90%	30	1170	4.509	129383	P07996	TSP1_HUMAN	THBS1	Thrombospondin-1	603121	597334	637026	575264	609570	552882	576556	567880	505706	535313
P08047	3.57%	1	785	7.3028	80693	P08047;Q59EY3	SP1_HUMAN	SP1	Transcription factor Sp1	46483.1	35097.2	50993.9	44070.5	54132.7	41647.8	49817.3	38570.8	51692.5	46386
P08048;P17010	4.00%	4	801	5.9937	90504.9	P08048;P17010;E9PEP7;B7ZKJ5;Q8WWU0;Q8WXB7;Q9BYX9	ZFX_HUMAN;ZFY_HUMAN	ZFX;ZFY	Zinc finger Y-chromosomal protein	3594.31	5384.7		3766.49	2896.04	29875.5	14731.2	18726.1	14172.5	19487.4
P08069	4.97%	6	1367	5.5415	154793	P08069;C9J5X1	IGF1R_HUMAN	IGF1R	Insulin-like growth factor 1 receptor	12601.1	13429	11864.3	14200.9	16150.5	10665.5	12854.7	10061.1		13753.8
P08123	3.44%	4	1366	9.3472	129314	P08123;A0A0S2Z3H5;A0A384MDU2;B4DTF5;Q7KZ71	CO1A2_HUMAN	COL1A2	Collagen alpha-2(I) chain	20443	13160.1	21093.8	20229.8	15913.4					7596.31
P08133	65.82%	67	673	5.2772	75873.3	P08133;A0A0S2Z2Z6;A0A0S2Z301;A0A0S2Z377;A8K3Q7;E5RI05;E5RJF5;E5RJR0;E5RK63;E5RFF0;E5RIU8	ANXA6_HUMAN	ANXA6	Annexin A6	5231520	5374500	5449450	5318220	5198270	5394060	5647630	5691520	5959400	5508110
P08134	6.22%	1	193	6.4717	22006.4	P08134;A0A024R0C8;E9PQH6;Q5JR08	RHOC_HUMAN	RHOC	Rho-related GTP-binding protein RhoC	4739.04	8797.16	8890.45	6366.35	5406.44	4874.21	7821.31	3729.54	3922.76	5410.29
P08174	3.15%	1	381	7.5561	41400.1	P08174;B1AP13;H3BLV0;A0A172WBW8;A0A223PIC2;A0A8Q3SI51;A0A8Q3SI94;A0A8Q3WKT6;A0A8Q3WLV2;B1AP15;B2R658;B4DPY4;B4DUF2	DAF_HUMAN	CD55	Complement decay-accelerating factor	113608	93705.1	112619	110901	95501.9	41204.1	35342.5	31401.9	26591.6	53349.4
P08183	1.56%	3	1280	9.4335	141479	P08183;P21439;A1L471;A4D1D2;A7J1R3;A7J1R4;I7CY13;I7D7J2;Q4G0Q4;Q59GY9	MDR1_HUMAN	ABCB1	ATP-dependent translocase ABCB1		5516.92				10562.8	9599.59	10109.5	18722.7	7955.41
P08195	21.59%	11	630	4.6335	67994	P08195;A0A7P0T9F7;A0A7P0TAN7;A0A7P0TAS6;A0A7P0TBF8;A0A7P0Z4A0;A0A7P0Z4P5;F5GZS6;F5H867;H0YFS2;A0A7P0T853;A0A7P0T8F1;A0A7P0T8U7;A0A7P0TAT7;B4E2Z3;B4E3E4;F5H0E2;H0YH36	4F2_HUMAN	SLC3A2	Amino acid transporter heavy chain SLC3A2	247519	264630	284508	265406	264995	116694	122476	130744	113569	121890
P08236	18.74%	14	651	6.9927	74731.9	P08236;B2R6X2;B4DTH9	BGLR_HUMAN	GUSB	Beta-glucuronidase	231604	223365	217077	221679	242012	250090	226762	242797	263106	225889
P08237	3.72%	2	780	8.0043	85182.5	P08237;A0A2R8Y891;A0A024R0Y5;A0A0S2Z4A1;A0A0S2Z4I1;F8VTQ3;F8VX13;F8VZI0;F8VZQ1;Q96I60	PFKAM_HUMAN	PFKM	ATP-dependent 6-phosphofructokinase, muscle type	9351.22	7738.11	6757.8		2670.06	11341.6	4928.79	9790.74		11231.4
P08238	45.03%	56	724	4.6825	83264.2	K9JA46;P07900;P08238;Q14568;Q58FF8;B4DGL0;B4DMA2;Q2VPJ6;Q6PK50;Q8TBA7;O75322;Q86U12	HS90B_HUMAN	HSP90AB1	Heat shock protein HSP 90-beta	5060400	4870980	4978680	5153270	4599470	6092460	6530840	6320850	5665850	5988450
P08240	26.80%	21	638	9.4481	69811.2	P08240;Q6IAX9	SRPRA_HUMAN	SRPRA	Signal recognition particle receptor subunit alpha	137140	149785	143567	139654	143486	137391	131619	143963	140953	143048
P08243	20.86%	10	561	6.8374	64369.9	P08243;B4DY32;C9J057;F8WEJ5	ASNS_HUMAN	ASNS	Asparagine synthetase [glutamine-hydrolyzing]	30628.6	22345	33962	31334.3	30033.3	131152	151140	112080	131679	126827
P08246	15.73%	12	267	9.3695	28518.1	P08246;B2MUD5	ELNE_HUMAN	ELANE	Neutrophil elastase	7543210	11217400	10848900	8539820	7389780	3285730	3500900	2881930	4313290	3302510
P08311	35.29%	20	255	11.6924	28837.2	P08311	CATG_HUMAN	CTSG	Cathepsin G	21134900	19085300	21390500	18989000	18822700	31530100	28368500	30662800	30126300	31015300
P08397	10.80%	4	361	7.1357	39330.1	P08397;A0A1W2PNU5;A0A3B3IRR1;A0A3B3IU34;A0A3B3IU56;A0A3F2YNY7;A0A8I5KXV4;F5GY90;F5H0P4;F5H345	HEM3_HUMAN	HMBS	Porphobilinogen deaminase	63841.8	9667.01	12365	9498.43	7786.27	10540.3	10020.2	11230.8	9023.81	7666.38
P08473	21.47%	18	750	5.4278	85513.9	P08473;A0A6Q8PFY6;A0A7I2U302;B7ZKY6;C9IYX7	NEP_HUMAN	MME	Neprilysin	73949.9	76818.3	75050.2	76708.7	72132.1	114848	103034	106076	111312	105831
P08476	18.08%	7	426	8.0312	47442.3	P08476;A4D1W7;Q53H39;Q9HBP0	INHBA_HUMAN	INHBA	Inhibin beta A chain	48008.3	48755.7	53241.8	58637.7	47261.1	37809.9	37719.2	38762	39059.2	39688.3
P08514	14.34%	14	1039	5.0297	113377	P08514;A0A3B3IU79;B4DLU2;B7Z8B0	ITA2B_HUMAN	ITGA2B	Integrin alpha-IIb	91095.5	97508.6	110252	97535.1	88889.3	219644	210140	230161	200329	208791
P08559	26.41%	16	390	8.0648	43295.6	P08559;P29803;Q53GE3;Q5JPU2;A5PHJ9;A5YPB6	ODPA_HUMAN	PDHA1	Pyruvate dehydrogenase E1 component subunit alpha, somatic form, mitochondrial	183573	196591	183547	201519	210030	211103	219671	232484	203248	227392
P08567	21.14%	9	350	8.353	40124.9	P08567;Q59GZ2	PLEK_HUMAN	PLEK	Pleckstrin	203804	203850	199741	217151	177926	221037	268126	251130	187138	246590
P08571	4.80%	2	375	6.1536	40076.2	P08571;B2R888;D6RFL4;F1C4A7	CD14_HUMAN	CD14	Monocyte differentiation antigen CD14	5657.7		4804.46	4506.45	7354.5			1092.95	2226.14
P08574	11.69%	7	325	9.2194	35422	P08574;Q8TBT6	CY1_HUMAN	CYC1	Cytochrome c1, heme protein, mitochondrial	197003	207631	210675	170307	148506	201805	242605	223574	288731	295450
P08575	23.28%	31	1306	6.0821	147486	P08575;A0A075B788;A0A8V8TLH9;E9PKH0;M3ZCP1;B4DSZ5;B4E0V3;Q6PJK7	PTPRC_HUMAN	PTPRC	Receptor-type tyrosine-protein phosphatase C	1866990	1867530	1936820	1934870	1875140	1782460	1773670	1622660	1772550	1710180
P08579	34.67%	11	225	10.344	25486.3	P08579;B5BTZ8	RU2B_HUMAN	SNRPB2	U2 small nuclear ribonucleoprotein B''	41428.2	42794.8	37303.4	33096.4	32456.5	34858.4	45920.5	58870.2	57160.2	55618.5
P08603	2.84%	3	1231	6.5814	139096	P08603;A0A8Q3SI78;A0A8Q3SI99;A0A8Q3SIA1;A0A8Q3SIB6;A0A8Q3SIC3;A0A8Q3SID8;A0A8Q3SIE0;A0A8Q3WKW3;A0A8Q3WKW7;A0A8Q3WKX4;A0A8Q3WLF7;A0A8Q3WLY2;A8K5T0;Q14006	CFAH_HUMAN	CFH	Complement factor H	24742.2	32366.8	21834.7	26402	26302.8	22806.7	20407.8	23399.3	27062.3	22246.8
P08621	26.32%	15	437	10.472	51556.7	P08621;A8KAQ5	RU17_HUMAN	SNRNP70	U1 small nuclear ribonucleoprotein 70 kDa	120580	136834	123992	115004	128546	215680	205669	214682	222736	198208
P08631	36.31%	22	526	6.6588	59599.8	P08631;H0Y3C5;J3KPD6;A8K4G3	HCK_HUMAN	HCK	Tyrosine-protein kinase HCK	1209830	1280560	1183430	1149490	1191910	1140450	1067490	1131240	1048690	1032320
P08637	4.33%	1	254	8.0538	29089.1	P08637;A0A0S2Z3S7;A0A1W2PQB1;A0A2H4Z8F0;A0A2H4Z8F2;A0A2H4Z8F3;A0A8V8TN80;A0A8V8TNB3;A0A8V8TNB8;A0A8V8TNC4;A0A8V8TPL1;A0A8V8TQ03;C9JC71;H0Y755	FCG3A_HUMAN	FCGR3A	Low affinity immunoglobulin gamma Fc region receptor III-A	189018	219657	26799.6			72635.5	20926.3	94594	96894.2	100258
P08648	1.33%	1	1049	5.5372	114536	P08648;A8K6A5;B2R627	ITA5_HUMAN	ITGA5	Integrin alpha-5	27658.8	31491.2	25576.9	36705.3	37405.4	45974.2	49996.8	40155.8	45854	25974.2
P08651	11.02%	6	508	8.4652	55675	P08651;A0A286YEX4;Q6FI30	NFIC_HUMAN	NFIC	Nuclear factor 1 C-type	18841.9	24085.7	18319	24021.7	17343.3	30441.3	21705.3	29730	24882.3	32594.9
P08670	76.82%	71	466	4.7733	53651.7	P08670;V9HWE1;B0YJC4;B3KRK8;Q53HU8	VIME_HUMAN	VIM	Vimentin	27654600	27766400	27162400	27728300	27328600	24892400	24364900	24266000	25104000	24721600
P08697	4.48%	2	491	6.2327	54565.8	P08697;A0A0G2JPA8;C9JMH6;A0A0J9YWQ3;A0A0J9YY65;C9JPV4	A2AP_HUMAN	SERPINF2	Alpha-2-antiplasmin	42008		34080.5	40874.7	35770.3	43187			28081	42937
P08708	45.93%	10	135	10.4637	15550.1	P08708;A0A075B716;H0YN88;H3BNC9;H0YN73	RS17_HUMAN	RPS17	Small ribosomal subunit protein eS17	103383	142469	92956.2	130801	101779	140875	144628	179781	185337	189915
P08727	2.25%	1	400	4.7811	44106	P05783;P08727;B4DE59;C9JM50;F8VZY9;B2RA03;I6L965	K1C19_HUMAN	KRT19	Keratin, type I cytoskeletal 19	145272	141081	129957		156037	99786.9	106513	105206	122785	132327
P08754	31.64%	10	354	5.3708	40532.2	P04899;P08754;P09471;P63096;A0A1W2PP38;A0A3B3ITM0;B3KP24;B3KP89;B3KX51;H3BTM2;Q8N6I9;Q93020;Q96C71;A0A142CHG9	GNAI3_HUMAN	GNAI3	Guanine nucleotide-binding protein G(i) subunit alpha-3	151910	167534	176535	182760	221741	167262	163975	173734	203228	165639
P08758	63.12%	23	320	4.6599	35936.8	P08758;D6RBE9;D6RBL5;V9HWE0	ANXA5_HUMAN	ANXA5	Annexin A5	975534	1024030	1102170	1043270	996568	898423	1021640	994644	931880	950421
P08779	27.70%	20	473	4.6908	51267.8	P08779	K1C16_HUMAN	KRT16	Keratin, type I cytoskeletal 16	213478	262945	222191	243749	252594	177449	175500	173871	167949	166039
P08842	3.77%	2	583	7.6434	65492.3	P08842;A0A590UJL0;A0A590UJT4;A0A590UJY9	STS_HUMAN	STS	Steryl-sulfatase	6126.77	6525.35	8017.86	5927.86	6979.12		3946.27	4468.04	3334.58	5011.03
P08865	43.05%	12	295	4.5114	32854.1	P08865;A0A0C4DG17;A0A8I5KQE6;A0A8V8TLA4;A0A8V8TMP3;A0A8V8TMX1;C9J9K3	RSSA_HUMAN	RPSA	Small ribosomal subunit protein uS2	487338	439081	413332	479717	462700	643204	699019	670787	680156	660775
P08887	2.99%	1	468	8.2308	51547.5	P08887;A0N0L5	IL6RA_HUMAN	IL6R	Interleukin-6 receptor subunit alpha			4896.09	5397.97	4429.09	5298.44				3833.12
P08910	2.59%	1	425	6.6706	48314.9	P08910;A0A024RC89;A8K2S5;B4DL35	ABHD2_HUMAN	ABHD2	Monoacylglycerol lipase ABHD2		4918.34	2254.48			3982.23	2445.75	5248.42	6969.07
P08962	5.04%	3	238	7.7809	25636.6	P08962;F8VWK8;F8W022;W6A4U0;F8VNT9;F8VV56	CD63_HUMAN	CD63	CD63 antigen	34670.1	30758.2	24081.4	38538.5	19122.2	18518.4	22815.4	32680.9	24001.2	26407.6
P09012	15.60%	5	282	10.4965	31279.5	P09012;B2R802;M0QZG7;M0R221;M0R2B8	SNRPA_HUMAN	SNRPA	U1 small nuclear ribonucleoprotein A	170545	223720	195221	188314	157406	197258	186254	183326	174058	222031
P09104	13.36%	3	434	4.65	47268.6	P09104;Q6FHV6;A8K3B0;F5H0C8	ENOG_HUMAN	ENO2	Gamma-enolase	79906.3	90305.8	65436.5	71144.6	49237.4	195444	127540	153825	159296	151903
P09110	26.89%	9	424	8.4829	44292	P09110;A0A024R2M6;B4DEN6;C9JDE9;H7C131;Q8NCW8	THIK_HUMAN	ACAA1	3-ketoacyl-CoA thiolase, peroxisomal	86661.8	73400.7	91393.6	82368.1	69775.4	71804.8	59417	61850	63880.9	53743.6
P09132	10.42%	1	144	10.4717	16155.7	P09132;A0A087WYR0	SRP19_HUMAN	SRP19	Signal recognition particle 19 kDa protein	15834.1	13692.3	12602.6	13758.1	9015.37	9141.19	7693.15	11386.7	7394.9	14226.8
P09211	51.90%	11	210	5.2937	23355.8	P09211;V9HWE9;C7DJS1	GSTP1_HUMAN	GSTP1	Glutathione S-transferase P	447781	378366	423629	414180	444843	467761	540858	442812	492260	446217
P09234	7.55%	1	159	10.1366	17393.7	P09234;A0A0A0MRR7;Q5TAL4;Q53G33	RU1C_HUMAN	SNRPC	U1 small nuclear ribonucleoprotein C	283921	309041	326835	317616	289543	300520	273729	268293	288212	261392
P09326	9.47%	2	243	8.0694	27683.1	P09326;A0A087X1S7;Q6IAZ2	CD48_HUMAN	CD48	CD48 antigen	49526.4	40952.5	42587.6	45612.7	46237.8	29601.8	26614.6	20609.7	23392.5	23859.2
P09382	37.78%	6	135	5.1447	14715.7	P09382;A0A384MR27	LEG1_HUMAN	LGALS1	Galectin-1	116804	133135	171428	166499	139752	66686.4	99310.3	67514.2	72298.8	70089.7
P09417	27.87%	7	244	7.2666	25789.5	P09417;A0A140VKA9;B7Z415;D6RGG7;H0Y8F7	DHPR_HUMAN	QDPR	Dihydropteridine reductase	95373	89364.6	89519.1	86623.7	90306.7	99042.9	96892.3	91990.5	81542	87761.7
P09429	32.56%	19	215	5.4207	24893.8	P09429;B2RPK0;A0A286R9D9;B3KQ05;B7Z965;Q59GW1;Q5T7C4;A0A286R9F1;Q75MM1	HMGB1_HUMAN	HMGB1	High mobility group protein B1	3161060	3766190	3281260	2938020	2985290	4213750	4697730	4702050	4513640	4331370
P09466	7.78%	2	180	5.2565	20624.2	P09466;A6XNE0;B2R4F9;B4E3C0;H0Y4U4;H0Y6A4;Q5T6T6	PAEP_HUMAN	PAEP	Glycodelin						13507.3	22269	16276.7	16110.3	24041.8
P09467	18.93%	8	338	6.9278	36842.5	O00757;P09467;A0A3B3IUC7;B2RE74;Q2TU34	F16P1_HUMAN	FBP1	Fructose-1,6-bisphosphatase 1	29157.9	22950.1	31910.5	26835.3	25691	54575.5	48120.5	51184.4	31763.8	53044.6
P09486	7.92%	3	303	4.4719	34632.2	P09486;B2RDL6;B4DRV4;F5GY03	SPRC_HUMAN	SPARC	SPARC	13564.3	15795.3	31111.5	20407.4	9313.07	12055.2	11012.7	12364.7	10341.4	13491.8
P09488;P28161;Q03013	5.96%	1	218	6.6391	25711.8	P09488;P28161;Q03013;A0A140VKE3;A0A384P5E9;A8HT81;B9ZVX7;E7EWW9;E9PHN6;E9PHN7;E9PLF1;F6XZQ7;Q0D2I8;X5D932;X5DNN9;X5DR03;H3BQT3;X5D7U4	GSTM1_HUMAN;GSTM2_HUMAN;GSTM4_HUMAN	GSTM1;GSTM2;GSTM4	Glutathione S-transferase Mu 1	15694.4	19296.9	21669.8	17039.7	13797.1	45245.1	48277.2	41416.8	43281.6	46222.5
P09493	48.24%	18	284	4.3894	32708.6	P09493;A0A0K0K1I0;A0A0S2Z4G6;A0A494C0V8;A0A994J554;B7Z596;C9IZA2;D9YZV4;D9YZV5;D9YZV7;F5H7S3;H0YK48;H0YKJ4;H0YL42;H7BYY1;Q6ZN40;A0A494BZZ2;B7Z722;Q15657;Q59GR8;Q8TCG4	TPM1_HUMAN	TPM1	Tropomyosin alpha-1 chain	580161	584771	627576	661806	673909	365802	333702	359432	371861	342290
P09496	10.89%	4	248	4.1539	27076.7	P09496;F8WF69	CLCA_HUMAN	CLTA	Clathrin light chain A	30838.5	26245.6	40227.8	42208.1	46480.8	43427.8	41774.8	41268.9	30831.2	40321.5
P09497	13.97%	5	229	4.2849	25190.5	P09497;H0Y9Q6	CLCB_HUMAN	CLTB	Clathrin light chain B	262471	325793	332338	296596	368696	334923	300728	286686	216079	255924
P09525	50.47%	21	319	5.8891	35882.7	P09525;B4DDZ4;Q6P452;V9HW59;B4DE02;Q59FK3	ANXA4_HUMAN	ANXA4	Annexin A4	304365	300612	291147	323455	290397	327758	325946	321972	334328	325360
P09543	19.00%	9	421	9.4954	47578.6	P09543;K7ERC4	CN37_HUMAN	CNP	2',3'-cyclic-nucleotide 3'-phosphodiesterase	553792	534763	563100	525072	573578	617534	609587	564616	522447	602814
P09601	12.85%	4	288	8.3256	32818.6	P09601;Q6FH11;F2YMD9;Q96DI8;A0A7I2V3I1;B1AHA8;B2R7U4	HMOX1_HUMAN	HMOX1	Heme oxygenase 1	57764.7	61575.3	49128.6	44028.4	52836.2	69844.9	76088	69909.5	66864.5	64744.4
P09622	25.54%	14	509	7.8466	54177.2	P09622;A0A024R713;B4DFL1;B4DMK9;E9PEX6	DLDH_HUMAN	DLD	Dihydrolipoyl dehydrogenase, mitochondrial	153101	94761.8	99731.7	117831	76322	109435	129874	135147	120760	110857
P09651	46.77%	22	372	9.4448	38746.7	P09651;A0A024RB53;A0A2R8Y4L2;A0A7I2V2L6;A0A7I2V3R8;A0A7I2V3W0;F8VZ49;F8W6I7;Q6IPF2;A0A7I2V334;A0A7I2V5H0;A0A7I2V5T1;A0A7I2YQX9;F8VTQ5;H0YH80;Q0VAC0;Q3MI39;Q9BSM5	ROA1_HUMAN	HNRNPA1	Heterogeneous nuclear ribonucleoprotein A1	2292790	2018210	2464640	2384340	2173220	2215420	2264280	2241380	2285160	2247670
P09661	36.86%	13	255	8.8959	28415.6	P09661;H0YKK0;Q53G21;Q53G61;Q6NVW9	RU2A_HUMAN	SNRPA1	U2 small nuclear ribonucleoprotein A'	305522	290265	320637	318273	282664	381811	333839	312700	321365	368910
P09668	10.15%	4	335	8.0724	37393.6	P09668;A0A087X0D5;A0A7I2V2L7;A0A7I2V4X5;A0A7I2V673;A0A7I2YQX6;E9PKT6;A0A7I2V3E8;A0A7I2YQ92;Q6IBC3;Q68D46	CATH_HUMAN	CTSH	Pro-cathepsin H	35222	28696.8	32044.5	31999.8	32534.8	26450.3	20060	18691.7	17131.6	31397.4
P09669	29.33%	3	75	10.9776	8781.44	P09669;A0A024R9B7	COX6C_HUMAN	COX6C	Cytochrome c oxidase subunit 6C	249223	357663	314844	257052	284462	269557	339907	292889	247999	278086
P09693	7.69%	1	182	8.4488	20469.5	P09693;A8MUH3;B0YIY5;Q53FH3;B0AZV4	CD3G_HUMAN	CD3G	T-cell surface glycoprotein CD3 gamma chain						11163.5	9098.88	9155.81	4135.3	12540.6
P09769	28.54%	20	529	5.2862	59478.6	P09769;B7Z6W7;P78483	FGR_HUMAN	FGR	Tyrosine-protein kinase Fgr	281408	274173	304871	297177	285843	281474	277575	270879	267236	262444
P09874	27.02%	32	1014	9.3322	113084	P09874;A0A7I2V3E1;B2R5W3;B4E0E1	PARP1_HUMAN	PARP1	Poly [ADP-ribose] polymerase 1	52104.9	50723.8	51234.5	50744.1	54657.1	183541	163870	173303	192471	171467
P09884	1.44%	2	1462	5.5899	165913	P09884;A6NMQ1;A0A7I2V2V3	DPOLA_HUMAN	POLA1	DNA polymerase alpha catalytic subunit			4507.04	5323.83	2722.9	18911.1	18181.9	24878.3	27140.2	22766.5
P09913	15.25%	7	472	6.7286	54632.2	P09913;A0A7P0T8B3;A0A7P0TAT2;B4DTZ5;Q05DN2;Q8IZ03	IFIT2_HUMAN	IFIT2	Interferon-induced protein with tetratricopeptide repeats 2	41565.6	48689.4	43729.8	38821.1	46148.4	52286.5	49583.8	50571.9	43971.8	52055.7
P09914	24.48%	12	478	7.1676	55360.3	P09914	IFIT1_HUMAN	IFIT1	Interferon-induced protein with tetratricopeptide repeats 1	31060.8	25619.6	30532.5	30537.2	34357.4	57390.6	60745.6	60895.6	64684.9	61079.7
P09917	37.24%	30	674	5.5371	77983.2	P09917;A0A087X109;I0CLG0	LOX5_HUMAN	ALOX5	Polyunsaturated fatty acid 5-lipoxygenase	208977	200700	210642	204552	225293	308249	327680	319071	290124	288731
P09936	5.83%	1	223	5.1767	24824.3	P09936;V9HW74;B2RD14;D6R956;D6R974;D6RE83	UCHL1_HUMAN	UCHL1	Ubiquitin carboxyl-terminal hydrolase isozyme L1	2434.19	1212.49	2624.1	1924.13	1847.08
P09958	1.64%	1	794	6.436	86678	P09958;A0A7P0T8U2	FURIN_HUMAN	FURIN	Furin		20910.4	16995.3	12752.9	12897.8
P09960	43.54%	25	611	6.0979	69285.3	P09960;A0A140VK27;B4DVZ8	LKHA4_HUMAN	LTA4H	Leukotriene A-4 hydrolase	296566	279019	287285	276550	288854	393198	381335	388450	353735	354087
P09972	35.71%	14	364	6.8224	39455.9	P09972;A0A024QZ64;A8MVZ9;B7Z1L5;B7Z1N6;B7Z1Y2;B7Z1Z9;B7Z3K7;B7Z3K9	ALDOC_HUMAN	ALDOC	Fructose-bisphosphate aldolase C	235849	234414	225313	230421	248331	243532	240296	243189	250031	237150
P0C0L4;P0C0L5	6.82%	11	1744	7.064	192785	P0C0L4;P0C0L5;A0A0G2JL54;A0A0G2JPR0;A0A140TA29;A0A140TA32;A0A140TA44;A0A140TA49;F5GXS0;A0A3B3ISA6;A0A8V8TLP6;Q9UNU2	CO4A_HUMAN;CO4B_HUMAN	C4A;C4B	Complement C4-A	34808.7	32523.6	28585.2	28975.1	33685	26526.6	28906	34709.2	30873.4	30500.3
P0C0S5;Q71UI9	24.22%	4	128	11.2929	13552.7	P0C0S5;Q71UI9;A0A494C189;C9J0D1;C9J386	H2AV_HUMAN;H2AZ_HUMAN	H2AZ1;H2AZ2	Histone H2A.Z	7488400	6351420	6065280	5713740	6204030	15473600	11511000	11186600	10109800	10876100
P0C2W1	5.94%	2	286	7.7775	30632.7	P0C2W1	FBSP1_HUMAN	FBXO45	F-box/SPRY domain-containing protein 1	28361	24405	29810.9	28537.5	24885	41667.9	37372.5	32768.2	36834.6	35716.9
P0C7T5	7.84%	5	689	6.5765	73306.2	P0C7T5	ATX1L_HUMAN	ATXN1L	Ataxin-1-like	19965.6	30544.1	27147.7	23166.6	26481.4	27538.8	23621	22890.7	29032.1	28238
P0CAP2	6.79%	2	368	6.3253	41739.6	P0CAP2;Q53ER8;H8Y6P7	GRL1A_HUMAN	POLR2M	DNA-directed RNA polymerase II subunit GRINL1A	16257.1	16797.3	17203.3	16246.2	10714.1	13526	14926.7	14885	17109.8	13899.2
P0CG12	48.09%	22	524	12.9159	51391.3	P0CG12;L0R4W3	DERPC_HUMAN	DERPC	Decreased expression in renal and prostate cancer protein	166305	168197	178205	172329	172208	213618	204330	200268	206849	192780
P0CG22;Q9BTZ2	3.20%	1	281	10.473	30607.6	Q9BTZ2;P0CG22;D5KJA1;D5KJA2	DHRS4_HUMAN;DR4L1_HUMAN	DHRS4;DHRS4L1	Putative dehydrogenase/reductase SDR family member 4-like 1				4013.82					7049.68
P0CG29;P0CG30;P30711	2.87%	1	244	6.9619	27506.1	P0CG30;P30711;P0CG29;A0A0G2JQM0;A0A0G2JRN4;A0A0G2JRQ5;G9J6Q5;G9J6Q6;Q6IB75;Q6ICJ4;A0A0G2JMS2;A0A0G2JQD2;A0A0G2JQD8;A0A0G2JRG0;A0A0G2JRJ5;A0A1B0GXB6;B2R533;Q4W251;Q4W252	GST2_HUMAN;GSTT1_HUMAN;GSTT2_HUMAN	GSTT1;GSTT2;GSTT2B	Glutathione S-transferase theta-2					10964.4	14705.2	16778.2	16792.2		16950.1
P0CG38	2.05%	2	1075	6.1422	121282	P0CG38	POTEI_HUMAN	POTEI	POTE ankyrin domain family member I	28806.7		30171.9	27594.7	32004.1	45924.1	44200.2	66483.7	35295.7	41457.1
P0CJ78	6.70%	7	1059	9.4425	111077	P0CJ78	ZN865_HUMAN	ZNF865	Zinc finger protein 865	25343.4	23221.5	26326.3	21702.4	22710.2	31746.3	26774.7	32205.4	29800	32209.5
P0DI81;P0DI82	5.71%	1	140	6.4926	16444.8	P0DI81;P0DI82;F5H785;Q6IBE5	TPC2A_HUMAN;TPC2B_HUMAN	TRAPPC2;TRAPPC2B	Trafficking protein particle complex subunit 2	38711	41116.5	49496.4	52740	52165	29128	28126.8	39636	33523.1	39735
P0DJD0;P0DJD1	2.63%	3	1748	6.019	196662	P0DJD0;P0DJD1;A0A286YES2;B4DTM4;B4DTT2;B4DYH0;B4E0M7;F8VYC4	RGPD1_HUMAN;RGPD2_HUMAN	RGPD1;RGPD2	RANBP2-like and GRIP domain-containing protein 1	2696.49	11709.4	3418.31	10217.5	7210.64	7132.97	8123.8	6990.31	11170.8	12587
P0DJI9	22.95%	2	122	9.4398	13527.1	P0DJI9	SAA2_HUMAN	SAA2	Serum amyloid A-2 protein	3883.34	3511.86	3185.96	4458.2	2327.71
P0DMM9;P0DMN0	9.15%	2	295	5.8766	34196.2	P0DMM9;P0DMN0;H3BRT0;A0A0A6YYL2;B3KT14;H3BPL6;Q1ET61;Q1ET62;Q1ET63;Q1ET64;Q1ET65;Q2TAB3	ST1A3_HUMAN;ST1A4_HUMAN	SULT1A3;SULT1A4	Sulfotransferase 1A3		7547.06	6969.79	6715.6	5839.16	6410.76	5667.35	5606.13	4797.08
P0DMV8;P0DMV9	44.62%	38	641	5.3099	70052.2	P0DMV8;P0DMV9;P34931;A0A1U9X7W7;A0A0G2JIW1;A0A1U9X7W4;A0A1U9X7X4;A0A1U9X7X9;A8K5I0;B2RCQ9;B3KTT5;B4DFN9;B4DI39;B4DI54;B4DNT8;B4DNX1;B4DVU9;B4DWK5;B4E1S9;B4E1T6;B4E388;Q53FA3;Q59EJ3;V9GZ37	HS71A_HUMAN;HS71B_HUMAN	HSPA1A;HSPA1B	Heat shock 70 kDa protein 1A	1932690	1890730	1879850	1809500	1852390	1644150	1693110	1685360	1729580	1698970
P0DOY2;P0DOY3	9.43%	1	106	7.1032	11293.6	P0DOY2;P0DOY3;A0A5E4;A2NUT2;Q567P1;Q5FWF9;Q6GMV8;Q6GMW3;Q6GMX3;Q6GMX4;Q6IN99;Q6IPQ0;Q6PIQ7;Q6PJG0;Q6PJR7;Q7Z2U7;Q8N355;Q8N5F4;Q8NEJ1;Q8TCJ5;S6AWE6;S6B286;S6B2B0;S6BAN6;S6BAP8;S6BAR0;S6BGD6;S6BGF9;S6C4Q9;S6C4S2	IGLC2_HUMAN;IGLC3_HUMAN	IGLC2;IGLC3	Immunoglobulin lambda constant 2				1319.48						38864.7
P0DP23;P0DP24;P0DP25	60.40%	14	149	3.84	16837.6	P0DP23;P0DP24;P0DP25;B4DJ51;Q96HY3;A0A590UJI2;B2RDW0;E7EMB3;G3V361;Q9BRL5	CALM1_HUMAN;CALM2_HUMAN;CALM3_HUMAN	CALM1;CALM2;CALM3	Calmodulin-1	714080	557684	743610	731361	699966	556173	500846	417130	460883	491852
P0DP57	13.40%	1	97	6.5976	10159.8	P0DP57	SLUR2_HUMAN	SLURP2	Secreted Ly-6/uPAR domain-containing protein 2	4289.08	10274.3	17814.6	7890.78	5474.41	5890.05	3269.47	4942.48	7169.49	5537.58
P0DPA2	9.66%	3	414	7.1613	43890.8	P0DPA2	VSIG8_HUMAN	VSIG8	V-set and immunoglobulin domain-containing protein 8			3627.09	9577.39		123290	124122	144093	123876	135184
P0DPH7;P0DPH8;Q6PEY2	3.11%	2	450	4.7381	49959.6	P0DPH7;P0DPH8;Q6PEY2;Q71U36;F8VQQ4;Q1ZYQ1;B4DQK4;Q9UQM3	TBA3C_HUMAN;TBA3D_HUMAN;TBA3E_HUMAN	TUBA3C;TUBA3D;TUBA3E	Tubulin alpha-3C chain	9411.9	6667.89	16014	21268.5	21422.1	22517.9	25227	29707.8	22158.9	13154.1
P0DTL6	14.85%	5	404	6.721	43813.2	P0DTL6	ZTRF1_HUMAN	ZFTRAF1	Zinc finger TRAF-type-containing protein 1	26341.7	24000.7	15712.7	17854.2	21303.2	13819.8	18899.5	24748.6	21270.6	13068.5
P0DV77	2.33%	1	301	9.273	32608.2	P0DV77;D2CFI4	TPRX2_HUMAN	TPRX2	Tetrapeptide repeat homeobox protein 2	11763.3		12779.4	9867.56	12973.8
P10124	8.23%	3	158	4.5666	17651.8	P10124	SRGN_HUMAN	SRGN	Serglycin	1097650	1104130	1120010	1043480	1133490	361570	399598	371308	345378	346767
P10144	8.91%	2	247	10.1113	27716.2	P10144;J3KPK2;J3KQ52;Q67BC3;Q6XGZ2;Q6XGZ3;Q6XGZ4	GRAB_HUMAN	GZMB	Granzyme B						16382.6	14476.5	12815.3	12017.7	10010.1
P10153	9.32%	6	161	8.7702	18354.2	P10153;W0UV60	RNAS2_HUMAN	RNASE2	Non-secretory ribonuclease	4357900	3571000	4134560	4370250	4209510	7131890	6286180	6123910	6507890	5861960
P10155	20.07%	15	538	8.0486	60670.6	P10155;G5E9R9;B3KN94	RO60_HUMAN	RO60	RNA-binding protein RO60	150546	151698	144145	150511	147345	147830	173356	179912	155207	184149
P10253	6.83%	6	952	5.9067	105324	P10253;B7Z5V6;I3L2V9	LYAG_HUMAN	GAA	Lysosomal alpha-glucosidase	19974.1	24447.6	12033.7	15676.7	11990.8	20524.7	15809.4	13687.6	20045	19197.6
P10301	5.50%	1	218	6.8578	23480.5	P10301	RRAS_HUMAN	RRAS	Ras-related protein R-Ras		31099.7		25725.1	40525.3			23758.2
P10321	27.87%	8	366	5.892	40648.5	P10321;A0A060VCU7;A0A060VCV6;A0A060VCX7;A0A060VD03;A0A060VD27;A0A060VHI0;A0A060VHI5;A0A090KFT5;A0A090KKK1;A0A090KM77;A0A090MEY3;A0A090MF27;A0A0B7NNI9;A0A0B7NRX1;A0A0B7NRZ4;A0A0B7NX62;A0A0B7NXS4;A0A0B7NXU1;A0A0B7NXV1;A0A0B7NXX8;A0A0B7NY93;A0A0B7NY95;A0A0C7U0X1;A0A0D6K9L4;A0A0K8K5V0;A0A0S4T197;A0A0S4T1B9;A0A0S4T1G7;A0A0S4T1H1;A0A0S4T1I6;A0A0S4T1L3;A0A0S4T1S1;A0A0S4T1S9;A0A0S4T203;A0A0S4T219;A0A0S4T…	HLAC_HUMAN	HLA-C	HLA class I histocompatibility antigen, C alpha chain	330939	321306	307060	298321	281436	226157	209202	238641	251266	207617
P10398	19.80%	12	606	9.2833	67585.4	P10398;A0A024R178;Q96II5;A0A0S2Z3F2;B4DV85	ARAF_HUMAN	ARAF	Serine/threonine-protein kinase A-Raf	264930	261003	242522	278636	267820	275441	303977	289533	270101	301944
P10412	13.24%	7	219	11.7992	21865.3	P10412;A3R0T7;A3R0T8;B2R984;Q4VB24	H14_HUMAN	H1-4	Histone H1.4	17834800	16598700	14406000	14053800	14381600	19896200	20306600	20993900	22347300	22554100
P10415	4.18%	1	239	7.2195	26265.9	P10415;A9QXG9;A0A1L4AQQ4;A0A1L4AQQ5;A0A1L4AQQ8;A0A1L4AQR0;A0A1L4AQR6;A0A7I2V3S7;A0A7I2V5Q7	BCL2_HUMAN	BCL2	Apoptosis regulator Bcl-2						15054.4	8433.83		6370.2	4347.49
P10515	13.45%	8	647	7.8204	68996.7	P10515;A0A7P0T997;A0A7P0TA47;A0A7P0TAG1;A0A7P0TAX2;A0A7P0TBE2;A0A7P0TBK2;A0A7P0Z4G4;E9PEJ4;H0YDD4;Q86YI5;B4DJX1;B4DLQ2;B4DS43	ODP2_HUMAN	DLAT	Dihydrolipoyllysine-residue acetyltransferase component of pyruvate dehydrogenase complex, mitochondrial	117738	145777	99959.9	95491	119316	131525	149091	172104	157895	131422
P10599	31.43%	4	105	4.5481	11737.5	P10599;H9ZYJ2	THIO_HUMAN	TXN	Thioredoxin	110426	87244.8	98062	130988	93920.1	104214	97346.8	91721.6	94971.8	102085
P10606	25.58%	6	129	8.8973	13695.7	P10606;A0A384NL93;Q6FHJ9	COX5B_HUMAN	COX5B	Cytochrome c oxidase subunit 5B, mitochondrial	2147290	2095760	2176330	2232390	2073280	1800060	1893890	1819760	1885860	1840710
P10619	7.29%	3	480	6.5765	54466.1	P10619;A0A7I2V4K5;Q59EV6;X6R5C5;X6R8A1;B4E324	PPGB_HUMAN	CTSA	Lysosomal protective protein	110914	112012	125663	110785	115822	51169.2	53930.5	47529.4	56267	57602
P10620	26.45%	7	155	9.6949	17598.7	P10620;F5H6X2;F5H7F6;Q6LET6	MGST1_HUMAN	MGST1	Microsomal glutathione S-transferase 1	200790	240429	212920	236978	249365	161006	152585	200812	187994	161730
P10636	1.06%	1	758	6.6788	78927.6	P10636;A0A7I2PJZ2;A0A7I2PLE3;A0A0G2JMX7;A0A0G2JPD5;A0A0G2JQJ7;A0A0G2JS76;A0A7P0T936;B3KTM0;B4DSB3;I3L170;B4DSE3	TAU_HUMAN	MAPT	Microtubule-associated protein tau	20338.5	34356.9		24246.9
P10644	30.71%	12	381	4.9961	42981.7	P10644;B2R5T5;K7EM13;K7EPB2;Q68DQ4	KAP0_HUMAN	PRKAR1A	cAMP-dependent protein kinase type I-alpha regulatory subunit	112941	101962	97667.2	87316.7	74343.4	131135	119291	120355	122288	113348
P10746	11.32%	2	265	5.1589	28627.7	P10746;A0A0S2Z4T8;A0A0S2Z5C5;A0A3B3ISL9;A0A3B3ISM6;A0A3B3ISX6;A0A3B3ITJ2;Q5T3L7;Q5T3L8;Q5T3L9	HEM4_HUMAN	UROS	Uroporphyrinogen-III synthase	7735.54	16723.6	7702.3	9254.86	6226.04	6844.42	8404.68	7639.46	3404.17	5459.73
P10768	20.92%	4	282	6.9814	31462.8	P10768;A0A140VJJ2;H7BZT7;U3KQT1;X6RA14	ESTD_HUMAN	ESD	S-formylglutathione hydrolase	40585.6	49905.3	48647.7	47847.8	51101.4	43980.8	55192.4	53099.9	51873.6	50726.1
P10809	43.80%	29	573	5.546	61054.6	P10809;A0A024R3X4;E7ESH4;A0A7I2V2X6;A0A7I2V369;A0A7I2V599;A0A7I2V5K3;A0A7I2V5M1;A0A7I2YQ71;A0A7I2YQK6;B3GQS7;B7Z4F6;B7Z597;B7Z5E7;C9JCQ4;C9JL19;C9JL25;E7EXB4;Q53SE2;A0A0S2Z415	CH60_HUMAN	HSPD1	60 kDa heat shock protein, mitochondrial	469909	520747	532454	507933	498363	664904	714028	720956	674225	607037
P10909	18.71%	9	449	6.2026	52494.6	P10909;A0A384NKS6;B4DW11;H0YC35;H0YAS8	CLUS_HUMAN	CLU	Clusterin	433905	583244	458854	534846	503716	581935	613991	605253	610468	578807
P10914	5.54%	2	325	5.0194	36502.2	P10914;Q6FHN8;A0A1B1RS94;A0A7P0TAL6;Q5FBX3;X5CHT4;X5D3F6;A0A7P0T7Z4;C9JD95;R4GNI0;V9P8K4;V9P921;X5CN11	IRF1_HUMAN	IRF1	Interferon regulatory factor 1	2814.87	2464.03	6414.72	2320.34	6531.83	9142.31	10576.3	9441.05	7446.14	10733.6
P11021	61.77%	65	654	4.7949	72333	P11021;V9HWB4;A0A7P0TAI0	BIP_HUMAN	HSPA5	Endoplasmic reticulum chaperone BiP	3281930	3411430	3549290	3432980	3320240	2710790	2561520	2741820	2611890	2667220
P11049	2.85%	1	281	7.9139	31703.3	P11049;B7ZAN3;B4DW15;M0QZP6	CD37_HUMAN	CD37	Leukocyte antigen CD37	159913	164940	115014	132453	160024	161505	140119	156511	145253	160376
P11055	1.03%	2	1940	5.5545	223905	P11055;P13535;Q9UKX2;Q9UKX3;B4DFX9;B4DRV3;B4E0I9	MYH3_HUMAN	MYH3	Myosin-3						29290.2	28127.8	28788.6	19087	30631.4
P11117	8.51%	3	423	6.7139	48344.3	P11117;A0A5F9ZH82;A0A5F9ZHR7;B7Z4Z2;B7Z552;B7Z6L8;B7Z7D2;B7Z8T9;E9PHY0;E9PQY3	PPAL_HUMAN	ACP2	Lysosomal acid phosphatase	20375.1	31890.2	27695.3	25599.5	32583.5	24948.9	26520	25353.4	28734.3	17533
P11142	56.66%	58	646	5.1625	70898.1	P11142;P54652;E9PKE3;V9HW22;A0A384MDT7;B3KTV0;B4DTX2;E9PK54;E9PLF4;E9PN25;E9PN89;E9PPY6;E9PQK7;E9PQQ4;Q53GZ6;Q53HF2;Q96IS6	HSP7C_HUMAN	HSPA8	Heat shock cognate 71 kDa protein	5487950	5521760	5296020	5694770	5722570	7108110	7233780	7091410	6812450	6758220
P11166	9.15%	5	492	8.8587	54083.8	P11166;B3KVN0;Q59GX2;A0A6Q8PFI8;B4DDR6;B4DKW1	GTR1_HUMAN	SLC2A1	Solute carrier family 2, facilitated glucose transporter member 1	33514.2	30909.1	39940.6	46053.6	42026.5	51768.3	28542.2	38362	39166.9	44030.3
P11169	12.90%	10	496	7.1131	53924.3	P11169;Q8TDB8;B7Z5A7;B7Z5J8;B7Z966;Q59F54	GTR3_HUMAN	SLC2A3	Solute carrier family 2, facilitated glucose transporter member 3	102645	86633.6	99641	93764.8	90084.8	86492.5	102420	85807.1	93209.7	88300
P11171	22.57%	22	864	5.2727	97016.9	P11171;A0A2U3TZH6;A0A2R8Y7Y3;A0A2R8YD30;A0A3B3ITP0;Q1WWM3;Q29RX4;Q4VB86;Q4VB87;Q59F12;B7Z627	EPB41_HUMAN	EPB41	Protein 4.1	87779	81530.4	81191.3	93064.7	97812.3	89328.7	70189.8	53236	66761.2	66980.6
P11172	19.79%	8	480	7.1927	52221.6	P11172;A8K5J1;B5LY69;B5LY71;B5LY67;E9PFD2	UMPS_HUMAN	UMPS	Uridine 5'-monophosphate synthase	93471.7	87571.6	92715	78537	107996	118644	94796.4	96910.7	132070	101476
P11177	23.96%	10	359	6.6039	39233.4	P11177;A0A384MDR8	ODPB_HUMAN	PDHB	Pyruvate dehydrogenase E1 component subunit beta, mitochondrial	52039.4	51188.9	46130.6	54745.6	57348.2	50719.8	43317.3	52712.6	51837.8	51841.2
P11182	9.96%	5	482	8.6948	53487.1	P11182;A0A7P0Z494;Q5VVL7;A0A7P0T9W1;B4E1Q7	ODB2_HUMAN	DBT	Lipoamide acyltransferase component of branched-chain alpha-keto acid dehydrogenase complex, mitochondrial	11976.8	12413.5	14475.1	13932.5	12875.8	14074.4	16863.8	13221.1	15582.5	12901.3
P11215	40.45%	64	1152	7.2092	127178	P11215	ITAM_HUMAN	ITGAM	Integrin alpha-M	7393580	7425730	7325680	6993660	7486210	8382590	8430330	8217060	8236810	8209020
P11216	21.23%	19	843	6.8344	96696	P11216;P11217;A0A0M4FEM1;B2RB32;B4DRQ4;B4DRW6;B4DSD8;Q59GM9	PYGB_HUMAN	PYGB	Glycogen phosphorylase, brain form	89690.3	103115	102065	112228	109431	155527	169753	172981	167044	170675
P11233	20.87%	4	206	6.9464	23566.8	P11233;H7C3P7	RALA_HUMAN	RALA	Ras-related protein Ral-A	38901.2	31044.8	48864.5	24005.9	42452.8	47600.5	39796.4	45229.8	38600.6	47891.9
P11234	39.32%	9	206	6.5069	23408.5	P11233;P11234;C9J6B1;C9JQB3;C9JYR1;C9JPE8;H7C3P7	RALB_HUMAN	RALB	Ras-related protein Ral-B	469099	510391	521367	434025	479667	387760	322525	336103	405063	311844
P11274	11.17%	14	1271	7.0099	142819	P11274;A0A2X0SFQ7;Q12844;A2RQD7;B4DLK4;B4E065;Q12843;Q8TDA2	BCR_HUMAN	BCR	Breakpoint cluster region protein	48896.8	45536.4	36384.1	44852.6	42597.5	35649.6	35892.5	31042	34414.9	33117.6
P11277	28.50%	58	2137	4.9213	246468	P11277;B2RMN7;Q59FP5;H0YJE6;Q8WX82	SPTB1_HUMAN	SPTB	Spectrin beta chain, erythrocytic	96567.7	92522.7	89955.2	89710	89481.9	100359	94856	96358.8	93722.5	93329.7
P11279	8.63%	4	417	8.8701	44882.4	P11279;B3KRY3;Q59FZ0	LAMP1_HUMAN	LAMP1	Lysosome-associated membrane glycoprotein 1	120418	114502	94040	104931	121622	60368.6	75931.5	60146.6	62015	59877.5
P11308	21.09%	7	479	7.6121	53837.5	P11308;A8MX39;A8MZ24;B5MDW0;B2Y833;B4DN83;B4E3C5;C7SRP7;C7SRP8	ERG_HUMAN	ERG	Transcriptional regulator ERG	40399.1	37028.9	33626.6	36386.4	34656	28817.7	31763.1	22330.4	22821.3	24349.2
P11310	18.76%	8	421	8.438	46588.3	A0A0S2Z366;P11310;Q5T4U5;A0A0S2Z3A5;A0A7P0T8G6;A0A7P0TB51;A0A7P0TB55;B4DWX6;B7Z9I1;Q5HYG7;B4DJE7;B4DVB1;B4DVE0;H0YDT5	ACADM_HUMAN	ACADM	Medium-chain specific acyl-CoA dehydrogenase, mitochondrial	238671	236897	233192	217567	237968	149435	143770	146994	146986	145557
P11362	0.97%	1	822	6.1377	91867.7	P11362;A0A0S2Z3Q6;A0A0S2Z3T4;A0A1B0RPQ4;A0A3B3ISD1;A0A804HIF1;A0A8I3B1S4;A0A994J419;E7EU09;A0A0S2Z3T9;H0YE20	FGFR1_HUMAN	FGFR1	Fibroblast growth factor receptor 1	7732.34	9192.41	11160	8600.03	7140.55	10948.3	10376	15392.1	5041.48	4733.39
P11387	32.68%	27	765	9.9473	90725.7	P11387;B9EG90	TOP1_HUMAN	TOP1	DNA topoisomerase 1	209060	230857	212656	235562	213610	363457	356212	347215	341789	330030
P11388	10.97%	16	1531	9.1573	174385	P11388;A0A4D6UXC9	TOP2A_HUMAN	TOP2A	DNA topoisomerase 2-alpha	72268.4	78880.2	65792.9	53912.5	64118.5	46875.2	49759.1	54166.2	56666.5	48239.8
P11413	54.76%	34	515	6.8153	59256.8	P11413;A0A384NL00;E7EUI8;A0A8G1M3Q3;A0A8Q3SJB9;A0A8Q3WL95;A8K8D9;Q0PHS4;Q2Q9B7;Q2Q9H2;Q2VF42	G6PD_HUMAN	G6PD	Glucose-6-phosphate 1-dehydrogenase	2652480	2378420	2482580	2363670	2575300	3589410	3479180	3574600	3664120	3583720
P11441	35.67%	6	157	8.9505	17776.5	P11441;Q5HY81	UBL4A_HUMAN	UBL4A	Ubiquitin-like protein 4A	137478	147327	135606	154392	154729	102021	137871	128333	110249	100852
P11498	7.64%	7	1178	6.823	129634	P11498;E9PRE7;A0A494C016;A0A494C0T2;A0A494C101	PYC_HUMAN	PC	Pyruvate carboxylase, mitochondrial	20934.3	12851.4	17549	17021.1	17285.6	11579.7	6442.69	10257.9	8395.41	9016.97
P11586	32.83%	33	935	7.2735	101531	P11586;A0A8V8TKR5;A0A8V8TKS0;A0A8V8TKT4;A0A8V8TL50;A0A8V8TMA4;B7Z809;F5H2F4;V9GYY3;V9GZ78;A0A494C1T2;A0A8V8TMA9	C1TC_HUMAN	MTHFD1	C-1-tetrahydrofolate synthase, cytoplasmic	727907	721998	724179	690387	665091	665822	691040	709837	699653	689155
P11597	6.69%	4	493	6.0114	54756.2	P11597;A0A0S2Z3F6;A0A0S2Z3I8;A8K6C1;B4DMZ5;H3BRJ9;Q5TZS4	CETP_HUMAN	CETP	Cholesteryl ester transfer protein	13381.7	16444	13782.3	15618	14532.9	4662.94	2938.59	4543.77	5595.85	5105.25
P11678	26.15%	27	715	10.8059	81040.5	P11678	PERE_HUMAN	EPX	Eosinophil peroxidase	2231600	2304460	2634660	2318840	2610820	3277020	3520260	3358390	3461270	3379350
P11717	10.40%	26	2491	5.7515	274375	P11717;Q59EZ3	MPRI_HUMAN	IGF2R	Cation-independent mannose-6-phosphate receptor	165124	168523	156480	154348	167364	138404	125670	119555	120610	130243
P11766	14.44%	7	374	7.4485	39724.2	P11766;Q6IRT1;Q2VIM7;Q5U043;Q6FI45;D6R9G2;D6RFE4;H0YAG8;D6RAY0	ADHX_HUMAN	ADH5	Alcohol dehydrogenase class-3	170030	148736	169078	148763	169800	139448	120956	123586	118059	116715
P11802	11.22%	4	303	6.963	33729.8	P11802;F8VTV8;F8VWX7;F8VYH9;F8VYY1;F8W1L8;Q96BE9	CDK4_HUMAN	CDK4	Cyclin-dependent kinase 4	3935.85	2577.76				6373.66	4321.47	8721.45	7071.71	9222.25
P11836	4.71%	1	297	4.7333	33077.3	P11836;E9PKH8;A8K803	CD20_HUMAN	MS4A1	B-lymphocyte antigen CD20						2941.56	6791.65	8038.15	5381.6	9381.18
P11908	13.21%	4	318	6.579	34769.1	P11908;A0A140VK41;B2R860;A6NMS2;D3YTJ7	PRPS2_HUMAN	PRPS2	Ribose-phosphate pyrophosphokinase 2	153829	202544	201835	129756	195838	255082	248792	226483	237435	238171
P11940	35.85%	29	636	9.9988	70670.8	P11940;Q4VXU2;A0A087WTT1;A0A6Q8JFT6;A0A7I2V4N4;A0A7I2YQ88;A0A7I2YQE4;E7EQV3;E7ERJ7;H0YAR2;A0A6I8PLA1;A0A6I8PS38;B3KT93;B4DQX0;B4DZW4;H0YAP2	PABP1_HUMAN	PABPC1	Polyadenylate-binding protein 1	1236720	1371140	1215320	1182790	1165330	1575120	1350870	1496380	1484860	1445730
P12004	40.61%	13	261	4.3079	28768.8	P12004;Q6FHF5;Q6FI35	PCNA_HUMAN	PCNA	Proliferating cell nuclear antigen	138453	147550	145359	115336	136770	246243	221894	232354	252569	231604
P12035	1.59%	2	628	6.3876	64417	P12035	K2C3_HUMAN	KRT3	Keratin, type II cytoskeletal 3	13122.1	13356.1	10970.7	17754	12159.7			5613.77		7085.4
P12074	43.12%	3	109	9.6595	12154.9	P12074;H6SG15;O95101;Q9UEG9	CX6A1_HUMAN	COX6A1	Cytochrome c oxidase subunit 6A1, mitochondrial	22957.6	15636.6	20269.7	19226.3	25370.5	34586	62484.9	53361.5	68064.6	65146.9
P12081	18.86%	9	509	5.5588	57410.5	P12081;A0A6Q8PF47;E7ETE2;A0A6Q8PF07;A0A6Q8PFF2;A0A6Q8PHA5;A0A6Q8PHE3;B3KWE1;B4DDD8;B4E1C5;Q52NV4;B4DEA2	HARS1_HUMAN	HARS1	Histidine--tRNA ligase, cytoplasmic	407510	366192	366777	348239	362053	313400	327789	352586	362195	337040
P12109	3.99%	5	1028	5.0538	108529	P12109;A0A384P5H7;B4DQV1;B4DRR8	CO6A1_HUMAN	COL6A1	Collagen alpha-1(VI) chain	50616.6	53310.3	47082.8	49704.9	49838.8
P12110	4.71%	5	1019	6.1223	108579	P12110;A0A384MDP3;Q9BUM6	CO6A2_HUMAN	COL6A2	Collagen alpha-2(VI) chain	64578.6	45273.3	57287.3	68950	66162.3				6375
P12111	2.83%	8	3177	6.647	343669	P12111;B7ZW00;D9ZGF2;Q59F25;Q8N4Z1	CO6A3_HUMAN	COL6A3	Collagen alpha-3(VI) chain	63204	60101	70415	67700.9	65916.2
P12236	16.11%	6	298	10.2568	32866.3	P12236;Q6I9V5	ADT3_HUMAN	SLC25A6	ADP/ATP translocase 3	300514	280824	268358	312733	246188	282273	281141	257794	276912	278183
P12259	6.97%	14	2224	5.9473	251703	P12259;A0A0A0MRJ7;B4DU26;Q2HZZ0;Q2I258	FA5_HUMAN	F5	Coagulation factor V	27528.3	34931.1	35390.4	36789.3	32654.3	31211.1	33882.3	31299.5	33300.6	35303.5
P12268	29.57%	22	514	6.8674	55805	P12268;A0A384N6C2;A0A994J749;A0A7I2V2T3;A0A7I2YQK5;E7ETK5;H0Y4R1	IMDH2_HUMAN	IMPDH2	Inosine-5'-monophosphate dehydrogenase 2	319191	317903	358212	294655	328584	456539	413401	452040	435044	400100
P12270	31.65%	82	2363	4.6803	267293	P12270	TPR_HUMAN	TPR	Nucleoprotein TPR	201259	201008	205490	216874	199888	262783	256296	262715	260239	252174
P12273	54.79%	8	146	7.9913	16572.5	P12273	PIP_HUMAN	PIP	Prolactin-inducible protein	160681	119727	109682	83286.1	108595	186032	206504	162271	198262	190095
P12277	24.67%	10	381	5.2959	42644.3	P12277;A0A0S2Z471;G3V461;G3V4N7;V9HWH2;B4DP56;V9HW77	KCRB_HUMAN	CKB	Creatine kinase B-type	31873.8	37871.3	33090.8	26221.7	26994.8	180287	179983	162979	201931	184874
P12314	24.33%	9	374	7.9554	42631.8	P12314;C9JSN8	FCGR1_HUMAN	FCGR1A	High affinity immunoglobulin gamma Fc receptor I	162192	167778	207801	183250	154028	60703.9	64595.7	66925.3	70434.8	64515.3
P12318	14.83%	3	317	6.6496	35000.7	P12318;A0A346JF56;A0A8V8TPS4;F5GX41;F5GXY9;V9GY83	FCG2A_HUMAN	FCGR2A	Low affinity immunoglobulin gamma Fc region receptor II-a	24249.9	20423.4	16081.6	22102	18930.2	9266.63	9734.22	8551.03	13063	7344.67
P12429	52.63%	19	323	5.7086	36375.3	P12429;D6RA82;D6RFJ9	ANXA3_HUMAN	ANXA3	Annexin A3	1462420	1406360	1456680	1315040	1433970	1407880	1474440	1483920	1303830	1409890
P12532	2.88%	1	417	8.374	47036.8	P12532;C9JSQ1;F8WCN3;B4DFE8;B4DKA2;C9J8F6;C9J995;C9JJX8	KCRU_HUMAN	CKMT1A	Creatine kinase U-type, mitochondrial	47583.1	60620	54573.9	55040.8	51934.3	25655	30400	33953.3	20149.9	28614.9
P12544	12.21%	3	262	9.106	28998.8	P12544	GRAA_HUMAN	GZMA	Granzyme A			20088	6568.76	7854.66	44233.2	42001.1	48082.8	43297.1	42444.4
P12694	8.76%	3	445	8.2977	50471	P12694;B2R8A9;F5GXU9;F5H5P2;Q59EI3;Q6ZSA3	ODBA_HUMAN	BCKDHA	2-oxoisovalerate dehydrogenase subunit alpha, mitochondrial	10499.2	11025.8	10984.9	8207.18	17408.3	13411.4	11291.8	13413.1	11032.5	11490.8
P12724	41.25%	7	160	10.3269	18385.3	P12724;W0UUR6	ECP_HUMAN	RNASE3	Eosinophil cationic protein	1394270	1760140	1571130	1636650	1555100	2689330	2378460	2465200	2266750	2217630
P12755	5.08%	3	728	7.6134	80005.1	P12755;Q7Z459	SKI_HUMAN	SKI	Ski oncogene	58905.7	30977.8	56299	36040.4	21935.3	63881.8	10753.9	62407.2	42718.8	66766.4
P12814	65.58%	87	892	5.0741	103058	P12814;A0A024R694;A0A7I2V4Y4;A0A804HII9;A0A804HIN7;A0A804HJU8;A0A804HK61;A0A804HKE2;A0A804HL31;A0A804HLD0;A0A804HLF4;B7Z565;H9KV75;Q86TX4	ACTN1_HUMAN	ACTN1	Alpha-actinin-1	11750200	11121300	11569400	11306000	11437700	10545400	10683900	11001000	11178300	10919700
P12829	18.78%	3	197	4.6888	21564.6	P12829;A0A1C7CYY4;I3L1K6;I3L3U1	MYL4_HUMAN	MYL4	Myosin light chain 4	33702.8	32602.1	29445.5	35025.9	29044.7	26800.1	28304.1	23154.4	28145.1	22950.6
P12882	2.53%	4	1939	5.472	223145	P12882;Q6PJ55;V9HWC1	MYH1_HUMAN	MYH1	Myosin-1	13545.6	19893		7451.97		27959.3	24788.1	22387.5	20099.5	23462.9
P12931	4.66%	2	536	7.3696	59834.8	P12931	SRC_HUMAN	SRC	Proto-oncogene tyrosine-protein kinase Src	9033.15	3132.39	8310.3	5096.79	4156.45		6151.6	7188.64	7083.78	7996.44
P12955	7.10%	3	493	5.8977	54548.2	P12955;A0A140VJR2;A0A494C165;A0A494C194;A0A8V8TLL9;A0A8V8TLP2;A0A8V8TLP4;A0A8V8TLR1;A0A8V8TM86;A0A8V8TN48;A0A8V8TN70;A0A8V8TNF2;J3K000;K7ES25	PEPD_HUMAN	PEPD	Xaa-Pro dipeptidase	3514.9	3610.86	3177.72	2946.58	3251.8	7091.65	30745.8	18708.9	17605.6	22430.4
P12956	44.01%	34	609	6.5922	69843.1	P12956;B1AHC9;B2RDN9;B4DE32;B4E356	XRCC6_HUMAN	XRCC6	X-ray repair cross-complementing protein 6	2799110	3008010	2728840	2641680	2657290	2225410	2147530	2183610	2248470	2175500
P13010	30.87%	30	732	5.5759	82704.5	P13010;Q53T09	XRCC5_HUMAN	XRCC5	X-ray repair cross-complementing protein 5	841966	876909	810399	862228	875903	738804	739731	794930	797962	782762
P13073	38.46%	12	169	10.1178	19576.7	P13073	COX41_HUMAN	COX4I1	Cytochrome c oxidase subunit 4 isoform 1, mitochondrial	1015480	935031	967178	1016420	961105	774019	680187	691101	756471	716081
P13196	2.34%	1	640	8.5245	70580.9	P13196;Q5JAM2;B4DVA0;B4DDG9;H7C4H7;H7C5B0	HEM1_HUMAN	ALAS1	5-aminolevulinate synthase, non-specific, mitochondrial							825.987	1648.5
P13224	10.68%	2	206	9.3298	21717.7	P13224;A0A140GX60;A0A140GX63	GP1BB_HUMAN	GP1BB	Platelet glycoprotein Ib beta chain	53410.1	61194.5	56137.8	49878.2	64544.5	57886	43298.5	53844.5	56767.2	57581.4
P13284	4.40%	4	250	4.5172	27963.6	P13284;A6XNE3;A8K686	GILT_HUMAN	IFI30	Gamma-interferon-inducible lysosomal thiol reductase	11083.3	13687.7	25028.1	11018.3	10346.4	22667.9	12607.1	24703.5	17820	23564.7
P13473	11.71%	4	410	5.3398	44960.7	P13473;B4E2S7;B7Z2R9;H0YCG2;A0A9L9PXQ4;B4DF49	LAMP2_HUMAN	LAMP2	Lysosome-associated membrane glycoprotein 2	8558.89	19782.2	38657	44775.7	28793.7	8055.66	10703.2	15467.9	20226.4	11768.1
P13489	8.89%	3	461	4.4436	49973.5	P13489;A0A140VJT8;E9PIK5;E9PIM9;E9PLZ3;E9PMJ3;E9PMA9	RINI_HUMAN	RNH1	Ribonuclease inhibitor	903041	851187	870818	794480	797292	814467	766100	803102	865985	880187
P13498	17.95%	5	195	9.9541	21012.5	P13498;A0A8Q3SIH4;A0A8Q3WL14;A0A8Q3WL20;B4DT46	CY24A_HUMAN	CYBA	Cytochrome b-245 light chain	3810120	3757890	3833590	3888850	3633830	4693020	4687120	4845680	4770230	5080140
P13533	0.36%	1	1939	5.4517	223735	P13533	MYH6_HUMAN	MYH6	Myosin-6			5157.95	8630.28				20206.4
P13591	2.91%	2	858	4.5085	94574.2	P13591;A0A087WVU1;A0A087WWD4;H7BYX6;A0A087WWJ5;A0A087WZS4;A0A087X1V2;A0A0D9SF98;B4DSQ7;B7Z8D6	NCAM1_HUMAN	NCAM1	Neural cell adhesion molecule 1	32272.4	32390.5	38295	39938.1	51825.6	46059.9	45557		48995.5	59752.5
P13611	1.97%	5	3396	4.1498	372820	P13611;B7Z3R6;E9PF17;Q59FG9;Q6MZK8	CSPG2_HUMAN	VCAN	Versican core protein	21291.1	24364.6	23227	20943.6	28386.1	18965.3	19479.4	20049.9	17828	7275.78
P13612	2.52%	2	1032	6.4423	114900	P13612;E7EP60;Q6PJE7;B4E0Q2;Q59H74	ITA4_HUMAN	ITGA4	Integrin alpha-4	3681.46					40696.3	33580.9	31172.3	50316.4	40137.6
P13637	3.26%	3	1013	5.0156	111749	P13637;A0A0A0MT26;A0A2R8YEY8;B3KSY7;B3KV59;B7Z1Q9;B7Z3F8;B7Z9V4;M0R116;Q53ES0	AT1A3_HUMAN	ATP1A3	Sodium/potassium-transporting ATPase subunit alpha-3				2352.27		11950.9	7685.78	8328.83	10788.9	5707.81
P13639	39.86%	52	858	6.8016	95338.1	P13639;B4DMC6;B4DRE8;Q6PK56	EF2_HUMAN	EEF2	Elongation factor 2	1765240	1787550	1686620	1755410	1722580	1766120	1840280	1842470	1882820	1901450
P13645	55.65%	45	584	4.8753	58827.1	P13645;A0A1B0GVI3	K1C10_HUMAN	KRT10	Keratin, type I cytoskeletal 10	10094100	9541580	9687780	10063400	9294190	4680040	4693420	4877320	4610070	4924190
P13646	19.65%	12	458	4.6103	49588.2	P13646;K7ERE3;A1A4E9;A8K2H9;B4DL17;K7EMD9	K1C13_HUMAN	KRT13	Keratin, type I cytoskeletal 13	98388.4	126726	117660	115782	109479	205141	200630	214695	202487	208778
P13647	38.81%	35	590	7.6769	62378.3	P13647;B4DL32;B4E1T1;H0YI76;H0YIN9	K2C5_HUMAN	KRT5	Keratin, type II cytoskeletal 5	9663550	9546930	9460720	9394150	9576950	4282120	4500690	4365890	4778340	4071150
P13667	46.36%	39	645	4.6974	72932.5	P13667;A0A090N8Y2;A0A499FI48;C9JMN9	PDIA4_HUMAN	PDIA4	Protein disulfide-isomerase A4	681217	699537	667622	684175	680433	422207	406428	440306	404237	434539
P13674	26.97%	13	534	5.8406	61049.3	P13674;Q5VSQ6	P4HA1_HUMAN	P4HA1	Prolyl 4-hydroxylase subunit alpha-1	39253.9	35000.5	40997	38367.2	33712.7	30171.4	35521.7	30651.4	34736	28273.7
P13686	3.69%	1	325	8.8773	36598.8	P13686;A0A8Q3WKS1;K7EJD9	PPA5_HUMAN	ACP5	Tartrate-resistant acid phosphatase type 5	4610.15	8037.06	7750.93	7260.58	5963.27		6773.95	7683.17	9981.88	4343.54
P13688	7.98%	4	526	5.8388	57560.4	P06731;P13688;P31997;A0A024R0K5;A0A087WYX0;Q0Z7S6;Q13984;Q3KRG8;Q53G30;Q8N4D0;T2HVB7	CEAM1_HUMAN	CEACAM1	Carcinoembryonic antigen-related cell adhesion molecule 1	200523	174631	210182	252705	203923	110568	101236	132764	125657	103755
P13693	51.16%	9	172	4.5677	19595.3	P13693;A0A0P1J1R0;A0A0B4J2C3;E9PJF7;J3KPG2;Q56UQ5;Q5W0H4;Q9NXW1	TCTP_HUMAN	TPT1	Translationally-controlled tumor protein	385102	365657	399762	390525	415040	384212	288877	289333	286976	277679
P13716	22.12%	7	330	6.7523	36294.9	A0A140VJL9;P13716;Q6ZMU0;B7Z3I9;B7ZBK6	HEM2_HUMAN	ALAD	Delta-aminolevulinic acid dehydratase	137890	161641	138944	155033	159853	211631	200225	223904	188418	201591
P13725	3.97%	1	252	11.3052	28484	P13725;B5BUQ7;B5MCX1	ONCM_HUMAN	OSM	Oncostatin-M	27520.7	18327.7	17190.6		15907.9
P13727	10.36%	3	222	6.7137	25205.5	P13727	PRG2_HUMAN	PRG2	Bone marrow proteoglycan	76697.1	80706.2	92046.6	79900.5	72459.7	138547	155887	175906	158315	175992
P13796	62.52%	55	627	5.0708	70288.4	P13796;B3KUI1;Q53FI1;V9HWJ7	PLSL_HUMAN	LCP1	Plastin-2	17026000	16740700	16474300	16955900	17178700	15688800	15422600	14160600	15269600	14530100
P13797	26.98%	17	630	5.2776	70811	P13797;B4DPW9;Q96HI1;Q53GY0	PLST_HUMAN	PLS3	Plastin-3	147207	158806	156961	143960	149251	47466.5	60893.4	58936.9	47432.9	50446.3
P13798	24.59%	17	732	5.1617	81224.6	P13798;C9JIF9;H7C1U0	ACPH_HUMAN	APEH	Acylamino-acid-releasing enzyme	398908	400088	466186	446925	417403	505136	577674	540379	532140	504100
P13804	19.82%	5	333	8.4688	35079.6	P13804;A0A0S2Z3L0;A0A0S2Z3M4;A0A8I5KUF3;A0A8I5KUR2;A0A8I5KVC9;A0A8I5KVL5;A0A8I5KYH4;H0YK49;H0YKF0;H0YLU7;H3BV91	ETFA_HUMAN	ETFA	Electron transfer flavoprotein subunit alpha, mitochondrial	20980	20632.1	24012.7	19002.4	20398.2	24548.2	31246	25051.1	24588.4	25324.9
P13807	26.87%	19	737	6.1008	83785.6	P13807;A8K6K7;Q53ER0	GYS1_HUMAN	GYS1	Glycogen [starch] synthase, muscle	288852	307267	305963	289382	265413	346742	295077	314396	330145	335069
P13861	26.73%	10	404	4.6961	45518.4	P13861;A0A024R2W3;A0A0S2Z472;A0A9L9PXB4;A0A9L9PXM7;A0A9L9PY56;A8KAH7;A0A9L9PXP9;H7C1L0	KAP2_HUMAN	PRKAR2A	cAMP-dependent protein kinase type II-alpha regulatory subunit	114520	127295	111178	129012	134777	121710	103577	119646	105716	95880
P13929	27.65%	13	434	7.6752	46986.9	P13929;E5RGZ4;E5RG95;E5RI09;K7EKN2;K7EPM1	ENOB_HUMAN	ENO3	Beta-enolase	50524	48965	43244.6	44414.7	39431.6	161520	79746.2	120062	109110	105150
P13984	40.16%	9	249	9.7313	28380.3	P13984	T2FB_HUMAN	GTF2F2	General transcription factor IIF subunit 2	185254	206851	199080	178355	158639	180874	205146	184863	198005	145240
P13995	6.57%	2	350	9.0499	37895.1	P13995;A0A7I2V2U6;A0A7I2V482;B2R7W0;B4DY35;B9A062	MTDC_HUMAN	MTHFD2	Bifunctional methylenetetrahydrofolate dehydrogenase/cyclohydrolase, mitochondrial	15228	24483.4	11816.4		29702.9	45777.2	53451.9	54178.1	50771.4	47924.8
P14151	12.37%	5	372	6.555	42187.1	P14151;A0A0H5AY34;B4DQA0;Q8WW79	LYAM1_HUMAN	SELL	L-selectin	170874	169356	133676	111173	145274	92193.5	109326	103751	128377	128783
P14174	9.57%	3	115	7.744	12476.3	P14174;I4AY87	MIF_HUMAN	MIF	Macrophage migration inhibitory factor	281891	219705	254392	211862	268106	2527450	2706390	2669940	2470650	2731210
P14210	1.37%	1	728	7.8887	83133.7	P14210;A8K6K9	HGF_HUMAN	HGF	Hepatocyte growth factor	4020.51	8874.81	5464.13	5416.02	7270.13		2215.44		6106.54	3367.13
P14222	13.87%	6	555	7.814	61377.4	P14222;E6Y8C6;A0A1W2PR25	PERF_HUMAN	PRF1	Perforin-1	10246.7	7284.25	9665.06	10921.6	7315.83	91179.9	97942	95560.8	116519	109784
P14314	27.84%	18	528	4.0456	59425.4	P14314;K7ELL7;A0A0C4DGP4;A0A0S2Z4D8;A0A0S2Z4W7;B4DJQ5	GLU2B_HUMAN	PRKCSH	Glucosidase 2 subunit beta	1733690	1602450	1523810	1481750	1571860	724848	838356	798479	869436	765489
P14316	13.47%	5	349	7.4419	39354.4	P14316;D6RB08;H0Y956;K4DIA4;K4DIA5;A0A8Q3SIZ8;A0A8Q3SJ30;D6R9N5	IRF2_HUMAN	IRF2	Interferon regulatory factor 2	22282.5	20476.8	21215.2	28705.1	20345.2	39472.4	27962.4	38674.1	38344.6	29246.5
P14317	32.10%	25	486	4.4501	54014	P14317;E7EVW7;B4DQ92;B4DTP2	HCLS1_HUMAN	HCLS1	Hematopoietic lineage cell-specific protein	2126080	2140190	2139980	2344140	2140800	1286650	1254250	1238140	1060130	1268460
P14324	9.79%	5	419	6.0141	48275.5	P14324;A0A087WVN4;A0A087X1D8;Q14329;B3KMW3	FPPS_HUMAN	FDPS	Farnesyl pyrophosphate synthase	52731.9	53535	48152.4	54674.9	49909.8	35210	32285.7	49118	32809.1	38901.4
P14373	7.02%	3	513	6.1622	58489.7	P14373;A0A1U9X8R9;A0A140T9B9;A0A140T9N6;A0A140T9Q6;A0A140T9V9;H0Y551	TRI27_HUMAN	TRIM27	Zinc finger protein RFP	8712.17	6704.89	8969.62	9030	11541.4	11489	15575.7	13486.1	12674	11403.9
P14384	5.42%	2	443	7.3285	50513.8	P14384;F8VVI6;F8W111	CBPM_HUMAN	CPM	Carboxypeptidase M	13921.8	11139.2	13337.1	16681.1	12851	8026.99	4540.95	7124.16	5458.51	3965.68
P14406	27.71%	3	83	10.2671	9395.98	P14406;D6RGV5;D6RIE3;H0UI06;Q496I0	CX7A2_HUMAN	COX7A2	Cytochrome c oxidase subunit 7A2, mitochondrial	551290	616569	483760	356678	693257	452458	293977	460345	397703	407699
P14543	5.45%	6	1247	4.9316	136377	P14543;A0A384MR25	NID1_HUMAN	NID1	Nidogen-1	20589.6	19421.9	26225.4	17229.4	14144.9	20773.6	20979.9	19154.3	27178.2	19291.1
P14550	16.00%	4	325	6.7589	36573	P14550;V9HWI0	AK1A1_HUMAN	AKR1A1	Aldo-keto reductase family 1 member A1	73692.9	73116.8	75195	67558.3	83937.2	91586	67676.9	85052.8	77598.3	75917.5
P14598	59.23%	36	390	9.5332	44681.8	P14598;A6NI72;A8MVU1;B4DQ63;B4DQC4;B4E3W8;B7ZAL4;C9J155;H7C1S1	NCF1_HUMAN	NCF1	Neutrophil cytosol factor 1	3885170	3562050	3753350	4071940	4133110	5338270	5519920	5719740	5545450	5554450
P14618	68.93%	56	531	7.8329	57936.9	P14618;A0A804F6T5;A0A804F729;V9HWB8;A0A8V8TNX9;B4DNK4;B4DRT3;Q504U3;Q8WUW7	KPYM_HUMAN	PKM	Pyruvate kinase PKM	5215390	5170820	4735610	5136090	4834940	6679370	6483410	6660180	6510680	7210020
P14621	21.21%	2	99	10.0026	11139.6	P14621;A0A140VJD7;E9PF46;F8WA34;Q53TK7;U3KPX1;U3KPX8;U3KQL2	ACYP2_HUMAN	ACYP2	Acylphosphatase-2	7234.44	6077.5	5978.62	4883.85	8629.94	2773.09		4928.59		6851.08
P14625	42.71%	50	803	4.4765	92468.9	P14625;V9HWP2;A0A087WT78;A0A7P0T823;A0A7P0T917;A0A7P0TAE1;A0A7P0TAT8;A0A7P0TAY2;A0A7P0TBC2;H0YIV0;Q59FC6;Q5CAQ5;Q96GW1	ENPL_HUMAN	HSP90B1	Endoplasmin	1859990	1644460	1761020	1910870	1754650	1214590	1227240	1188910	1241570	1143360
P14649	11.54%	2	208	5.4368	22764	P14649;A0A8Q3SIC5;A0A8Q3SIF0;B4E368	MYL6B_HUMAN	MYL6B	Myosin light chain 6B	10559.9	15700.5	17836.4	16277.6	12399.4	14212	8335.97	8259.1	15387.2	11861.2
P14678;P63162	12.92%	6	240	11.7542	24610.1	P14678;P63162;B4DVS0;J3QLE5;Q15182;Q53HE7;Q5XPV6;Q66K91;Q6LBS1;Q9UIS4;X5DP00	RSMB_HUMAN;RSMN_HUMAN	SNRPB;SNRPN	Small nuclear ribonucleoprotein-associated proteins B and B'	457930	387014	447946	445331	447870	554291	554575	468596	511040	521534
P14735	17.08%	22	1019	6.5844	117968	P14735;A0A3B3ISG5;A0A7I2V2P6;A0A7I2V2S1;A0A7I2V373;A0A7I2V3E3;A0A7I2V4A4;A0A7I2V4Q3;A0A7I2V610;A0A7I2V612;A0A7I2V634;A0A7I2YQS6;A0A7I2YQV5	IDE_HUMAN	IDE	Insulin-degrading enzyme	45797.4	60946.2	36686.7	50487.1	45285.3	118982	95357.3	94772.7	96261.9	105263
P14770	7.34%	2	177	6.3046	19046.1	P14770;D1MER8;O43705	GPIX_HUMAN	GP9	Platelet glycoprotein IX	61567.5	48505.9	50222.1	57872	51437.5	40412.3	54854.7	43236.2	55560.4	44597.7
P14778	4.57%	2	569	7.8209	65402.5	P14778;B8ZZ73;B8ZZW4;Q6NWP5;Q6NWP6;C9J3W8;C9JQ36	IL1R1_HUMAN	IL1R1	Interleukin-1 receptor type 1	17357.1	11561.5	16361.8	13413.6	15905.9	12861.6	16030	15107	16315.2	15314
P14780	43.71%	37	707	5.9141	78458.2	P14780;B7Z747;B7Z507	MMP9_HUMAN	MMP9	Matrix metalloproteinase-9	3820660	3656160	3557310	3636110	3497030	3386140	3148650	3362080	3539420	3479680
P14854	36.05%	4	86	6.8973	10192.4	P14854;A0A494C160	CX6B1_HUMAN	COX6B1	Cytochrome c oxidase subunit 6B1	78526.8	61037.8	104619	121508	93923.5	110002	73858.7	82226.1	65784.5	59367.6
P14859	5.65%	3	743	6.7618	76471.6	P09086;P14859;Q9UKI9;A0A0C4DG88;A0A8I5KYI8;B5ME60;A0A0A0MT46;A0A0P0GE07;A0A345S7Y2;A0A8A2IE78;B3KRE9;H0YKT2;H0YLC5;H0YLL6;H0YNW1;U3KQ96;U3KQN1	PO2F1_HUMAN	POU2F1	POU domain, class 2, transcription factor 1	52674.5	52124.8	52463.4	57841.8	62334.8	56531.5	62251.6	54414	54676.5	61818
P14866	28.86%	21	589	8.2545	64132.8	P14866;M0QXS5;A0A384N6C7;A0A3B3ITJ4;B2R959;M0QYL7;M0R1W6;Q6NTA2	HNRPL_HUMAN	HNRNPL	Heterogeneous nuclear ribonucleoprotein L	809927	804859	809524	837732	868874	882313	896522	891213	955835	912727
P14868	45.31%	23	501	6.5079	57136.2	P14868;A0A140VJW5;Q53R85	SYDC_HUMAN	DARS1	Aspartate--tRNA ligase, cytoplasmic	369255	361502	370184	366796	359225	339770	334694	318973	318405	332802
P14923	25.37%	17	745	6.045	81744.8	P14923;A0A0S2Z487;A0A0S2Z495	PLAK_HUMAN	JUP	Junction plakoglobin	129133	126874	124255	122549	126139	46634.1	48641	54349.2	47562.6	52527.1
P14927	46.85%	7	111	9.1632	13530.5	P14927;B2R4A2	QCR7_HUMAN	UQCRB	Cytochrome b-c1 complex subunit 7	278675	209778	231133	235794	262270	218453	188090	202775	209332	221875
P15056	5.87%	4	766	7.5141	84436.9	P15056;A0A2R8Y8E0;A0A2U3TZI2;H7C560;A0A1W6S962;A0A2R8Y492;D7PBN4;D7RF68;H7C4S5;Q5IBP5;I6TRR8	BRAF_HUMAN	BRAF	Serine/threonine-protein kinase B-raf	89760.7	66515.5	91375.1	77959.5	82844.6	115749	121887	130867	98119.1	103415
P15104	10.72%	4	373	6.8548	42064.4	P15104;A8YXX4;A0A2R8YDT1;B4DWM6	GLNA_HUMAN	GLUL	Glutamine synthetase	63304.9	48796.3	52701.2	54410.2	51412.8	41757.1	32273.9	40685.1	41013.6	46003.9
P15121	7.91%	2	316	6.946	35853.4	P15121;E9PCX2;Q59EL5	ALDR_HUMAN	AKR1B1	Aldo-keto reductase family 1 member B1	24617.8	77365.2	37216.3	44973.2	57224.6	74481.1	94892.6	100795	40473.4	100307
P15144	19.23%	23	967	5.1411	109540	P15144;B4DV63;Q59E93;B4DP01;B4DP96;B4DPH5	AMPN_HUMAN	ANPEP	Aminopeptidase N	48889.5	59924	57233.4	47884.8	53182.2	30784.8	40276.5	34170.8	31193.3	38253
P15153	29.17%	7	192	7.5106	21428.8	P15153;P60763;P63000;A0A994J6T1;A4D2P0;A4D2P1;A4D2P2;B1AH77;B1AH78;B1AH80;J3KSC4;J3QLK0	RAC2_HUMAN	RAC2	Ras-related C3 botulinum toxin substrate 2	84222.9	125439	125111	109833	135803	133232	117556	140269	116932	120747
P15170	32.06%	22	499	5.3419	55755.9	P15170;A8K2W7;B2RCT6;Q7KZX8	ERF3A_HUMAN	GSPT1	Eukaryotic peptide chain release factor GTP-binding subunit ERF3A	184455	191220	184969	184595	186815	225897	217144	194009	197531	199536
P15260	6.75%	3	489	4.5549	54404.6	P15260;A0A0S2Z3Y2;A0A2R8Y4U4;A0A2R8Y7R1;A0A2R8YFL3;A0A8Q3SJ27;A0A8Q3WLI6;B2R6Q9;Q14936;Q53GX8;Q5TFC9;Q9BY69;B4DLL6;Q7Z687	INGR1_HUMAN	IFNGR1	Interferon gamma receptor 1	8920.53	16864	15988.3	8394.24	11499	10752.7	8765.03	12424.4	8243.12	3944.36
P15289	10.85%	4	507	6.0046	53588.2	P15289;A0A0C4DFZ2;A0A0S2Z309;A0A0S2Z373;A0A223PQI9;A0A384NPS2;B4DVI5;Q63HL5	ARSA_HUMAN	ARSA	Arylsulfatase A	32801.7	31617.5	32686.3	37166.6	27562.3	39060.5	40094.9	33928.2	46803.5	35426
P15291	12.31%	5	398	8.7144	43920.3	P15291;B4DLB8;Q86XA6;W6MEN3;B7ZAH9;W6MEN4	B4GT1_HUMAN	B4GALT1	Beta-1,4-galactosyltransferase 1	68006.9	93640.1	74823.6	78765.6	77970.8	55267.4	59001.9	62296.4	65692.8	66452.1
P15309	16.06%	6	386	6.1864	44566.1	P15309;A0PJ86;E9PFE6	PPAP_HUMAN	ACP3	Prostatic acid phosphatase	209657	201370	218412	189970	195094	199482	183633	192656	221372	199689
P15311	48.29%	48	586	6.164	69412.8	P15311;P26038;P35241;J7M2B1;B0YJ88;V9HWC0;A0A2R8Y5S7;A0A2R8Y7M3;B2R6J2;B7Z5V2;Q05CU6;Q6NUR7;Q6PJT4;Q6PKD3;V9HW42;E9PNP4	EZRI_HUMAN	EZR	Ezrin	3503410	3820750	3687550	3403430	3457980	3562290	3687820	3717690	3617190	3549020
P15336	9.90%	4	505	7.8608	54537.4	P15336;A4D7U9;B8ZZU6;E9PBF9;A4D7U3;A4D7U7;A4D7V5;B3KY57;H7C2N6	ATF2_HUMAN	ATF2	Cyclic AMP-dependent transcription factor ATF-2	10623.9	9639.13	6864.56	12933.9	11931.2	12600.5	13204.6	19029.5	11440.8	17164.6
P15374	23.48%	7	230	4.5769	26182.6	P15374;A0A140VJZ4	UCHL3_HUMAN	UCHL3	Ubiquitin carboxyl-terminal hydrolase isozyme L3	128833	97832.3	134461	149254	133854	157940	142460	146549	143350	150296
P15408	9.20%	3	326	7.4019	35193.4	P15408;C9JCN8	FOSL2_HUMAN	FOSL2	Fos-related antigen 2	14444.8	16622.4	11810.9	15498	13600.1	37377.1	11929.4	15606.6	15567.6	16447.7
P15498	19.53%	18	845	6.5814	98314.2	P15498;A0A0A0MR07;B2R8B5	VAV_HUMAN	VAV1	Proto-oncogene vav	229593	219179	233058	240561	213388	258254	254096	291532	290158	271261
P15509	4.50%	2	400	7.715	46206.6	P15509	CSF2R_HUMAN	CSF2RA	Granulocyte-macrophage colony-stimulating factor receptor subunit alpha	66375.2	49359.9	99777.8	87608.5	74060.6	56577.5	47454.2	71209.8	55348.2	63343.5
P15529	5.10%	2	392	6.6967	43747.3	P15529;A0A8Q3WKR0;A0A8Q3WKR4;A0A8Q3WKS6;A0A8Q3WKW1;A0A8Q3WLA6;A0A8Q3WLU6;B4DL30	MCP_HUMAN	CD46	Membrane cofactor protein	20423.7	18372.2	16629.8	22749.1	39018.8	31425	21775.4	26950.8	23608.8	16503.5
P15531	53.29%	10	152	6.0968	17148.7	P15531;P22392;Q6FHN3;O60361;Q32Q12;A0A384MTW7;E7ERL0;J3KPD9	NDKA_HUMAN	NME1	Nucleoside diphosphate kinase A	560913	611412	648427	558521	538044	649923	689895	625256	705242	605939
P15586	12.68%	8	552	8.3422	62082.1	P15586;A0A024RBC5;A8K6V6;B4DTT0;F6S8M0;H7C3P4;Q7Z3X3;B4E284;F5H4C6;H0YFA9	GNS_HUMAN	GNS	N-acetylglucosamine-6-sulfatase	118387	114154	103606	111474	105589	70751.7	68410.8	74333.9	72364.6	65900.2
P15622	3.21%	2	560	8.3022	63467.9	P15622;Q7L3S4;B2R9V3;B3KNS9	ZN250_HUMAN	ZNF250	Zinc finger protein 250						1535.89	1976.35	2400.03
P15735	21.92%	8	406	6.3441	46442.2	P15735;J3KNN3;Q59GQ4	PHKG2_HUMAN	PHKG2	Phosphorylase b kinase gamma catalytic chain, liver/testis isoform	224158	270958	257706	227977	245694	240817	259671	281978	284024	314506
P15848	21.58%	12	533	8.2337	59687.2	P15848	ARSB_HUMAN	ARSB	Arylsulfatase B	101090	129399	106319	110789	110514	115050	103052	95073.6	98004.1	100897
P15880	30.38%	12	293	10.9009	31324.4	P15880;E9PQD7;H0YEN5;Q3KQT6;Q6IPX5;Q8J014;A4D0Y7;O60249;Q8N5L9;Q8NI62;Q9BSW5	RS2_HUMAN	RPS2	Small ribosomal subunit protein uS5	171210	153803	157300	167672	155891	284349	239934	256412	228108	222066
P15907	6.65%	2	406	9.3358	46604.6	P15907	SIAT1_HUMAN	ST6GAL1	Beta-galactoside alpha-2,6-sialyltransferase 1	2408.48	5943.98		4120.94	4525.61	1200.89	2093.23		3836.91	6032.6
P15924	21.07%	66	2871	6.7774	331774	P15924;B4E2A0;G1UI31;Q4LE79;Q6ZP16	DESP_HUMAN	DSP	Desmoplakin	235635	238654	245795	239447	228291	119770	110621	111830	112913	110613
P15927	26.67%	9	270	6.078	29246.8	P15927;B2R7E8;B4DQD9;B4DL94;B4DUL2;Q5TEJ0	RFA2_HUMAN	RPA2	Replication protein A 32 kDa subunit	116642	108783	109287	103703	87979.1	99394.7	94854.5	101489	88853.7	90125.3
P15954	14.29%	1	63	10.8763	7245.5	P15954;D6R9Z7;Q71U45	COX7C_HUMAN	COX7C	Cytochrome c oxidase subunit 7C, mitochondrial	270390	418465	268702	239840	236663	196110	211984	179608	172799	225462
[truncated: 5,917 more rows]
