# Supplementary material for: The role of the MYL12A liquid-liquid phase separation in neutrophil improves the prognosis of acute respiratory distress syndrome: a multi-omics analysis
Source: Front Immunol. 2025 Oct 29;16:1662680. doi: 10.3389/fimmu.2025.1662680 (PMC12605124; doi:10.3389/fimmu.2025.1662680)
Supplement: Supplementary file 3 [file Table2.xlsx]

## Sheet: report.pg_matrix
Protein.Group	Protein.Ids	Protein.Names	Genes	First.Protein.Description	NC-1	NC-2	NC-3	FMLP-1	FMLP-2	FMLP-3
A0A023JC58	A0A023JC58	A0A023JC58_HUMAN	PSTPIP1	Proline-serine-threonine phosphatase interacting protein 1 (Fragment)	25236.5	30834.9	20828.4	39689.6	27038	40159.2
A0A024D9S0	A0A024D9S0	A0A024D9S0_HUMAN	ITGB2	Integrin beta-2 (Fragment)	53092.7	39040.2	39636.1	60301.4	40562.1	29413.7
A0A024DBF8;A0A494C0X7;D3DSM0	A0A494C0X7;B4E0R1;D3DSM0;Q8WWJ8;A0A024DBF8;Q59H50	A0A024DBF8_HUMAN;A0A494C0X7_HUMAN;D3DSM0_HUMAN	ITGB2	Integrin beta-2 (Fragment)	107752	111335	204371	239181	140092	195315
A0A024QZ90	Q9NUU7;Q9UMR2;A0A0U4B4U6;F6QDS0;H3BMQ5;H3BN59;H3BQK0;Q2NL95;Q53G16;Q7Z4W5;A0A024QZ90;B4DL69;B4DS24;I3L0H8;I3L352;Q68DY7;Q69YM2;Q9HBZ9	A0A024QZ90_HUMAN	hCG_1998531	HCG1998531, isoform CRA_c	16976.1	10621.6	12142	16812.2	10757.5	8468.09
A0A024R1X6	A0A024R1X6;K7EMS3	A0A024R1X6_HUMAN	KRT14	Keratin 14 (Epidermolysis bullosa simplex, Dowling-Meara, Koebner), isoform CRA_a	6755.33	15564.8	43702.7	9433	108518	31667.6
A0A024R210	A0A024R210	A0A024R210_HUMAN	IFITM1	Interferon induced transmembrane protein 1 (9-27), isoform CRA_a	24529.1	50059.9	43912.1	53570.3	44748.7	46099.2
A0A024R269	Q9ULV0;A0A024R269;A0A8V8TM52;A0A0A0MR36	A0A024R269_HUMAN	ACAA2	Acetyl-Coenzyme A acyltransferase 2 (Mitochondrial 3-oxoacyl-Coenzyme A thiolase), isoform CRA_d			66167.8		56636.2
A0A024R2S6;A0A804HJG7;E7ERI8;E7EW49	E7ERI8;E7EW49;A0A024R2S6;A0A804HJG7;Q8NB74	A0A024R2S6_HUMAN;A0A804HJG7_HUMAN;E7ERI8_HUMAN;E7EW49_HUMAN	CLASP2	Cytoplasmic linker associated protein 2, isoform CRA_a					13445.1	12519.9
A0A024R566;A0A024R5D9	A0A024R566;A0A024R5D9	A0A024R566_HUMAN;A0A024R5D9_HUMAN	SF1	Splicing factor 1	19136.4	25343.6	27871.8	21620.6	25323.8	22652.5
A0A024R5C4;B7Z4M1	A0A024R5C4;B7Z4M1	A0A024R5C4_HUMAN;B7Z4M1_HUMAN	RTN3	Reticulon	50608	45374.9	41457.7	39743.3	31409.2	54410.7
A0A024R5M9;H0YFY6;K4DIE0	A0A024R5M9;H0YFY6;K4DIE0;Q59HB8;Q7Z757;Q96HN5	A0A024R5M9_HUMAN;H0YFY6_HUMAN;K4DIE0_HUMAN	NUMA1	Nuclear mitotic apparatus protein 1, isoform CRA_a	67173.4	65293.8	50569.2	85483.5	46765.7	77626.4
A0A024R5S9	A0A024R5S9;H0Y8H4	A0A024R5S9_HUMAN	NEDD4	E3 ubiquitin-protein ligase	33484.6	30118.6	23759.3	47279.2	43805.4	44019.6
A0A024R5Z9;A0A804F6T5;A0A804F729;H3BTN5;Q504U3	A0A024R5Z9;A0A804F6T5;A0A804F729;H3BTN5;B4DRT3;Q504U3	A0A024R5Z9_HUMAN;A0A804F6T5_HUMAN;A0A804F729_HUMAN;H3BTN5_HUMAN;Q504U3_HUMAN	PKM;PKM2	Pyruvate kinase	82220.4	84659.8	106617	53361.3	62258.6	52111.6
A0A024R6W3;J3KTD8	A0A024R6W3;A8K719;J3KTD8	A0A024R6W3_HUMAN;J3KTD8_HUMAN	CBFB	Core-binding factor, beta subunit, isoform CRA_a	16412.7	14934.7	9363.96	14021.5	12763.7	9994.6
A0A024R798;A0A024R7D2;A0A088QF11	A0A024R798;A0A024R7D2;A0A088QF11	A0A024R798_HUMAN;A0A024R7D2_HUMAN;A0A088QF11_HUMAN	SLC44A2	Choline transporter-like protein	8471.99	7788.14	9589.44	15419.6	11886	11688.3
A0A024R7A5;Q8TE24	A0A024R7A5;Q8TE24	A0A024R7A5_HUMAN;Q8TE24_HUMAN	MGAM	Maltase-glucoamylase (Alpha-glucosidase), isoform CRA_a (Fragment)	15118.8			14754	17503.7	10489.6
A0A024R7N4;H0Y8W3	A0A024R7N4;B3KUX0;H0Y8W3	A0A024R7N4_HUMAN;H0Y8W3_HUMAN	RGS14	Regulator of G-protein signalling 14, isoform CRA_a	74126.5	72410.1	60516.8	58913.1	41648.5	63661.3
A0A024R7S3	A0A024R7S3	A0A024R7S3_HUMAN	CLTB	Clathrin light chain	52959.2	45617.3	49558	63582	55429.5	53012.7
A0A024R895;A0A0C4DFV9	A0A024R895;A0A0C4DFV9;B2RCX0	A0A024R895_HUMAN;A0A0C4DFV9_HUMAN	SET	SET translocation (Myeloid leukemia-associated), isoform CRA_b	3001.59		2076.75			3051.68
A0A024R936	A0A024R936	A0A024R936_HUMAN	NCF2	Neutrophil cytosolic factor 2 (65kDa, chronic granulomatous disease, autosomal 2), isoform CRA_a	9029.43	9654.68		3453.61	17413.5	4163.69
A0A024RAJ8	A0A024RAJ8;B7Z7X2;Q59HA3	A0A024RAJ8_HUMAN	IQGAP2	IQ motif containing GTPase activating protein 2, isoform CRA_b					4926.23
A0A024RAL3	A0A024RAL3	A0A024RAL3_HUMAN	ZFYVE16	Zinc finger FYVE domain-containing protein		1593.14		3535.26	2322.79
A0A024RAN2;A0A0C4DGB5;A0A1S5UZ18;A0A6Q8PG40;A0A6Q8PH20;D6RBR1;D6RGF7;E7EN75;E9PSG1;F8W7E0;H0Y944;H0YA91	A0A024RAN2;A0A0C4DGB5;A0A1S5UZ18;A0A6Q8PH20;F8W7E0;H0Y944;H0YA91;Q59HE3;A0A6Q8PG40;D6RBR1;D6RGF7;E7EN75;E9PSG1	A0A024RAN2_HUMAN;A0A0C4DGB5_HUMAN;A0A1S5UZ18_HUMAN;A0A6Q8PG40_HUMAN;A0A6Q8PH20_HUMAN;D6RBR1_HUMAN;D6RGF7_HUMAN;E7EN75_HUMAN;E9PSG1_HUMAN;F8W7E0_HUMAN;H0Y944_HUMAN;H0YA91_HUMAN	CAST	Calpastatin	8692.7	7330.92
A0A024RAV5;A0A3G1LBH1;A0A8I5KQ21;A0A8I5KUB5	A0A024RAV5;A0A3G1LBH1;A0A8I5KQ21;A0A8I5KUB5	A0A024RAV5_HUMAN;A0A3G1LBH1_HUMAN;A0A8I5KQ21_HUMAN;A0A8I5KUB5_HUMAN	KRAS	V-Ki-ras2 Kirsten rat sarcoma viral oncogene homolog, isoform CRA_b	4692.74	10302.1	23278.9	11134.1	17640.4
A0A024RBG1;Q9NZJ9	Q9NZJ9;A0A024RBG1;A0A024RBD0;B2RE29	NUD4B_HUMAN;NUDT4_HUMAN	NUDT4;NUDT4B	Diphosphoinositol polyphosphate phosphohydrolase NUDT4B	10894.1	15311.3	17042.9	13542.8		13455.9
A0A024RBH7	A0A024RBH7;Q59G12	A0A024RBH7_HUMAN	TMPO	Thymopoietin, isoform CRA_a	27559.1	30609.2
A0A024RCW3	A0A024RCW3	A0A024RCW3_HUMAN	RPL10A	Ribosomal protein	84200.4	50268.5	22212.9	41470.9	23620.4	63357.3
A0A024RDY9;A0A2R8YG42;A0A8V8TQ72;B1ALK7	A0A2R8YG42;A0A024RDY9;A0A8V8TQ72;B1ALK7;B7Z6G2	A0A024RDY9_HUMAN;A0A2R8YG42_HUMAN;A0A8V8TQ72_HUMAN;B1ALK7_HUMAN	ARHGEF7	Rho guanine nucleotide exchange factor (GEF) 7, isoform CRA_b	10442.6	16058.6		7525.01		15476.6
A0A059RIK5;A0A343GM19;A0A344AJB0;A0A344AK34;A0A493QZL5;A6YW54;V9J128;V9J3C6	P00403;U5Z487;A0A023QCZ2;A0A023QRX9;A0A023QZ25;A0A059QFD5;A0A059QI72;A0A059QLX8;A0A059QM31;A0A059QNV4;A0A059QPE7;A0A059QPE9;A0A059QPR4;A0A059QPT6;A0A059QPU3;A0A059QPY9;A0A059QQA7;A0A059QS59;A0A059QTV7;A0A059QTW9;A0A059QVH0;A0A059R1T0;A0A059RFY4;A0A059RHR2;A0A059RHY7;A0A059RI53;A0A059RI85;A0A059RIK5;A0A059RIQ8;A0A059RIZ2;A0A059RJF0;A0A059RKP1;A0A059RKX5;A0A059RLH3;A0A059RMK0;A0A059RMS5;A0A059RNV8;…	A0A059RIK5_HUMAN;A0A343GM19_HUMAN;A0A344AJB0_HUMAN;A0A344AK34_HUMAN;A0A493QZL5_HUMAN;A6YW54_HUMAN;V9J128_HUMAN;V9J3C6_HUMAN	COX2	Cytochrome c oxidase subunit 2	10913.4	18989.7	25549.4	22979.8		20392.3
A0A075B6S2;A0A0A0MRZ7;A2NJV5	A0A075B6R9;A0A075B6S2;A0A0A0MRZ7;A0A0C4DH68;A2NJV5;A0A5C2FT34;A0A5C2FUL3;A0A5C2FUR6;A0A5C2FXJ0;A0A5C2FXM2;A0A5C2FY16;A0A5C2FYQ1;A0A5C2FZD9;A0A5C2G011;A0A5C2G022;A0A5C2G0K6;A0A5C2G0K7;A0A5C2G1L1;A0A5C2G1Z7;A0A5C2G3W4;A0A5C2G4P2;A0A5C2G5N4;A0A5C2G6C5;A0A5C2G6D8;A0A5C2G6L3;A0A5C2G6N1;A0A5C2G6R6;A0A5C2G8Y0;A0A5C2GA92;A0A5C2GAD6;A0A5C2GAH2;A0A5C2GAU0;A0A5C2GBX0;A0A5C2GC48;A0A5C2GC64;A0A5C2GFQ8;A0A5C2G…	KV229_HUMAN;KVD26_HUMAN;KVD29_HUMAN	IGKV2-29;IGKV2D-26;IGKV2D-29	Immunoglobulin kappa variable 2D-29	12622.5	10725	10325.1	13789.6	15366.6	15691
A0A075B7B8;A0A2U8J8R2;A0A2U8J8S0;A0A2U8J8T3;A0A2U8J8T4;A0A2U8J8T8;A0A2U8J8U4;A0A2U8J8X1;A0A2U8J8Z6	A0A068LKQ8;A0A068LRX1;A0A075B7B8;A0A2U8J8R2;A0A2U8J8S0;A0A2U8J8T3;A0A2U8J8T4;A0A2U8J8T8;A0A2U8J8U4;A0A2U8J8X1;A0A2U8J8Z6;A0A5C2G569;A0A5C2G5G4;A0A5C2G5K6;A0A5C2G5Q4;A0A5C2G989;A0A5C2G9C6;A0A5C2G9W0;A0A5C2G9W6;A0A5C2GAU7;A0A5C2GCN4;A0A5C2GDH0;A0A5C2GDV9;A0A5C2GEZ1;A0A5C2GGD0;A0A5C2GH38;A0A5C2GH96;A0A5C2GHF3;A0A5C2GJG6;A0A5C2GJN2;A0A5C2GJX3;A0A5C2GK71;A0A5C2GKV7;A0A5C2GM52;A0A5C2GMN4;A0A5C2GMT3;A0A…	A0A075B7B8_HUMAN;A0A2U8J8R2_HUMAN;A0A2U8J8S0_HUMAN;A0A2U8J8T3_HUMAN;A0A2U8J8T4_HUMAN;A0A2U8J8T8_HUMAN;A0A2U8J8U4_HUMAN;A0A2U8J8X1_HUMAN;A0A2U8J8Z6_HUMAN	IGHV3OR16-12;IgH	Immunoglobulin heavy variable 3/OR16-12 (non-functional) (Fragment)	7405.08	7820.09		5718.4		3132.34
A0A087WT35	A0A087WT35	A0A087WT35_HUMAN	PIP4K2B	Phosphatidylinositol 5-phosphate 4-kinase type-2 beta (Fragment)	142852	115262	43792.5	105680	37471.9	96195.9
A0A087WVF3;A0A087WXS9;A0A087X179;A0A087X1G2;A6NDS4;A6NER0;B9A6J9;P0C7X1;Q6DHY5;Q6IPX1;Q8IZP1	Q8IZP1;Q6DHY5;A0A087WVF3;A0A087X179;A6NDS4;A6NER0;P0C7X1;Q6IPX1;A0A087WXS9;A0A087X1G2;B9A6J9;A0A087WT91;A0A0G2JMF6;A0A0G2JP35;A0A0G2JPY0;B2R8D7;B3KTC5;B3KVD9;B4DX57;B4DXP2;B4E079;D3DU03;D3DU04	TBC3A_HUMAN;TBC3B_HUMAN;TBC3C_HUMAN;TBC3D_HUMAN;TBC3E_HUMAN;TBC3F_HUMAN;TBC3G_HUMAN;TBC3H_HUMAN;TBC3I_HUMAN;TBC3K_HUMAN;TBC3L_HUMAN	TBC1D3;TBC1D3B;TBC1D3C;TBC1D3D;TBC1D3E;TBC1D3F;TBC1D3G;TBC1D3H;TBC1D3I;TBC1D3K;TBC1D3L	TBC1 domain family member 3D	8481.76	19494.3	10131.9	16236.5		12709.6
A0A087WW72	A0A087WW72;B4DLX7	A0A087WW72_HUMAN	RAD54L	RAD54 like (Fragment)	41936.8	37968.6	16036	28368.5	11530.8	17572.8
A0A087WWI0	A0A087WWI0	A0A087WWI0_HUMAN	LRMDA	Leucine rich melanocyte differentiation associated	16482.1	15884.9	21103.7	20433.5		13962.1
A0A087WWU8;A0A0S2Z4G4;Q5HYB6	A0A0S2Z4G4;J3KN67;A0A024R4K5;A0A087WWU8;A0A0S2Z4I4;B2RDE1;B4DQ80;B4DWT5;Q5HYB6;Q8NAG3;Q8NI98	A0A087WWU8_HUMAN;A0A0S2Z4G4_HUMAN;Q5HYB6_HUMAN	DKFZp686J1372;TPM3	Tropomyosin 3	846178	780555	1364260	1019990	1255040	1000270
A0A087WX22;H3BVG2	A0A087WX22;B4DN17;H3BVG2	A0A087WX22_HUMAN;H3BVG2_HUMAN	MTHFSD	Methenyltetrahydrofolate synthetase domain containing (Fragment)		7464.85	12548.6		6403.88	8326.91
A0A087WXL6;A0A0G2JS92;B7Z879	A0A087WXL6;B7Z879;Q658K0;A0A0G2JS92;Q53FX3	A0A087WXL6_HUMAN;A0A0G2JS92_HUMAN;B7Z879_HUMAN	VPS11	Vacuolar protein sorting-associated protein 11 homolog	7857.16	21241.6	7809.94	11773.3	9799.3	12628.9
A0A087WXP0	A0A087WXP0	A0A087WXP0_HUMAN	AZU1	Azurocidin	258406	93726.5	355333	494882	274543	164472
A0A087WY03;E5RFV3	A0A087WY03;B3KRJ9;E5RFV3	A0A087WY03_HUMAN;E5RFV3_HUMAN	SREK1	Splicing regulatory glutamic acid and lysine rich protein 1	36857.5	31670.9	58985.6	58042.5	64818	47836.3
A0A087WZ13;E9PAU2	A0A087WZ13;E9PAU2	A0A087WZ13_HUMAN;E9PAU2_HUMAN	RAVER1	Ribonucleoprotein, PTB binding 1		20303.5	15148.8		23565.3	16869.3
A0A087WZ32;A0A087X038;A8K727	A0A087WZ32;A0A087X038;A8K727;B4DJG5	A0A087WZ32_HUMAN;A0A087X038_HUMAN;A8K727_HUMAN	PLEKHA2	Pleckstrin homology domain containing A2	5845.21	18696.1	18346.7	10809.2	18071.3	12257.6
A0A087X1B8	A0A087X1B8	A0A087X1B8_HUMAN	MLYCD	Malonyl-CoA decarboxylase (Fragment)	83306.6	63561.6	78595.3	71071.1	51517.9	70902.5
A0A087X1J4	A0A087X1J4	A0A087X1J4_HUMAN	TCTN1	Tectonic family member 1	33644.5		37302.7	35413.7	36074.4	28050.8
A0A0A0MTA2	A0A0A0MTA2	A0A0A0MTA2_HUMAN	TRBJ2-2P	T cell receptor beta joining 2-2P (non-functional) (Fragment)	47275.8	114666			88013.7	65494.6
A0A0A7C4Y8	Q53Z42;Q95J06;A0A060CZ20;A0A060VCZ3;A0A060VD05;A0A060VD10;A0A060VG17;A0A060VG23;A0A060VG36;A0A060VHD9;A0A060VHE9;A0A060VHF3;A0A060VHG8;A0A090CXP3;A0A090MEX8;A0A090MF36;A0A0A8R645;A0A0F6TL23;A0A0G2R211;A0A0N7F200;A0A0S1MSS0;A0A0S1Z1X8;A0A0S1Z204;A0A0S2IIQ9;A0A0S2IIV1;A0A0S4XQP3;A0A0S4XQQ0;A0A0S4XQU0;A0A0S4XQV1;A0A0S4XQV4;A0A0S4XQV8;A0A0S4XQW8;A0A0S4XQY4;A0A0S4XQY5;A0A0S4XR00;A0A0S4XR02;A0A0S4XR15;…	A0A0A7C4Y8_HUMAN	HLA-A	MHC class I antigen (Fragment)	28494.2	50606	51833.9	30966.4	46659.5	39301
A0A0A7C7X9	A0A0A7C7X9	A0A0A7C7X9_HUMAN	HLA-C	MHC class I antigen (Fragment)	18729.6			27489.8	30917	27943.4
A0A0B4J1V1;A0A0B4J1X5;A0A0C4DH42;A0A0J9YVY3;P01762;P01763;P01767;P01772;P01780;P0DP02	P01772;P01780;P01762;P01763;P01767;A0A0B4J1V1;A0A0B4J1X5;A0A0C4DH42;A0A0J9YVY3;P0DOX2;P0DP02;A0A068LKR7;A0A068LKS6;A0A0F7T7H1;A0A0X9T7T4;A0A0X9USM3;A0A109PVK5;A0A2U8J8C7;A0A2U8J8I2;A0A2U8J8I5;A0A2U8J8J3;A0A2U8J8J9;A0A2U8J8K8;A0A2U8J8L4;A0A2U8J8L6;A0A2U8J8Q3;A0A2U8J8W2;A0A2U8J8X2;A0A2U8J8X9;A0A2U8J8Y0;A0A2U8J8Y5;A0A2U8J8Z0;A0A2U8J915;A0A2U8J920;A0A2U8J935;A0A2U8J936;A0A2U8J939;A0A2U8J953;A0A2U8J95…	HV307_HUMAN;HV311_HUMAN;HV321_HUMAN;HV333_HUMAN;HV348_HUMAN;HV353_HUMAN;HV366_HUMAN;HV374_HUMAN;HV741_HUMAN;HVC33_HUMAN	IGHV3-11;IGHV3-21;IGHV3-30-3;IGHV3-33;IGHV3-48;IGHV3-53;IGHV3-66;IGHV3-7;IGHV3-74;IGHV7-4-1	Immunoglobulin heavy variable 3-21		14141.8	15336.3	11791.3	16424.9	11920.9
A0A0B4J2B5;A0A4W8ZXM2;A0A9C7LLR4	A0A068LKR4;A0A0B4J2B5;A0A0X9T7T4;A0A0X9USM3;A0A1W6IYJ3;A0A4P8J2C9;A0A4W8ZXM2;A0A5C2G4X9;A0A5C2G595;A0A5C2G6I9;A0A5C2G6W2;A0A5C2G6W7;A0A5C2G716;A0A5C2G7C4;A0A5C2G808;A0A5C2G837;A0A5C2G930;A0A5C2G9W0;A0A5C2G9W7;A0A5C2G9Y3;A0A5C2GA34;A0A5C2GAA1;A0A5C2GAC4;A0A5C2GAT1;A0A5C2GAU7;A0A5C2GB91;A0A5C2GB94;A0A5C2GC12;A0A5C2GCN4;A0A5C2GCQ6;A0A5C2GCZ7;A0A5C2GDN2;A0A5C2GDR5;A0A5C2GE10;A0A5C2GE39;A0A5C2GE76;A0A…	A0A0B4J2B5_HUMAN;A0A4W8ZXM2_HUMAN;A0A9C7LLR4_HUMAN	IGHV3-13;IGHV3-72;IGHV3OR16-9	Immunoglobulin heavy variable 3/OR16-9 (non-functional) (Fragment)		8076.34	15929	12116.9	10909.1	11483.7
A0A0F7G8J1	A0A0F7G8J1	A0A0F7G8J1_HUMAN	PLG	Plasminogen	11591.3	5524.19	10515.3
A0A0G2JH39	A0A0G2JH39;B3KSH0	A0A0G2JH39_HUMAN	METTL3	Methyltransferase 3, N6-adenosine-methyltransferase complex catalytic subunit (Fragment)	4619.61	2665.85	4516.76	10917.4	8655.43	2953.52
A0A0G2JLT7;A0A0G2JN08;A0A0G2JN67;A0A0G2JNB3;C9JWL8;F8W6G6;U5QBD0;U5XH15;U5XKH1	Q6PI73;A0A0G2JN08;A0A0G2JLT7;A0A0G2JLX6;A0A0G2JM95;A0A0G2JMN6;A0A0G2JMX0;A0A0G2JN36;A0A0G2JN43;A0A0G2JN67;A0A0G2JNB3;A0A0U4ARJ3;C9JWL8;F8W6G6;U5QB67;U5QBB5;U5QBD0;U5QEL4;U5QEL9;U5QET3;U5QET8;U5XH15;U5XH23;U5XH26;U5XHD7;U5XHE0;U5XHE4;U5XI30;U5XI37;U5XJY5;U5XJZ2;U5XKH1;U5XKI1	A0A0G2JLT7_HUMAN;A0A0G2JN08_HUMAN;A0A0G2JN67_HUMAN;A0A0G2JNB3_HUMAN;C9JWL8_HUMAN;F8W6G6_HUMAN;U5QBD0_HUMAN;U5XH15_HUMAN;U5XKH1_HUMAN	LILRB3	Leukocyte immunoglobulin-like receptor subfamily B member 3	132160	161489	159501	104383	82968.1	102507
A0A0G2JLV0;A0A140T9S0	A0A0G2JLV0;A0A140T9S0;A0A1V0E415;A0A1V0E419;B4DS72;Q9H4M2	A0A0G2JLV0_HUMAN;A0A140T9S0_HUMAN	TAP2	ABC-type antigen peptide transporter	11230				21630.4	18923.9
A0A0G2JQM1	A0A0G2JQM1	A0A0G2JQM1_HUMAN	AP2A2	AP-2 complex subunit alpha-2 (Fragment)	16079.7	20041.6	27359.5	19095.1	16489.8	20016.7
A0A0K2BMD8	A0A0K2BMD8	A0A0K2BMD8_HUMAN	HBA2	Mutant hemoglobin alpha 2 globin chain	97328.3	52621.4	77768.6	101970	73763.3	106145
A0A0S2Z377;E5RK69	A0A0S2Z377;E5RK69	A0A0S2Z377_HUMAN;E5RK69_HUMAN	ANXA6	Annexin (Fragment)	22206.1	23521.1	28063.4	26967.7	26659	22362.6
A0A0S2Z4I7;A0A994J508	A0A0S2Z4I7;A0A994J508	A0A0S2Z4I7_HUMAN;A0A994J508_HUMAN	VASP	Vasodilator-stimulated phosphoprotein isoform 4 (Fragment)	7231.6	5821.4	17447.8	12512.1	17812	15020
A0A0S2Z4R1	P54577;A0A0S2Z4R1;A0A0C4DGZ5;A0A6Q8PFX2;A0A6Q8PFX4	A0A0S2Z4R1_HUMAN	YARS	Tyrosine--tRNA ligase (Fragment)	44972.4	22859.7	20021.3	37876.1	27092.2	34320.5
A0A0U4CQG9	B0LPE5;P31749;Q9Y243;B3KVH4;A0A0U4CQG9;A0A5F9ZGY0;A0A5F9ZHU3;A0A5K1VW74;A0A7P0T8T9;A0A804HJM6;Q56A86;A0A087WY56;B3KXD7;G3V3X1;Q9BV07	A0A0U4CQG9_HUMAN	AKT2	non-specific serine/threonine protein kinase	17627.2	10966	15072.8	13220.2	10047.5	24356.4
A0A125S6H5;A0A125S6H6	A0A125S6H5;A0A125S6H6	A0A125S6H5_HUMAN;A0A125S6H6_HUMAN	NPHS1	Nephrin (Fragment)	698685	329257	337463	259769	284027	292975
A0A186VNF8	D9UB12;A0A186VNF8;U3RCZ8	A0A186VNF8_HUMAN	HLA-C	MHC class I antigen (Fragment)	4643.71	3424.7	6488.05	4355.54	11111	7767.3
A0A1B0GTB0	A0A1B0GTB0	A0A1B0GTB0_HUMAN	ATP6AP2	Renin receptor (Fragment)	7765.32	2407.74	8857.55			2421.25
A0A1B0GTW7	A0A1B0GTW7;A0A2R8Y752	CIROP_HUMAN	CIROP	Ciliated left-right organizer metallopeptidase		76743.2		75192.8
A0A1B0TCA9;B2KLH3;H9PBP8	A0A1B0TCA9;B2KLH3;H9PBP8	A0A1B0TCA9_HUMAN;B2KLH3_HUMAN;H9PBP8_HUMAN	CYTB;cytb	Cytochrome b (Fragment)	22054.8	32841.5	15950		19269	27340
A0A1P7ZSS3	A0A1P7ZSS3	A0A1P7ZSS3_HUMAN	HLA-C	MHC class I antigen (Fragment)	185721	292335	313569	274411	341348	272624
A0A1S5UZ17	A0A1S5UZ17	A0A1S5UZ17_HUMAN	LRRFIP2	Leucine-rich repeat flightless-interacting protein 2	16490.2	7545.4	9540.01			12430.6
A0A1S5UZ39	A0A1S5UZ39	A0A1S5UZ39_HUMAN	HBA2	Hemoglobin subunit alpha	9673.73	28704.8		4974.75		7146.45
A0A286R9D9	A0A286R9D9	A0A286R9D9_HUMAN	HMGB1	High mobility group box 1 (Fragment)	14640.4	7954.23	16655.5	14122	16873.7	22387.5
A0A286R9F1	A0A286R9F1	A0A286R9F1_HUMAN	HMGB1	High mobility group box 1 (Fragment)	187311	89892.8	227195	672870	63205.4	130881
A0A2K4X4G7;A0A6B7FTT5	A0A1C3PHT4;A0A2K4X4G7;A0A6B7FTT5;A0A2H4FZH2	A0A2K4X4G7_HUMAN;A0A6B7FTT5_HUMAN	HLA-C	MHC class I antigen	23966.4	25645.1	28477.8	24208	31717.7	30625.9
A0A2R8Y7Y4	A0A2R8Y7Y4	A0A2R8Y7Y4_HUMAN	ANKRD44	Ankyrin repeat domain 44	4239.57	7075.13	8847.33	3177.01	3667.27	5962.24
A0A2R8YEA7	A0A2R8YEA7	A0A2R8YEA7_HUMAN	ACTB	Actin beta (Fragment)	19943.4	34458.1	76068.6	24094.6	70245	37359.3
A0A2R8YFE2	A0A2R8YFE2	A0A2R8YFE2_HUMAN	ACTB	Actin beta (Fragment)	5114530	7415170	13097600	7776180	13348100	14172000
A0A2S1CVU8	A0A2S1CVU8	A0A2S1CVU8_HUMAN	HBB	Beta-globin (Fragment)	43662.4	99939	101951	24202.8	30813.3	17160.1
A0A3B3IS06;A0A6I8PRA0;E7ETY2	A0A3B3IS06;A0A6I8PRA0;E7ETY2	A0A3B3IS06_HUMAN;A0A6I8PRA0_HUMAN;E7ETY2_HUMAN	TCOF1	Treacle ribosome biogenesis factor 1 (Fragment)	7203.47	5005.19	4039.36	5874.31	3532.68	5502.1
A0A3B3ISJ8	A0A3B3ISJ8	A0A3B3ISJ8_HUMAN	CLIP1	CAP-Gly domain containing linker protein 1 (Fragment)	16587.5
A0A3B3ITJ4	A0A3B3ITJ4	A0A3B3ITJ4_HUMAN	HNRNPL	Heterogeneous nuclear ribonucleoprotein L	12794.9	13850.2		13733.4		13188.3
A0A482E8Y3	A0A482E8Y3	A0A482E8Y3_HUMAN		alpha-L-rhamnosidase	9945.35		11612
A0A499FIX8;H7BXI1	A0A499FIX8;H7BXI1	A0A499FIX8_HUMAN;H7BXI1_HUMAN	ESYT2	Extended synaptotagmin 2	13846.7	21589.4	19149.1	17018.1	21690.2	23821.1
A0A4D5RA83	A0A4D5RA83	A0A4D5RA83_HUMAN		Uncharacterized protein	61701.1	54339.5	38838	54613.4	59760.9	76508.8
A0A4D5RAH8	A0A4D5RAH8	A0A4D5RAH8_HUMAN		Annexin	34357.8	30021	34142.8	36131.8	33520.6	31851.3
A0A4D5RAU4	A0A4D5RAU4	A0A4D5RAU4_HUMAN		Annexin	58850.8	78517.2	25059.4	30610.2	53186.4	32521
A0A4P2SQP7	A0A4P2SQP7;A0A678ZN67	A0A4P2SQP7_HUMAN	HLA-A	MHC class I antigen			17324
A0A590UJJ1;E5RJV1	A0A590UJJ1;E5RJV1;Q6IN90	A0A590UJJ1_HUMAN;E5RJV1_HUMAN	PPP2R2A	Serine/threonine-protein phosphatase 2A 55 kDa regulatory subunit B	26112.7	32827.7	38980.3	40247.6	44079	67848.2
A0A590UJJ4;A0A590UJK5;A0A590UJV4;A0A590UJX9;A0A590UK89;K7EKU4;Q6FG22;Q6FG44	A0A590UJJ4;B2R776;Q6FG22;Q6FG44;A0A590UJK5;A0A590UJV4;A0A590UJX9;A0A590UK89;K7EKU4	A0A590UJJ4_HUMAN;A0A590UJK5_HUMAN;A0A590UJV4_HUMAN;A0A590UJX9_HUMAN;A0A590UK89_HUMAN;K7EKU4_HUMAN;Q6FG22_HUMAN;Q6FG44_HUMAN	KCNAB2	Voltage-gated potassium channel subunit beta-2	33150.4	20507.3	38568.7	37467.2	50638.1	37660.5
A0A5C2FUJ9;A0A5C2G1N5	A0A5C2FUJ9;A0A5C2G1N5	A0A5C2FUJ9_HUMAN;A0A5C2G1N5_HUMAN		IGL c678_light_IGKV3-20_IGKJ2 (Fragment)	44869.5	36325.1	59099.3	41838.1
A0A5C2FVS7;A0A5C2FWI7;A0A5C2GVS6	A0A5C2FVS7;A0A5C2FWI7;A0A5C2GVS6	A0A5C2FVS7_HUMAN;A0A5C2FWI7_HUMAN;A0A5C2GVS6_HUMAN		IGL c1029_light_IGLV1-44_IGLJ2 (Fragment)	5887.9	15123.1		6469.69	4224.05
A0A5C2FW20	A0A0X9TDD0;A0A0X9UWL5;A0A125QYY6;A0A5C2FTS8;A0A5C2FTX6;A0A5C2FU81;A0A5C2FUB1;A0A5C2FUQ0;A0A5C2FUS3;A0A5C2FV21;A0A5C2FV39;A0A5C2FV52;A0A5C2FV62;A0A5C2FV84;A0A5C2FVE8;A0A5C2FVH5;A0A5C2FVP3;A0A5C2FVS1;A0A5C2FVT0;A0A5C2FVT8;A0A5C2FW20;A0A5C2FW90;A0A5C2FWD3;A0A5C2FWK2;A0A5C2FWM7;A0A5C2FWN0;A0A5C2FWU8;A0A5C2FWX3;A0A5C2FWX8;A0A5C2FX33;A0A5C2FX71;A0A5C2FXQ7;A0A5C2FXX1;A0A5C2FY65;A0A5C2FYD8;A0A5C2FYF4;A0A…	A0A5C2FW20_HUMAN		IGL c1211_light_IGKV4-1_IGKJ4 (Fragment)	10205.4	18143.5		14424.3		12174.3
A0A5C2G3E0;A0A5C2GLU6;A0A5C2GZ68;A0A5C2GZM1	A0A4P8J6L9;A0A5C2G1H9;A0A5C2G3E0;A0A5C2GGB6;A0A5C2GLU6;A0A5C2GMI7;A0A5C2GZ68;A0A5C2GZM1	A0A5C2G3E0_HUMAN;A0A5C2GLU6_HUMAN;A0A5C2GZ68_HUMAN;A0A5C2GZM1_HUMAN		IGL c3798_light_IGKV4-1_IGKJ4 (Fragment)					10760.8	19751.3
A0A5C2G9P7	A0A5C2G9P7	A0A5C2G9P7_HUMAN		IGL c102_light_IGLV7-46_IGLJ3 (Fragment)	12060.9	7783.94		21498.1	4975.43
A0A5C2G9U6;A0A5C2GBJ5;A0A5C2GIS6;A0A7S5EWI5	A0A5C2G9U6;A0A5C2GBJ5;A0A5C2GIS6;A0A7S5EWI5	A0A5C2G9U6_HUMAN;A0A5C2GBJ5_HUMAN;A0A5C2GIS6_HUMAN;A0A7S5EWI5_HUMAN		IGH + IGL c594_heavy_IGHV1-69_IGHD1-7_IGHJ4 (Fragment)	11726.6	10335.5	9488.94
A0A5C2GEP5	A0A5C2GB61;A0A5C2GCB8;A0A5C2GDU6;A0A5C2GEP5;A0A5C2GF19;A0A5C2GFE5;A0A5C2GFF3;A0A5C2GGC1;A0A5C2GGE1;A0A5C2GH07;A0A5C2GHE6;A0A5C2GHW9;A0A5C2GHX9;A0A5C2GHY4;A0A5C2GJU6;A0A5C2GJV5;A0A5C2GJW3;A0A5C2GKF6;A0A5C2GKL4;A0A5C2GL77;A0A5C2GLU4;A0A5C2GLV3;A0A5C2GM70;A0A5C2GNB9;A0A5C2GNC3;A0A5C2GNY3;A0A5C2GP02;A0A5C2GP04;A0A5C2GP22;A0A5C2GP76;A0A5C2GP84;A0A5C2GP90;A0A5C2GPZ1;A0A5C2GTA5;A0A5C2GUQ4;A0A5C2GVD5;A0A…	A0A5C2GEP5_HUMAN		IGH c501_heavy__IGHV3-73_IGHD3-16_IGHJ4 (Fragment)	4484.64	9697.53	5817.46	8668.03	11293.9	5334.21
A0A5C2GJC6;A0A5C2GSC2;A0A5C2GWR8;A0A5C2GX42	A0A5C2GJC6;A0A5C2GSC2;A0A5C2GWR8;A0A5C2GX42	A0A5C2GJC6_HUMAN;A0A5C2GSC2_HUMAN;A0A5C2GWR8_HUMAN;A0A5C2GX42_HUMAN		IG c753_light_IGKV3-20_IGKJ4 (Fragment)					64040.8	49183.3
A0A5C2GRI3;A0A7S5C221;A0A7S5EUR6	A0A5C2GRI3;A0A7S5C221;A0A7S5EUR6	A0A5C2GRI3_HUMAN;A0A7S5C221_HUMAN;A0A7S5EUR6_HUMAN		IG c241_heavy_IGHV3-33_IGHD4-23_IGHJ2 (Fragment)	18169.6	36265.8	19347.9	14971.3	18818.6
A0A5F9YFS9	A0A5F9YFS9	A0A5F9YFS9_HUMAN	SPCS1	Signal peptidase complex subunit 1	16559.1	10539.4	17182.6	19482.9	8730.5	21471.7
A0A5F9ZHJ0	A0A5F9ZHJ0	A0A5F9ZHJ0_HUMAN	ACAT1	Acetyl-CoA acetyltransferase 1	12680.3	16214.9	18383.1	11981.3	18401.6	15201.2
A0A678ZIE3	P01893;A0A5H2WTZ8;B8YBG3;C1K0Y5;C5IYE4;C9E8V9;Q5D1W8;Q5QT33;A0A060VCV0;A0A060VCV3;A0A060VCY2;A0A060VCY4;A0A060VD00;A0A060VD06;A0A060VD21;A0A060VD24;A0A060VG26;A0A060VG30;A0A060VG58;A0A060VG62;A0A060VHD5;A0A060VHE3;A0A061DEZ3;A0A076FQ79;A0A078MYS4;A0A090KEY9;A0A090KEZ4;A0A090KF00;A0A090KF09;A0A090KF14;A0A090KF65;A0A090KF68;A0A090KFS8;A0A090KFV0;A0A090KFY5;A0A090KKD3;A0A090KKF1;A0A090KKF6;A0A090KKG…	A0A678ZIE3_HUMAN	HLA-C	MHC class I antigen	36539.3	45858.6	63372.5	64376.3	63437.8	80249.9
A0A6F7YPF6	A0A6F7YPF6;Q5XUU0	A0A6F7YPF6_HUMAN	NIN	Ninein variant	3163.41	5565.45				4706.77
A0A6Q8PFE4	A0A6Q8PFE4;A0A804HKV3;B4DUI8	A0A6Q8PFE4_HUMAN	ACTB	Actin beta	351360	230722	418707	297126	438892	349404
A0A6Q8PFN8	A0A6Q8PFN8	A0A6Q8PFN8_HUMAN	ELP1	Elongator complex protein 1		36687.9	32392.8	20517.9		9565.1
A0A6Q8PHK0;A0A994J4J0;A0A994J4J6	A0A6Q8PHK0;A0A994J4J0;A0A994J4J6	A0A6Q8PHK0_HUMAN;A0A994J4J0_HUMAN;A0A994J4J6_HUMAN	TRIP12	E3 ubiquitin-protein ligase		7225.5		5022.98	3434.45	6986.85
A0A7I2V2G1;A0A7I2V395;A0A7I2V552;A0A7I2YQD2;A0A7I2YQI1;B5BTZ6	A0A7I2V2G1;A0A7I2V395;A0A7I2V552;A0A7I2YQD2;A0A7I2YQI1;B5BTZ6	A0A7I2V2G1_HUMAN;A0A7I2V395_HUMAN;A0A7I2V552_HUMAN;A0A7I2YQD2_HUMAN;A0A7I2YQI1_HUMAN;B5BTZ6_HUMAN	STAT3	Signal transducer and activator of transcription	33577	28985.6	19088.8
A0A7I2V2X7;A0A7I2V496	A0A7I2V2X7;A0A7I2V496	A0A7I2V2X7_HUMAN;A0A7I2V496_HUMAN	G3BP1	G3BP stress granule assembly factor 1 (Fragment)	12214.9	14036	15032.1	21848.5	14130.6	15112.7
A0A7I2V346;A0A7I2YQN2;A0A7I2YQV8;B7Z645	A0A7I2V346;A0A7I2YQN2;A0A7I2YQV8;B7Z213;B7Z645;H0YAA0;Q59GL1	A0A7I2V346_HUMAN;A0A7I2YQN2_HUMAN;A0A7I2YQV8_HUMAN;B7Z645_HUMAN	SYNCRIP	Synaptotagmin binding cytoplasmic RNA interacting protein				11794.2	11482.4	8719.59
A0A7I2V3F3	A0A7I2V3F3	A0A7I2V3F3_HUMAN	NCL	Nucleolin	13202.2	20197.5	18615.3	13017.6	11402.3	8970.33
A0A7I2V3R0	A0A7I2V3R0	A0A7I2V3R0_HUMAN	MACROH2A2	Histone H2A (Fragment)	2592120	2004850	1214730	2220460	1333560	5182250
A0A7P0T9J6;F8WEQ5;H7C2E2	A0A7P0T9J6;B4E0T5;F8WEQ5;H7C2E2	A0A7P0T9J6_HUMAN;F8WEQ5_HUMAN;H7C2E2_HUMAN	SMPD4	Sphingomyelin phosphodiesterase 4	24085.8	31061.2	23066.1	35401.1	13007	30793.7
A0A7P0TAY0	A0A7P0TAY0	A0A7P0TAY0_HUMAN	VCP	Valosin containing protein (Fragment)	26067.4	19199.6	29197.1	17548.9	23653.6	24908.7
A0A7P0TBB7	A0A7P0TBB7	A0A7P0TBB7_HUMAN	NAMPT	Nicotinamide phosphoribosyltransferase	7328.34	4171.67		3681.47
A0A7R6M8F2;A0A7R6M8N3	A0A7R6M8F2;A0A7R6M8N3	A0A7R6M8F2_HUMAN;A0A7R6M8N3_HUMAN	ACTN2	Actinin alpha 2 (Fragment)	7296.03	19322.9
A0A7S5BYU2	A0A068LKQ0;A0A0X9T0H6;A0A0X9UWK7;A0A0X9V9C4;A0A5C2G531;A0A5C2G556;A0A5C2G5S0;A0A5C2G5S8;A0A5C2G6M7;A0A5C2G6U5;A0A5C2G6V0;A0A5C2G6W5;A0A5C2G6X8;A0A5C2G6Y4;A0A5C2G729;A0A5C2G746;A0A5C2G7C2;A0A5C2G8H4;A0A5C2G9C4;A0A5C2GA09;A0A5C2GA33;A0A5C2GAL6;A0A5C2GAP9;A0A5C2GAU4;A0A5C2GB15;A0A5C2GB41;A0A5C2GBC0;A0A5C2GBQ8;A0A5C2GDK4;A0A5C2GDU0;A0A5C2GEI5;A0A5C2GEL7;A0A5C2GEZ3;A0A5C2GF77;A0A5C2GG89;A0A5C2GGA3;A0A…	A0A7S5BYU2_HUMAN		IGH c771_heavy_IGHV5-51_IGHD2-15_IGHJ6 (Fragment)	8154.19	3959.29	13183.2	9148.85		12533.4
A0A7S5EWH3	A0A5C2G576;A0A5C2G901;A0A5C2GA46;A0A5C2GD32;A0A5C2GFH9;A0A5C2GIZ7;A0A5C2GM77;A0A5C2GMP0;A0A5C2GMV7;A0A5C2GQ82;A0A5C2GS86;A0A5C2GVP9;A0A7S5BY67;A0A7S5BZG4;A0A7S5C0X0;A0A7S5C0Y2;A0A7S5C1Y0;A0A7S5C2F7;A0A7S5C621;A0A7S5EWH3;A0A7S5EWQ3;A0A7S5EXI0	A0A7S5EWH3_HUMAN		IGH c1079_heavy_IGHV1-18_IGHD1-26_IGHJ6 (Fragment)	13051.9	40327.6				7332.26
A0A804HIA4;H0YE38	A0A804HIA4;B4DLB2;H0YE38	A0A804HIA4_HUMAN;H0YE38_HUMAN	FHAD1	Forkhead associated phosphopeptide binding domain 1	27356.2	27393.4	14879.4	43900.9		27180.7
A0A804HJN7;A0A804HL31;G3V2E8;G3V2W4;G3V2X9;H9KV75	A0A494C031;A0A804HJN7;A0A804HL31;B7Z565;G3V2E8;G3V2W4;G3V2X9;H9KV75	A0A804HJN7_HUMAN;A0A804HL31_HUMAN;G3V2E8_HUMAN;G3V2W4_HUMAN;G3V2X9_HUMAN;H9KV75_HUMAN	ACTN1	Actinin alpha 1 (Fragment)	22084.3	24897	32402.8	22612.5
A0A804HKN5	A0A804HKN5	A0A804HKN5_HUMAN	LTF	Lactotransferrin (Fragment)	3001060	4280260	2692450	2029300	2658230	2897610
A0A858LKI8	A0A858LKI8;A0A0U5LWB3	A0A858LKI8_HUMAN	HLA-A	MHC class I antigen	11453.1	14859.8
A0A891XJG5	A0A891XJG5	A0A891XJG5_HUMAN	ITGB2	Integrin beta-2 (Fragment)		9076.3		18724.5	6567.17	31841.8
A0A891XKA1	A0A891XKA1	A0A891XKA1_HUMAN	ITGB2	Integrin beta-2	49674.4	86074.8	62681.2	78644.2	56444.5	60371.8
A0A897ZMV1	A0A897ZMV1;I6ZY88	A0A897ZMV1_HUMAN	HLA-B	MHC class I antigen		37147.6	46640.4
A0A8I5KRC6	A0A8I5KRC6;Q59FH0	A0A8I5KRC6_HUMAN	MACROH2A1	MacroH2A.1 histone	766932	609019	414188	925964	460661	932810
A0A8I5KWR0	P35232;A8K401;C9JW96;E9PCW0;A0A8I5KWR0;A8K9G2;E7ESE2;Q53FV0;Q6FHP5;Q6PUJ7	A0A8I5KWR0_HUMAN	TFCP2	Prohibitin	99642	96666.9	82772.1	112444	85011.3	108429
A0A8Q3WL95;E7EM57;E7EUI8	E7EM57;E7EUI8;A0A8Q3WL95	A0A8Q3WL95_HUMAN;E7EM57_HUMAN;E7EUI8_HUMAN	G6PD	Glucose-6-phosphate 1-dehydrogenase (Fragment)	3124
A0A8V8TLH4;G5E9C0	A0A8V8TLH4;G5E9C0	A0A8V8TLH4_HUMAN;G5E9C0_HUMAN	SP110	SP110 nuclear body protein	68882.5	59470.8	41545	66087.8	43327.4	71710.9
A0A8V8TMH9;M0QYC1;M0QYS3;M0QZH8;M0QZR4	A0A8V8TMH9;M0QZR4;M0QYC1;M0QYS3;M0QZH8	A0A8V8TMH9_HUMAN;M0QYC1_HUMAN;M0QYS3_HUMAN;M0QZH8_HUMAN;M0QZR4_HUMAN	ARHGEF1	Rho guanine nucleotide exchange factor 1	79016.6	89138.9	98199.8	100690	99437.6	132040
A0A8V8TN33;A0A8V8TP20;A0A8V8TPE3	A0A8V8TN33;A0A8V8TP20;A0A8V8TPE3;B4DKD0	A0A8V8TN33_HUMAN;A0A8V8TP20_HUMAN;A0A8V8TPE3_HUMAN	TOP2B	DNA topoisomerase 2	18779.4	13682.7		10666.2	7354.56	11381.4
A0A8V8TNZ5	A0A8V8TNZ5	A0A8V8TNZ5_HUMAN	ARF1	ADP-ribosylation factor (Fragment)	22990.3	44952.9	41936.2	25313.1	34371.7	20822.9
A0A8V8TPE5	A0A8V8TPE5	A0A8V8TPE5_HUMAN	MPO	Myeloperoxidase (Fragment)	261918	324608	278258	306434	335992	352373
A0A994J3Q8;C9JSZ1	A0A384MDX9;A0A994J3Q8;B4DWL1;B4E0X8;C9JSZ1	A0A994J3Q8_HUMAN;C9JSZ1_HUMAN	FUBP1	Far upstream element binding protein 1	57238.9	36866.5	23775.4	37160.4	24775.2	36710.8
A0A994J4E9	B4DFF1;Q5EC54;A0A994J4E9;A0A994J4S7	A0A994J4E9_HUMAN	HNRNPK	Heterogeneous nuclear ribonucleoprotein K	205643	177600	168780	182560	93567	153069
A0A994J782	A0A994J782	A0A994J782_HUMAN	HNRNPK	Heterogeneous nuclear ribonucleoprotein K (Fragment)			23748.1		14968.1
A0AV96	A0AV96;A0A024R9W3;B7Z8Z7;B7ZLP7;D6R9D6;D6R9M7;D6RA49;D6RBP6;D6RBS9;D6REZ6;D6RFL5	RBM47_HUMAN	RBM47	RNA-binding protein 47	56546.4	59476.2	40167.6	43118.3	32832.5	49164
A0AVT1	A0AVT1;A1LT96	UBA6_HUMAN	UBA6	Ubiquitin-like modifier-activating enzyme 6	34418.3	35451.3	53942	34883.1	41638	41216.6
A0FGR8	A0FGR8;A0A499FIX8;H7BXI1	ESYT2_HUMAN	ESYT2	Extended synaptotagmin-2	79293.7	106275	103081	111270	115854	121920
A0JNW5	A0JNW5;A0A0C4DGH6;H0YHT7;Q63HQ7	BLT3B_HUMAN	BLTP3B	Bridge-like lipid transfer protein family member 3B	5231.15	22251.6	35335.6	17566.1	23743.8	31416.4
A0N5G5	A0N5G1;A0N5G5;Q96PF6	A0N5G5_HUMAN	V-kappa-3	Rheumatoid factor D5 light chain (Fragment)	32825	53223.4	28304.9	25689.1	28848.4	32860.7
A1A4E9	A1A4E9;A8K2H9;B4DL17	A1A4E9_HUMAN	KRT13	Keratin 13	13557.4	23879.9				53515.4
A1A508	P07477;Q9BYE2;A1A508;A6XGL3;E7EQ64	A1A508_HUMAN	PRSS3	PRSS3 protein	1503530	6102880	7617550	3475740	7627410	3986650
A1E282	A1E282	A1E282_HUMAN		Beta-actin (Fragment)	11727.8	9344.09	19388.3	10676.4	12479.5	20679.9
A1L0T0	A1L0T0;M0R026	HACL2_HUMAN	ILVBL	2-hydroxyacyl-CoA lyase 2	63467.2	73937.6	82255	59978.9	70352.9	64942.8
A1L390	A1L390;A0A0U1RR71;A0A2X0SFH4;A0A8C8NWT4;G3V278;G3V3I3	PKHG3_HUMAN	PLEKHG3	Pleckstrin homology domain-containing family G member 3	26678.7	27379.9				28154.8
A2NX48	A2NX48	A2NX48_HUMAN	BPI'	Bactericidal permeability-increasing protein	520934	1228900	1385140	987457	2327440	1610270
A2RRP1	A2RRP1;A0A8V8TPT1;A0A8V8TQK6;G1UI26;H7C1U4	NBAS_HUMAN	NBAS	NBAS subunit of NRZ tethering complex	24267.6	30160.7	31976.9	32707.3	26804.7	28882.3
A2RUS2	A2RUS2;E5RHH2;E5RI43;E5RIR7;E5RJ42;E9PF32;H0YAY3	DEND3_HUMAN	DENND3	DENN domain-containing protein 3	37889.1	48315	48947.3	50543.2	39646.7	56805.9
A3QJZ6;Q5SWL8;Q5VWM3	A3QJZ6;Q5SWL8;Q5VWM3;A0A140TA27	PRA18_HUMAN;PRA19_HUMAN;PRA22_HUMAN	PRAMEF18;PRAMEF19;PRAMEF22	PRAME family member 22	40471.6		38374	104797		54986.9
A4D1P6	A4D1P6;A0A804HHS8;A0A804HI90;A0A804HKV2;C9J1X0;A0A804HJP3	WDR91_HUMAN	WDR91	WD repeat-containing protein 91	14422.9	21763.2	19721.2	19495.5	28401.8	21387.5
A4D1S5	A4D1S5	RAB19_HUMAN	RAB19	Ras-related protein Rab-19	55671.5	57718.1	49950.3	53200.3	58611.1	51364
A4FU69	A4FU69;H0Y843	EFCB5_HUMAN	EFCAB5	EF-hand calcium-binding domain-containing protein 5				29134.6
A5PLN9	A5PLN9;B7ZLB5;B7ZLB7	TPC13_HUMAN	TRAPPC13	Trafficking protein particle complex subunit 13	6535.09	1590.86	3829.75	6742.46	5918.21
A5YKK6	A5YKK6;B4DYL7;H3BMZ2	CNOT1_HUMAN	CNOT1	CCR4-NOT transcription complex subunit 1	45479.9	49733.2	55060.5	50322.1	55387.6	63291.5
A6NC98	A6NC98;B2RTU8	CC88B_HUMAN	CCDC88B	Coiled-coil domain-containing protein 88B	88127.8	117056	154564	103541	146671	114139
A6NDG6	A6NDG6;H3BV17	PGP_HUMAN	PGP	Glycerol-3-phosphate phosphatase	13644.1	12589.6	21949.2	10549.2	21180.2	22721.6
A6NDY0	A6NDY0;A0A1C7CYY8;B6RF28	EPAB2_HUMAN	PABPN1L	Embryonic polyadenylate-binding protein 2	12686.5	7521.02	6169.14	7504.18	2979.16	9906.86
A6NHL2	A6NHL2	TBAL3_HUMAN	TUBAL3	Tubulin alpha chain-like 3	6748.85	11803.1	11743.8		23310.7
A6NHQ2	A6NHQ2	FBLL1_HUMAN	FBLL1	rRNA/tRNA 2'-O-methyltransferase fibrillarin-like protein 1	28335.8	52579.8	57647.2	21407.5	69627.2	46506.5
A6NHR9	A6NHR9;A0A8I5KRS9	SMHD1_HUMAN	SMCHD1	Structural maintenance of chromosomes flexible hinge domain-containing protein 1	344318	402702	304939	364828	291576	367574
A6NI72	A6NI72;B4DQ63	NCF1B_HUMAN	NCF1B	Putative neutrophil cytosol factor 1B	11514.3	28383.6	31180.7	15574.2	14356	30189.7
A6NIZ1;P61224	P61224;A6NIZ1;A0A024RB87;E7ESV4;F5H7Y6;B7ZB78;F5GX62;F5GZG1;F5H004;F5H6R7;F5H823;Q9BXV4	RAP1B_HUMAN;RP1BL_HUMAN	RAP1B;RAP1BL	Ras-related protein Rap-1b-like protein	28575.8		43184.8	25850.3	35130.5	35292.5
A6NJG2	A6NJG2	SWAHD_HUMAN	SOWAHD	Ankyrin repeat domain-containing protein SOWAHD	44691.5	57693.8	76366.3	59633	95624	61656
A6NKH3;P61513	P61513;A6NKH3;C9J4Z3;E9PEL3;G5E9R3;M0R0A1;M0R2L6;Q6P4E4	RL37A_HUMAN;RL37L_HUMAN	RPL37A;RPL37AP8	Putative ribosomal protein eL43-like	9980.74		10420.6	22088.6	15413.6	23210.2
A6NN90	A6NN90;A0A1W2PQG2;A0A804HJ35;E5RJQ4;G3XAA6	CB081_HUMAN	C2orf81	Uncharacterized protein C2orf81			13628.3	7531.3		13900.5
A7E2Y1	A7E2Y1;A0A6E1W127;Q5JW45;Q5JW46;Q5JW47;Q5JW48;Q5JW49	MYH7B_HUMAN	MYH7B	Myosin-7B	13104.2		14222.3	17158.8
A8CG34	A8CG34;L0R526	P121C_HUMAN	POM121C	Nuclear envelope pore membrane protein POM 121C	13188.8	18296.8		14563.6	10349.8	4123.03
A8K0Z3;C4AMC7;Q6VEQ5	A8K0Z3;C4AMC7;Q6VEQ5;B4DHT3;Q7Z3N4;Q9NSV7;A0A8Q3SIH9	WASH1_HUMAN;WASH2_HUMAN;WASH3_HUMAN	WASH2P;WASH3P;WASHC1	WASH complex subunit 1	53976	52110.9	57347.8	51463.4	35808.3	51176.4
A8K129	A8K129	A8K129_HUMAN		cDNA FLJ75032, highly similar to Homo sapiens unc-84 homolog B (C. elegans) (UNC84B), mRNA	20837.5	17047.6	14363.4	12046.8	6035.98	11155.3
A8K2U0	A8K2U0;Q6ZWK7	A2ML1_HUMAN	A2ML1	Alpha-2-macroglobulin-like protein 1	5400.79		13542.9	5741.33	28158.7	13469.9
A8K3D2;D3DQC0;H0YAC5	A8K3D2;A8K4Y6;H0YAC5;D3DQC0	A8K3D2_HUMAN;D3DQC0_HUMAN;H0YAC5_HUMAN	REEP2	Receptor expression-enhancing protein	669636	611733	327905	614952	325467
A8K4K0	A8K4K0	A8K4K0_HUMAN		cDNA FLJ75006, highly similar to Homo sapiens CD177 molecule, mRNA	14358.3	17251.4	12142.7	15329.1	11454.6	19531
A8K9E4	A8K9E4	A8K9E4_HUMAN		cDNA FLJ76459, highly similar to Homo sapiens matrix metallopeptidase 8 (neutrophil collagenase) (MMP8), mRNA			36874.5	29029.8	25265.4	27201.8
A8MVS5	A8MVS5	HIDE1_HUMAN	HIDE1	Protein HIDE1	73712.8	77361.2	88363.7	73160.7	100239	98356.4
A8MW92	A8MW92;A0A0A0MQS0;A8MUE8;A8MXR8;E9PM57;F8W9L8;A0A0A8K9A6;A0A0D9SG14	P20L1_HUMAN	PHF20L1	PHD finger protein 20-like protein 1		23422.7	24286.7	23706.6		26856.7
A8MWD9;P62308	P62308;A8MWD9;C9JVQ0;F5H013;Q49AN9	RUXGL_HUMAN;RUXG_HUMAN	SNRPG;SNRPGP15	Putative small nuclear ribonucleoprotein G-like protein 15	503818	593972	352308	469860	297829	369585
A8MXV4	A8MXV4	NUD19_HUMAN	NUDT19	Acyl-coenzyme A diphosphatase NUDT19	12314.8	8189.57	31708.2	9029.7	8391.23
A9IYQ1	A9IYQ1	A9IYQ1_HUMAN	PDS5B	PDS5 cohesin associated factor B (Fragment)	17692.5	12795.1	14370.3	19281.3	4717.15
B0I1T2	B0I1T2;Q6ZNK5	MYO1G_HUMAN	MYO1G	Unconventional myosin-Ig	146864	221030	263448	196920	247599	218676
B1B5Q2;B1B5Q3;B1B5Q8;B1B5S5;B1B5S7;B1B5S8;D3DSQ1	A8K0B6;Q53H01;B1B5Q2;B1B5Q3;B1B5Q8;B1B5S5;B1B5S7;B1B5S8;B3KUZ6;D3DSQ1	B1B5Q2_HUMAN;B1B5Q3_HUMAN;B1B5Q8_HUMAN;B1B5S5_HUMAN;B1B5S7_HUMAN;B1B5S8_HUMAN;D3DSQ1_HUMAN	ASAH1	N-acylsphingosine amidohydrolase 1 (Fragment)	5568.33	7389.1		6760.92	11322.5	3535.72
B2R5J1	B2R5J1	B2R5J1_HUMAN		cDNA, FLJ92494, highly similar to Homo sapiens GABA(A) receptor-associated protein (GABARAP), mRNA	18405.5	38392.9	75173.6			76902.9
B2R602	B2R602	B2R602_HUMAN		cDNA, FLJ92709, highly similar to Homo sapiens LanC lantibiotic synthetase component C-like 1 (bacterial) (LANCL1), mRNA	3102.53	2022.71	2055.53	4948.04		7539.17
B2RD09	B2RD09	B2RD09_HUMAN		cDNA, FLJ96406, highly similar to Homo sapiens NOL1/NOP2/Sun domain family, member 5 (NSUN5), transcript variant 1, mRNA	17948.2	20443.9	9209.46	19569.2	16649.1	14669.8
B2RTU8	B2RTU8;Q8TEI3	B2RTU8_HUMAN	CCDC88B	Coiled-coil domain containing 88B	10564.2		18064.7	8810.03		11453.4
B3KMN2	B3KMN2	B3KMN2_HUMAN		cDNA FLJ11695 fis, clone HEMBA1005019, highly similar to Homo sapiens SCC-112 protein (SCC-112), mRNA	23403.2	27791.6	24791.5	40965.8	35025.8	36296.3
B3KPE6	B3KPE6	B3KPE6_HUMAN	ZNF608	Zinc finger protein 608 (Fragment)	13297.3
B3KPZ8	B3KPZ8	B3KPZ8_HUMAN		cDNA FLJ32530 fis, clone SMINT2000185, highly similar to TRANSKETOLASE	9124.97	8117.56	6935.38	22202.2	8993.96	10120.6
B3KRJ9	B3KRJ9	B3KRJ9_HUMAN		cDNA FLJ34439 fis, clone HLUNG2001146, highly similar to Splicing factor, arginine/serine-rich 12	34875	40036	18624.7	39328.8	25487.2	42855.8
B3KS49	B3KS49	B3KS49_HUMAN		Gelsolin	41954	37907.3	50491.2	35732.7	49734.1	46207.4
B3KTE6	B3KTE6	B3KTE6_HUMAN		cDNA FLJ38139 fis, clone D9OST2002397, weakly similar to Chitinase-3-like protein 1	73551.4	86196.7	72799.9	102490	61758.6	113988
B3KVU7	B3KVU7	B3KVU7_HUMAN		cDNA FLJ41544 fis, clone CERVX2002430, highly similar to Vesicle-associated membrane protein-associated protein B/C	109536	136754	106336	157041	104810	150175
B3KWD0	B3KWD0	B3KWD0_HUMAN		cDNA FLJ42779 fis, clone BRAWH3005300, highly similar to Exportin-1	6130.99	11220.9	23066		16250.6	11052.4
B3KWQ9	B3KWQ9	B3KWQ9_HUMAN		cDNA FLJ43613 fis, clone SPLEN2015679, highly similar to TRAF3-interacting JNK-activating modulator (Fragment)	71416.5	55926.7	31625.4	51373.5	27588.2	40817.9
B3KX06	B3KX06	B3KX06_HUMAN		cDNA FLJ44413 fis, clone UTERU1000337, highly similar to Ca(2+)/calmodulin-dependent protein kinase phosphatase	2293.28
B3KXM6	B3KXM6	B3KXM6_HUMAN		cDNA FLJ45735 fis, clone JCMLC2000273, highly similar to Integrin alpha-M	12501.2	11602.6	39598.4	33783.6	12289.2	8141.85
B3VMW0;Q5EK51	B3VMW0;Q5EK51	B3VMW0_HUMAN;Q5EK51_HUMAN		Lactotransferrin	273217	365637	340704	273377	403561	280983
B4DDB6	B4DDB6;B4E3E6	B4DDB6_HUMAN	HNRPA3	Heterogeneous nuclear ribonucleoprotein A3, isoform CRA_a	46166.8	31860.1	19218.4	50572.1	24325.5	27416
B4DDD6	B4DDD6;B4DXL9;B4DUF9	B4DDD6_HUMAN	DBNL	Drebrin like	911.324		5595.64		1851.53	2534.21
B4DDM6	B4DDM6	B4DDM6_HUMAN		cDNA FLJ57899, highly similar to Mitotic checkpoint protein BUB3	12490.2	13125.2	14298.7	24453	22606.1	23481.8
B4DGS2	B4DGS2	B4DGS2_HUMAN		cDNA FLJ50407, highly similar to Cyclin-dependent kinase-like 3		11698.1		19136		35606.8
B4DGX3	B4DGX3	B4DGX3_HUMAN		phosphoribosylaminoimidazolesuccinocarboxamide synthase	12800.7	18484	17052.5	22362.3	17304.4	16285.4
B4DHK9	B4DHK9	B4DHK9_HUMAN		cDNA FLJ51656, highly similar to Actin-like protein 2	46372.7	56055.3	56993.1	59833.6	70610.3	81149
B4DI43	B4DI43	B4DI43_HUMAN		cDNA FLJ60262, weakly similar to Zinc finger protein 81	188013	338615	1085980	679870	1582960	843716
B4DJI3	B4DJI3	B4DJI3_HUMAN		cDNA FLJ59905, highly similar to HLA class I histocompatibility antigen, A-34alpha chain		75209.2	65077.5	63834.5	54509.5
B4DJL0	B4DJL0	B4DJL0_HUMAN		Dolichyl-diphosphooligosaccharide--protein glycosyltransferase subunit 2	42050.1	25963.5	11912.4	25635.8	8238.41	22195
B4DJU5	B4DJU5	B4DJU5_HUMAN		cDNA FLJ53011, highly similar to Homo sapiens cytokine receptor-like factor 3 (CRLF3), mRNA	39059.4	23466.5	17642.3	29607.8	12556.2	14900.3
B4DKU9;B4E0F2	B4DKU9;B4E0F2	B4DKU9_HUMAN;B4E0F2_HUMAN		Coronin	26836	21054.9	41734.6	26179.3	39718.3	33191.1
B4DMJ5	B4DMJ5	B4DMJ5_HUMAN		cDNA FLJ53012, highly similar to Tubulin beta-7 chain	27509.8	33870.7	24877.1	26926.5	16468.7	25197.9
B4DMM2	B4DMM2	B4DMM2_HUMAN		cDNA FLJ52566, highly similar to Polymerase delta-interacting protein 3	15847.9			31763.2	26155.6	30929.2
B4DR80	B4DR80	B4DR80_HUMAN	STK24	Serine/threonine kinase 24		3367.04
B4DS79	B4DG47;B4DS79	B4DS79_HUMAN		cDNA FLJ56828, highly similar to Adapter-relatedprotein complex 1 beta-1 subunit	89369.5	73187.8	79470.4	96700.8	98010.7	42879.3
B4DT46	B4DT46	B4DT46_HUMAN		Cytochrome b-245 light chain	168169	141620	110615	123735	104175	178082
B4DXP9	B4DXP9	B4DXP9_HUMAN		cDNA FLJ52800, highly similar to Alpha-centractin	33209.9	20112.8	31840.1	31294.4	35197.6	43446.3
B4DZT3	B4DZT3	B4DZT3_HUMAN		cDNA FLJ50934, highly similar to Lamin-B1	26977.5	29281	29777.5	22060.9	34080	46609.5
B4E022	B4E022	B4E022_HUMAN		cDNA FLJ56274, highly similar to Transketolase	35008.1	54808.5	72843.1	45338.7	53882.4	66192.2
B4E0K4	B4E0K4	B4E0K4_HUMAN		cDNA FLJ58659, highly similar to Homo sapiens pre-B-cell leukemia transcription factor interacting protein 1 (PBXIP1), mRNA	14445		31207.7		26619.5	13141.9
B4E0T8	B4E0T8	B4E0T8_HUMAN		cDNA FLJ59649, highly similar to Myosin-18A	15545.6	29128.7	17804.2	29884.5	37003.3	34799.4
B4E1V0	B4E1V0	B4E1V0_HUMAN		cDNA FLJ54839, highly similar to Lactotransferrin	5392020	4898110	3832430	3872760	2449750	4098120
B4E3A8	B4E3A8	B4E3A8_HUMAN		cDNA FLJ53963, highly similar to Leukocyte elastase inhibitor	170569	214930	853060	425109	732156	541671
B5A952	B5A952	B5A952_HUMAN	TIE	Soluble TIE1 variant 5	11591.4	13048.7	11902.2		10154	16941.3
B6A8C7	B6A8C7;A0A087X1Q6	TARM1_HUMAN	TARM1	T-cell-interacting, activating receptor on myeloid cells protein 1	11006.4	10423.7	6904.22	7449.17	5467.33	8274.87
B6SEH8	B6SEH8;M9QQA5	ERVV1_HUMAN	ERVV-1	Endogenous retrovirus group V member 1 Env polyprotein	2897.91			2080.39
B7SBB1;D2CVN5	B7SBB1;D2CVN5	B7SBB1_HUMAN;D2CVN5_HUMAN	AIP	peptidylprolyl isomerase	28938.6	30690.2	27986.3	47940.6	27170.7	39839.5
B7Z1D1	B7Z1D1	B7Z1D1_HUMAN		Alkaline phosphatase		7386.33	7335.68	9424.36	6384.18	11283.6
B7Z4C7	B7Z4C7	B7Z4C7_HUMAN		cDNA FLJ57321, moderately similar to Moesin	83832.1	53773.4	53456	99301.8	62011.3	86425.3
B7Z507;B7Z747;B7Z7V0;B7Z8A9	B7Z747;B7Z507;B7Z7V0;B7Z8A9	B7Z507_HUMAN;B7Z747_HUMAN;B7Z7V0_HUMAN;B7Z8A9_HUMAN		cDNA FLJ51036, highly similar to Matrix metalloproteinase-9 (EC3.4.24.35)	76070.1	80341.9	164915	79057.7	135494	99430.4
B7Z596;F5H7S3;H7BYY1	B7Z596;D9YZV7;F5H7S3;H0YK48;H0YKJ4;H7BYY1;A0A494BZZ2;B7Z722;H0YN06;Q07413;Q1ZYL5;Q59GR8	B7Z596_HUMAN;F5H7S3_HUMAN;H7BYY1_HUMAN	TPM1	Tropomyosin 1	26132.8	40394.3	95260.9	39215.9	76529.6	44557.3
B7Z5A5;B7Z8K7	B7Z5A5;B7Z8K7	B7Z5A5_HUMAN;B7Z8K7_HUMAN		cDNA FLJ61332, highly similar to Rho-GTPase-activating protein 25	81452.2	120659	142496	86193.9	89879.8	90525.6
B7ZA24	B7ZA24	B7ZA24_HUMAN		Signal transducer and activator of transcription	7717.32	4590.92		4315.2		7257.63
B7ZAQ6;P0CG08	B7ZAQ6;P0CG08;A0A087WW82;B4DT03;B4DY51;E9PKY3;U3KPV2;X5D2I6;X5D7G6;X5D920;X5D9J6;X5DNN3	GPHRA_HUMAN;GPHRB_HUMAN	GPR89A;GPR89B	Golgi pH regulator A			4791.34	15948.9
B7ZKT9	B7ZKT9	B7ZKT9_HUMAN	KIAA1033	KIAA1033 protein	8615.58		11753.7	20603.8
B8ZZI4;F8WCU1	B8ZZI4;F8WCU1	B8ZZI4_HUMAN;F8WCU1_HUMAN	CCDC150	Coiled-coil domain containing 150	1474770	1680470	1463640	1369710	1462280	1251990
B9A064	B9A064;P0DOX8;A0A0B4J231;A0A5E4;Q5FWF9;Q6GMV7;Q6GMW4;Q6GMW6;Q6NS95;Q6P5S3;Q6PIK1;Q96E61;S6BAP8;S6C4Q9	IGLL5_HUMAN	IGLL5	Immunoglobulin lambda-like polypeptide 5	7552.45	20068.1	13231.2	22653	18273.6	28002
C9J124;C9J3W9;C9J790;C9J8W6;C9JRM0;F8WDQ5	C9J124;C9J3W9;C9J8W6;C9JRM0;F8WDQ5;A8K636;C9J790	C9J124_HUMAN;C9J3W9_HUMAN;C9J790_HUMAN;C9J8W6_HUMAN;C9JRM0_HUMAN;F8WDQ5_HUMAN	IP6K2	Kinase (Fragment)		5172.06
C9J2Z7;C9K073;E7EUU4;E7EX73;E9PGM1	E7EUU4;E7EX73;E9PGM1;C9J2Z7;C9K073	C9J2Z7_HUMAN;C9K073_HUMAN;E7EUU4_HUMAN;E7EX73_HUMAN;E9PGM1_HUMAN	EIF4G1	Eukaryotic translation initiation factor 4 gamma 1 (Fragment)	15992.1	23470.9	14364.1	22596.9	32321.4	22583.4
C9J9B9	C9J9B9	C9J9B9_HUMAN	LSP1	Lymphocyte specific protein 1 (Fragment)	4966.15		9975.06	2380.74	11524.5	9063.94
C9JDQ1	C9JDQ1	C9JDQ1_HUMAN	MOGS	Mannosyl-oligosaccharide glucosidase (Fragment)	3397.98	3197.32	2546.39	6135.37	3585.78	5201.56
C9JIJ3	C9JIJ3	C9JIJ3_HUMAN	EHD1	EH domain containing 1 (Fragment)	15836.2	28931.2	33289.5	28208.5	29923.4	32599.5
C9JIS1	C9JIS1	C9JIS1_HUMAN	GNB2	G protein subunit beta 2 (Fragment)	39881.8	42568.2	30818.4	28574.1	37137.7	30539.5
C9JQI7	C9JQI7	TM232_HUMAN	TMEM232	Transmembrane protein 232	8916.44			14406.3
C9JU32	C9JU32	C9JU32_HUMAN	ESRRG	Estrogen related receptor gamma (Fragment)	15757.1	21186.2	9051.09	16128
C9JWG0	C9JWG0	C9JWG0_HUMAN	UGP2	UTP--glucose-1-phosphate uridylyltransferase (Fragment)	17231.2	28173.5	26890.1	32037.8	43732.1	16435.3
D0AB03	D0AB03	D0AB03_HUMAN	RHCE	Rhesus blood group CcEe antigens (Fragment)	71770	47351.7	52311.9	49497.2	35802.6	54533.1
D3DTY9	D3DTY9;Q59GW5	D3DTY9_HUMAN	TRIM25	Tripartite motif-containing 25, isoform CRA_a	2536.66	10145.1	14131.6	3803.59	11129.4	4332.86
D3DUZ3	D3DUZ3	D3DUZ3_HUMAN	IFI16	Interferon, gamma-inducible protein 16, isoform CRA_a	8884.25	14664.5	11564.3	15480.7	6207.71	12037.7
D6CHE9;U3KPS2	D6CHE9;U3KPS2	D6CHE9_HUMAN;U3KPS2_HUMAN	PRTN3	Proteinase 3	2044080	2283780	2611170	2469840	2961410	2868870
D6R9B6	D6R9B6	D6R9B6_HUMAN	RPS3A	Ribosomal protein S3A	12945.3	20362.6	38559.2	17637.4	31825.3
D6R9H6	D6R9H6	D6R9H6_HUMAN	CNOT6	CCR4-NOT transcription complex subunit 6 (Fragment)	35504.2	13812.2	37096.2	24837
D6R9P3;D6RBZ0;D6RD18	D6R9P3;D6RBZ0;D6RD18;B4DMY3;Q53F64	D6R9P3_HUMAN;D6RBZ0_HUMAN;D6RD18_HUMAN	HNRNPAB	Heterogeneous nuclear ribonucleoprotein A/B	108107	210794	188242	171806	155165	202912
D6RDA2	D6RDA2	D6RDA2_HUMAN	DEK	DEK proto-oncogene (Fragment)	25228.7	48687.1	38134.3	48160.4	27933.5	59881.1
D6RE03;F2Z2J1	F2Z2J1;D6RE03	D6RE03_HUMAN;F2Z2J1_HUMAN	RPS6KA2	Ribosomal protein S6 kinase A2 (Fragment)	4750.91	9222.16	11018.1	6919.55
D6W5E6	D6W5E6	D6W5E6_HUMAN	UGP2	UTP--glucose-1-phosphate uridylyltransferase	6944.55	9689.88	7058.07	7425.01	9020.54	7613.58
E5RHG9	E5RHG9	E5RHG9_HUMAN	UQCRB	Cytochrome b-c1 complex subunit 7	6829.74		3787.28	10876.8		7191.21
E7EV59	B7Z593;E7EV59	E7EV59_HUMAN	ATP6V1C1	V-type proton ATPase subunit C	27684.3	20927.1	19173.8	20064.2		18954.9
E7EVJ5;E7EW33;H7C229	Q7L576;B3KWV6;E7EVJ5;A0A0G2JQT1;A0A0G2JR96;B7Z217;B7Z3H2;B7Z4I3;E7EW33;H7C229;X5D2F4	E7EVJ5_HUMAN;E7EW33_HUMAN;H7C229_HUMAN	CYFIP2	Cytoplasmic FMR1-interacting protein	12952.5	14156.8	24010	16298.8	26409.9	20686.4
E9LUX2	E9LUX2	E9LUX2_HUMAN	HBA2	Hemoglobin alpha-2 chain variant (Fragment)	934199	605863		18549.1	25489.9	46540.7
E9PAV3;Q13765	Q13765;E9PAV3;A0A024RB41;A0A7I2V2K5;A0A7I2V473;B4DDI8;F8VNW4;F8VZJ2;F8W0W4;H0YHX9	NACAM_HUMAN;NACA_HUMAN	NACA	Nascent polypeptide-associated complex subunit alpha, muscle-specific form	66806.8	71120.8	63180.8	77577.3	51201.5	94120
E9PE10	E9PE10;Q9NVF4	E9PE10_HUMAN	RAVER2	Ribonucleoprotein, PTB binding 2 (Fragment)					33249.1	26538.7
E9PEW8	E9PEW8	E9PEW8_HUMAN	HBD	Hemoglobin subunit delta (Fragment)	523258	437736	396868	471054	249846	433616
E9PG84	B4DYK5;E9PG84	E9PG84_HUMAN	SEC24D	SEC24 homolog D, COPII coat complex component	40757.4	35274.3	38948.7	41477.6		61850.5
E9PJV0	E9PJV0	E9PJV0_HUMAN	ALDH3B2	Aldehyde dehydrogenase 3 family member B2 (Fragment)	48826.4	37638.3	19891.5	41763.2	19481.5	41153.6
E9PL71;E9PN91;Q9BW34	E9PL71;E9PN91;Q9BW34	E9PL71_HUMAN;E9PN91_HUMAN;Q9BW34_HUMAN	EEF1D	Elongation factor 1-delta (Fragment)	11986.6	15177.8	25974.8	18151	14487.7	16345.5
E9PNH0	B3KWF0;E9PNH0	E9PNH0_HUMAN	OSBPL5	Oxysterol binding protein like 5	20124.2	16090.5	7920.46	18257.7	13600.3	21808.7
E9PNV3;E9PQ82	A0A8V8TKR9;E9PNV3;E9PQ82;V9GZ54	E9PNV3_HUMAN;E9PQ82_HUMAN	RDX	Radixin (Fragment)	106007	119547	121410	291760	90172.4	202088
E9PNZ3	B7Z8F6;E9PNZ3;Q6ZWA5	E9PNZ3_HUMAN	DGKZ	Diacylglycerol kinase zeta	17117.4	14879	3966.15	9168.27	8474.07	6722.09
E9PPU6;H7C286	E9PPU6;H7C286	E9PPU6_HUMAN;H7C286_HUMAN	NAGK	N-acetylglucosamine kinase (Fragment)	21649.2	17531.1		18033.4
E9PQB7	E9PQB7	E9PQB7_HUMAN	CFL1	Cofilin 1 (Fragment)	1212.73	1267.31	3406.89	6705.69	3555.16	2687.29
E9PQT8	A0A1U9X8A3;E9PQT8;A0A140VJR4;B4DI51;B4DR98	E9PQT8_HUMAN	PHF1	PHD finger protein 1	17046	12052	13421.5	20924.3	14307.5	14071.6
E9PRZ0	A0A024QYT4;E9PRZ0	E9PRZ0_HUMAN	MAP2K3	Mitogen-activated protein kinase kinase 3 (Fragment)	72006.2	62334.6	52407.1	64594	45601.1	59258
F2YBS6	F2YBS6	F2YBS6_HUMAN		Matrix metalloproteinase-9 (Fragment)		20636.2		18902.5	36982.5	28457.8
F4NC19	F4NC19	F4NC19_HUMAN	HLA-B	MHC class I antigen (Fragment)	4523.71	5577.33	8400.85	6885.37	6103.59	8707.59
F4ZW65;F4ZW66	F4ZW65;F4ZW66	F4ZW65_HUMAN;F4ZW66_HUMAN		NF90b	9522.21	11513.8	9069.92			9458.77
F5H053	F5H053	F5H053_HUMAN	PLBD1	Phospholipase B-like (Fragment)	28681.6	43753.1	73998.4	48643.3	46875.8	91356.9
F5H100	F5H100	F5H100_HUMAN	GNB3	G protein subunit beta 3 (Fragment)	31202.2	67585.8	119775	65527.6	141242	74547.1
F5H4Y5	F5H4Y5	F5H4Y5_HUMAN	CELF1	CUGBP Elav-like family member 1 (Fragment)	7596.54	9942.88	7398.31	7456.27		8744.93
F5H5U4	F5H5U4	F5H5U4_HUMAN	CLEC2D	C-type lectin domain family 2 member D	19010.5	43325.8		21647.6		14629.5
F6RGN5	F6RGN5	F6RGN5_HUMAN	SLC25A10	Solute carrier family 25 member 10	156405	257854	103876	177153	89054.9	160829
F8VRH0	P57721;B4DLC0;E9PFP8;F8VRH0;Q5MJP6	F8VRH0_HUMAN	PCBP2	Poly(rC) binding protein 2 (Fragment)	12938.8	18141.8	37861.1	29926.3	23557.2	40824.7
F8VS19	F8VS19	F8VS19_HUMAN	ZNF844	Zinc finger protein 844 (Fragment)	5980.95	7862.82	8727.03	6084.68		7242.13
F8VXC8	F8VXC8;B4DF22;Q59G16	F8VXC8_HUMAN	SMARCC2	SWI/SNF related, matrix associated, actin dependent regulator of chromatin subfamily c member 2	20903.6	26530.9	14794.5			23532.7
F8WCF6	P59998;A0A0A6YYG9;F8WCF6;F8WDD7;F8WDW3;F8WE39;H7C0A3;Q9H7Z5	F8WCF6_HUMAN	ARPC4-TTLL3	Actin-related protein 2/3 complex subunit 4		8863.97	15637.2		49410.7	56994.4
G3V1N2	G3V1N2	G3V1N2_HUMAN	HBA1	Alpha-globin	4810100	2994980	1917160	3799010	1502940	3964720
G3V277	G3V277	G3V277_HUMAN	WARS1	Tryptophanyl-tRNA synthetase 1 (Fragment)	11152	11838.9		8919.31
G3V3M6	G3V3M6	G3V3M6_HUMAN	APEX1	DNA-(apurinic or apyrimidinic site) endonuclease (Fragment)	20316.9	51081.3	22148.8	31853.7	32177.6	19595.4
G5EA09	G5EA09	G5EA09_HUMAN	SDCBP	Syndecan binding protein			5884.14	9112.85
G9CGD6;Q8WWN9	Q8WWN9;G9CGD6;A0A2Q2T6B6	CNIPF_HUMAN;ICEF1_HUMAN	CNK3/IPCEF1;IPCEF1	CNK3/IPCEF1 fusion protein	39886.1	42600.9	36776.9	43552.8	36116.3	54726.4
G9LKX8	P00403;U5Z487;A0A023QZ25;A0A059QI72;A0A059QLX8;A0A059QM31;A0A059QNV4;A0A059QPE7;A0A059QPE9;A0A059QPR4;A0A059QPT6;A0A059QPU3;A0A059QPY9;A0A059QQA7;A0A059QS59;A0A059QTW9;A0A059QVH0;A0A059R1T0;A0A059RFY4;A0A059RHR2;A0A059RHY7;A0A059RI53;A0A059RI85;A0A059RIK5;A0A059RIQ8;A0A059RIZ2;A0A059RJF0;A0A059RKP1;A0A059RKX5;A0A059RLH3;A0A059RMK0;A0A059RNF8;A0A059RNV8;A0A059RP05;A0A059RPV8;A0A059RQ10;A0A059RQI1;…	G9LKX8_HUMAN	COX2	Cytochrome c oxidase subunit 2	50830.2	80917.2	136349	53806.4	137938	82947.2
H0Y4R8	H0Y4R8;Q68DS7;Q6ZMK3	H0Y4R8_HUMAN	SP100	SP100 nuclear antigen (Fragment)	23607.8	12043.5	11471.3	17286.5	12790	19536.9
H0YCG2	B4E2S7;H0YCG2;B4DF49	H0YCG2_HUMAN	LAMP2	Lysosomal associated membrane protein 2 (Fragment)	10782.5	15503	8877.75	9507.02	6414.35	12504.8
H0YEL3	H0YEL3	H0YEL3_HUMAN	TCIRG1	V-type proton ATPase subunit a (Fragment)	6322.47	13814	9003.46	9499.91	6008.26	5495.82
H0YET9	H0YET9	H0YET9_HUMAN	ARRB1	Arrestin beta 1 (Fragment)	22722.2		11647.7	10619.8	8816.72	10638.3
H0YLM8;Q8WTV7	H0YLM8;Q8WTV7	H0YLM8_HUMAN;Q8WTV7_HUMAN	DMXL2	Dmx like 2	12542.8	13812.5			4350.64
H2B4M4;Q8NHJ5	H2B4M4;Q8NHJ5	H2B4M4_HUMAN;Q8NHJ5_HUMAN	LILRA3	LILRA3 protein	7345.16	10492.3	24087.3	8312.04	21977.9	34696.8
H3BNA2	H3BNA2	H3BNA2_HUMAN	CORO1A	Coronin (Fragment)	7388.14		33533.5	5448.94
H3BNI4	H3BNI4	H3BNI4_HUMAN	ATP6V0C	V-type proton ATPase proteolipid subunit	385478	326614	185310	298104	141183	248667
H3BNP9	H3BNP9	H3BNP9_HUMAN	SQOR	Sulfide quinone oxidoreductase (Fragment)	56653	44717.7	50339.4	50157.8	41509.1	50517.9
H3BPS8	H3BPS8	H3BPS8_HUMAN	ALDOA	fructose-bisphosphate aldolase (Fragment)	51191.2	40785.6	42017.3	36046	24612.1	49891.3
H3BQI7	H3BQI7	H3BQI7_HUMAN	HSDL1	Hydroxysteroid dehydrogenase like 1 (Fragment)	35599.4	74298.5	61883.8	49554.1	31122.6	29140.1
H3BRD1	H3BRD1	H3BRD1_HUMAN	UBE2I	SUMO-conjugating enzyme UBC9 (Fragment)	7073.85	21868.5	11156.1			8682.25
H3BTU6	H3BTU6	H3BTU6_HUMAN	CORO1A	Coronin (Fragment)	17992.8	26864.6	26077.5	19797.4	26108.7	23701.6
H3BUU3	H3BUU3	H3BUU3_HUMAN	ATP2A1	ATPase sarcoplasmic/endoplasmic reticulum Ca2+ transporting 1 (Fragment)	316515	101335		110339	119400	127166
H3BVI4	H3BVI4;B3KWK2	H3BVI4_HUMAN	LMF1	Lipase maturation factor	19950.1	22274.1	12433.5	13463.3	11773.7	14254.3
H7C0A3	H7C0A3	H7C0A3_HUMAN	ARPC4-TTLL3	ARPC4-TTLL3 readthrough (Fragment)	9504.08	9100.59		6405.72	10758.1	26393.3
I3L0K9;I3L268	I3L0K9;I3L268	I3L0K9_HUMAN;I3L268_HUMAN	ACAP1	Arf-GAP with coiled-coil, ANK repeat and PH domain-containing protein (Fragment)	43946.2	42138.7		37415	21554.9	26875.1
I3L4N8;K7EM38	I3L4N8;K7EM38	I3L4N8_HUMAN;K7EM38_HUMAN	ACTG1	Actin gamma 1	37474	8786.49	768059	37037.3	1027350	412227
I6L9I9	I6L9I9	I6L9I9_HUMAN	FMNL1	FMNL1 protein	4616.72	15049.4	15220.4	8253.18	18112.1	11216.7
I6S8T6	A0A375B7F9;A0A482PCI4;I6S8T6	I6S8T6_HUMAN	HLA-A	MHC class I antigen (Fragment)		4647.69		5710.03	6902.76
J3KN66	J3KN66	J3KN66_HUMAN	TOR1AIP1	Torsin 1A interacting protein 1	14413.6	17948.4	23629.6	20191	35665.6	18680.4
J3KTJ1	J3KTJ1	J3KTJ1_HUMAN	MYL12A	Myosin light chain 12A (Fragment)				5957.85	7455.95	7903.19
J3QRZ2	J3QRZ2	J3QRZ2_HUMAN	CYBC1	Essential for reactive oxygen species protein (Fragment)	31462.6	37364.9	31803	28381.8		45684.2
J3QSF7	J3QSF7	J3QSF7_HUMAN	MPO	Myeloperoxidase (Fragment)	877512	1049470	652813	1002330	778078	1003630
K4ENJ5;K4EP00;K4EQ44	K4ENJ5;K4EP00;K4EQ44	K4ENJ5_HUMAN;K4EP00_HUMAN;K4EQ44_HUMAN		Beta actin (Fragment)	141932	95281.1	294145	151007	357257	277744
K7EJB9	K7EJB9	K7EJB9_HUMAN	CALR	Calreticulin	76221.8	89119.9	78312.5	69167.1	77032.6	61244.7
K7EJP1;K7EK77;K7EQH4	B4DGW3;K7EJP1;K7EK77;K7EQH4	K7EJP1_HUMAN;K7EK77_HUMAN;K7EQH4_HUMAN	ATP5F1A	ATP synthase F1 subunit alpha (Fragment)	58117.5	46615.3	43760.6	51646.6	43622.7	49570
K7EJR3	K7EJR3	K7EJR3_HUMAN	PSMD8	26S proteasome non-ATPase regulatory subunit 8 (Fragment)	4078.51	5372.77	5387.51		2615.54	2783.04
K7EK43	K7EK43	K7EK43_HUMAN	TUBB6	Tubulin beta 6 class V (Fragment)	67251.5	190771	234071	59396	143424	73050.6
K7EK45	K7EK45	K7EK45_HUMAN	PTBP1	Polypyrimidine tract binding protein 1 (Fragment)	42365	50205.4	24544.6	38909.4	35022.1	36677.5
K7EK60	K7EK60	K7EK60_HUMAN	FMNL1	Formin like 1	18168.2	48379.6	87178.7	75077.7	63171.7	40232
K7EMD9	B4DL17;K7EMD9	K7EMD9_HUMAN	KRT13	Keratin 13 (Fragment)	46731.2	35792.4	89388.3	28740.4	211570	61547.8
L8EBE0	L8EBE0	L8EBE0_HUMAN	TET3	Alternative protein TET3	5753.82
M0QX98	M0QX98	M0QX98_HUMAN	CEACAM5	CEA cell adhesion molecule 5 (Fragment)	40066.4	42769.4	60215.7	60339.9	80261	49376.4
M0QZM1	M0QZM1	M0QZM1_HUMAN	HNRNPM	Heterogeneous nuclear ribonucleoprotein M (Fragment)	32738.5	37790.3	41479.2	29239.7	39004.8	27499.4
M0R2K9;M0R2Q6	B2R8G6;M0R2K9;M0R2Q6	M0R2K9_HUMAN;M0R2Q6_HUMAN	FKBP8	peptidylprolyl isomerase (Fragment)		13625.9	11026.9	11539.4	18510.3	14623.2
M0R346	M0R346	M0R346_HUMAN	PRKD2	Protein kinase D2 (Fragment)			22617.8	23653.6		6445.7
M9P8G6	M9P8G6;O19688	M9P8G6_HUMAN	HLA-B	MHC class I antigen (Fragment)	17925.7	19042.6	19575.9	14709	17615.7	16263.9
O00116	O00116;A0A1B0GWA2;A0A2R8YEL0;A0A7P0T984;A0A7P0TAL3;A0A7P0TAU9;B7Z3Q4;B7ZAC5;Q53SN7	ADAS_HUMAN	AGPS	Alkyldihydroxyacetonephosphate synthase, peroxisomal	53892.7	60567.9	52154.5	57905	60316	54394.9
O00139	O00139;A0A6Q8PFA6;A0A6Q8PG37;A0A6Q8PGH7;A0A6Q8PH57;B0AZS5;B4DM85;D6R9M0	KIF2A_HUMAN	KIF2A	Kinesin-like protein KIF2A	77978.3	71240.6	95981.8	58863.3	65083.3	93453.9
O00142	O00142;A0A7P0PE46;H3BP77;A0A0A0MSY7;A0A8J9RUR9;A0A8J9WT28;A4IF54;B4E0Z4;J3QRP0;Q8IZR3	KITM_HUMAN	TK2	Thymidine kinase 2, mitochondrial	8907	8272.21	11238	16937.7		15316.5
O00148	O00148;A0A024R7H0;B4DX78;K7EQN7;A0A0D9SEM9	DX39A_HUMAN	DDX39A	ATP-dependent RNA helicase DDX39A	442444	493507	439913	505782	385463	548062
O00160	O00160;M0QY89;Q4LE34;Q92827;B0I1T1;B4DVP3;Q14779;Q6ZNI9	MYO1F_HUMAN	MYO1F	Unconventional myosin-If	348633	450639	443567	481097	503090	479966
O00161	O00161;H3BP15;H3BV99;A8K287;H3BM38;H3BQY9	SNP23_HUMAN	SNAP23	Synaptosomal-associated protein 23	81233.4	86471.1	97175.4	102780	113532	101427
O00170	O00170;A0A804HKH9;A5JGZ4;E9PMH2;A0A804HIX8;A0A804HJ38;A0A804HJ46;A0A804HKK3;A0A804HKL7;B7SBB1;C0JXB8;C0JXB9;C8CHN4;C8CK04;C8CK05;D0EKE4;D0EKE5;D0EKE6;D2CVN5;D5LTB3;V9GYQ3	AIP_HUMAN	AIP	AH receptor-interacting protein	66772.2	62391.6	54931.2	74094.1	56617.9	75714.3
O00178	O00178;A0A024R1S5;B0QY59;B2RDW9	GTPB1_HUMAN	GTPBP1	GTP-binding protein 1	17832.9	44683.9	39022.7	28899.3	33985.9	27794.6
O00182	O00182;A0A024QZ02;A0A024QZ55;B3KWW5;B4DJD7	LEG9_HUMAN	LGALS9	Galectin-9	24181.7	48095	34383	39007.7	32953.8	44553.8
O00186	O00186	STXB3_HUMAN	STXBP3	Syntaxin-binding protein 3	58893.1	49559.9	41420.7	53771.7	43939.9	52151.1
O00192	O00192;B9EH95;C9JJX6;E9PDC3;Q8NAH4	ARVC_HUMAN	ARVCF	Splicing regulator ARVCF						3991.09
O00193	O00193;E9PM92;E9PRZ9	SMAP_HUMAN	SMAP	Small acidic protein	6360.23	5533.48		4255.87	4314.33	6543.42
O00203	A0A0S2Z5J4;O00203;Q13367;A0A0S2Z4Z4;A0A2R8Y2A8;A0A590UJ60;A0A590UJE5;A0A590UK04;A0A590UKC4;A0A5F9UJV3;A0A8Q3SHP3;A0A8Q3SHR2;A0A8Q3SHS3;A0A8Q3SHU2;A0A8Q3SHW6;A0A8Q3SI03;A0A8Q3SIM7;A0A8Q3SIS1;A0A8Q3WKF8;A0A8Q3WKI5;A0A8Q3WKJ9;A0A8Q3WKK0;A0A8Q3WKN2;A0A8Q3WL34;A8K586;Q3MNE1;Q68CN5;A0A590UJU0;A0A590UJU7;B3KUS4;B4E0B2	AP3B1_HUMAN	AP3B1	AP-3 complex subunit beta-1	84087.2	82410.5	81787.6	82330.9	94758.9	96602.3
O00217	O00217;A0A024R5K3;B4DYI3;E9PKH6;E9PPW7;F8W9K7;Q53G17;E9PN51	NDUS8_HUMAN	NDUFS8	NADH dehydrogenase [ubiquinone] iron-sulfur protein 8, mitochondrial	12958			16039.3	29120.3	33814.9
O00220	O00220;C1K3N4;F8U8C0	TR10A_HUMAN	TNFRSF10A	Tumor necrosis factor receptor superfamily member 10A						4111.01
O00221	O00221;A0A024RD24;Q7LC14;Q96F31	IKBE_HUMAN	NFKBIE	NF-kappa-B inhibitor epsilon	9483.27	5391.11	13627		12629.5
O00231	O00231;B4DTS5;J3QRY4	PSD11_HUMAN	PSMD11	26S proteasome non-ATPase regulatory subunit 11	36069	51663.3	63052.5	53995.5	77330.6	44471.3
O00232	O00232;A0A0S2Z489	PSD12_HUMAN	PSMD12	26S proteasome non-ATPase regulatory subunit 12	80742.9	78336	97550.5	78831.2	86575.1	82002.6
O00233	O00233;J3KN29;F5GX23;F5H169;F5H5V4;F5H7X1	PSMD9_HUMAN	PSMD9	26S proteasome non-ATPase regulatory subunit 9	129522	104543	120932	95915.9	98058	114893
O00241	O00241;H3BML4;H3BRP9;H3BV43;H9KV29	SIRB1_HUMAN	SIRPB1	Signal-regulatory protein beta-1	12135.7	10464.5	4727.66	19066	16592.2	15368.8
O00244	O00244;A0A2Z4T009;E5RGN3;E5RIM7;Q6IBA3	ATOX1_HUMAN	ATOX1	Copper transport protein ATOX1	4546.01	5397.19	4552.39	2418.26		1115.79
O00255	O00255;A0A5F9ZHS3;E7EN32;A0A024R570;A0A024R590;A0A024R5D2;C9DZM4;E7ENS2;Q9GZQ5	MEN1_HUMAN	MEN1	Menin	113551	87813.2	66819.3	87389.9	53899.9	62081.6
O00264	O00264;Q6IB11	PGRC1_HUMAN	PGRMC1	Membrane-associated progesterone receptor component 1	16880.8	23761.9	19955.7	12406	24454.8	19036.5
O00267	O00267;B4DZJ7;B4E0Q4;B4DJK4	SPT5H_HUMAN	SUPT5H	Transcription elongation factor SPT5	87582	120665	99549.3	110932	84871.7	116245
O00291	O00291;A0A075EKM8;A4VCI6;B4DYD7	HIP1_HUMAN	HIP1	Huntingtin-interacting protein 1	91550.5	94981.7	102452	95340.3	86779.3	94280.4
O00299	O00299;A0A1U9X8Y4;Q53FB0;Q5SRT3	CLIC1_HUMAN	CLIC1	Chloride intracellular channel protein 1	280056	325331	568995	252796	298525	262234
O00303	O00303;B3KSH1;B4DMT5;H0YDT6;B4DEW9	EIF3F_HUMAN	EIF3F	Eukaryotic translation initiation factor 3 subunit F	40903.6	56289.7	45279.7	30402.6	31132.3	36807.3
O00308	O00308;Q9H0M0;A0A024R711;A8K9T5;B4DHF6;B4DIN7	WWP2_HUMAN	WWP2	NEDD4-like E3 ubiquitin-protein ligase WWP2	46994.6	26687.9	52255.3	41790.4	56166.4	64799.5
O00329	O00329;A0A2K8FKQ1;A0A2K8FKR1;A0A2K8FKT1;A0A2K8FKV1;A0A8V8TMM0;A7E2E0;B2RAH3;B7ZM44;F8W9P4;O00334;Q1WIQ9;Q1WIR0;Q59HC4;A0A8V8TNP1;B4E0L4	PK3CD_HUMAN	PIK3CD	Phosphatidylinositol 4,5-bisphosphate 3-kinase catalytic subunit delta isoform	154740	154315	132096	165430	136850	171885
O00330	O00330;A0A8C8MSB2;B2R673;E9PLU0;E9PRI6	ODPX_HUMAN	PDHX	Pyruvate dehydrogenase protein X component, mitochondrial	7939.61	8006.89
O00391	O00391;A0A140VKE5;A8K477;A8K4C2;Q13876	QSOX1_HUMAN	QSOX1	Sulfhydryl oxidase 1	789678	845281	682925	825865	614010	764580
O00399	O00399;E5RK00	DCTN6_HUMAN	DCTN6	Dynactin subunit 6	46630	63558	90667	58036.3	59129.5	67988.2
O00410	O00410;A0A024RDY0;B3KWG6;B4E0R6;H0Y8C6;Q9BVS9	IPO5_HUMAN	IPO5	Importin-5	58242.1	53715.1	52550.1	66045.5	51012.2	55703.4
O00422	O00422;A0A384ME24;U3KQ12	SAP18_HUMAN	SAP18	Histone deacetylase complex subunit SAP18	276899	370419	278366	338278	283625	331665
O00429	O00429;A0A8V8TQT5;A0A994J3G1;A0A994J3G5;A0A994J3M8;A0A994J402;A0A994J696;A0A994J6A0;A0A994J6L8;B4DYR6;D3DUW5;D3DUW6;D3DUW7;F8VUJ9;F8VZ52;H0YI79;Q32Q67	DNM1L_HUMAN	DNM1L	Dynamin-1-like protein	73048.2	89088.8	70578.5	80112.2	84077.6	80500.3
O00442	O00442;A8K8K1;A6NIC1;B4DSL0	RTCA_HUMAN	RTCA	RNA 3'-terminal phosphate cyclase	23887.5	33238.4	43570.9	40692.6	41453.7	37019.1
O00453	O00453;A0A024RCT6;A0A024RCL9;A0A024RCT7;F2Z2M1;Q4F969	LST1_HUMAN	LST1	Leukocyte-specific transcript 1 protein	44720.2	40988.9	56442.3	66592.5	45513	48313.1
O00462	O00462;E9PFW2;A0A2R8Y524;A0A2R8YEC9;A7LFP5;A8K6D3;B4DT18;Q59EG5	MANBA_HUMAN	MANBA	Beta-mannosidase	35193.1	29288.8	32937.8	30072.3	40569.4	37360.9
O00471	O00471;A0A0A0MSI8;B4DHG4	EXOC5_HUMAN	EXOC5	Exocyst complex component 5	46300.7	47157.9	53469.4	44474.3	54155.4	58368.9
O00479	O00479;A0A024R046	HMGN4_HUMAN	HMGN4	High mobility group nucleosome-binding domain-containing protein 4	60756.3	43935.8	26260.5	49518.2	15299.7	28833.9
O00483	O00483;A0A024R9Z0	NDUA4_HUMAN	NDUFA4	Cytochrome c oxidase subunit NDUFA4	165927	126466	113543	116894	80002	152983
O00487	O00487;A0A140VKF2;Q53TH1;Q59G89	PSDE_HUMAN	PSMD14	26S proteasome non-ATPase regulatory subunit 14	8462.49	14142.3	24113.6	13101.2	29943.7	17987.9
O00505	O00505;A0A024RDV7;H0Y4S9;Q53F09	IMA4_HUMAN	KPNA3	Importin subunit alpha-4	6428.3		4171.4	6897.75		6957.11
O00534	O00534;A0A024R3H3;A8K6N3;B4DHS6	VMA5A_HUMAN	VWA5A	von Willebrand factor A domain-containing protein 5A	3557.23	3861.88		1759
O00541	O00541;B5MCF9;B2RDF2;A1NV65;F6VXF5;B3KTZ6;H7BYY8	PESC_HUMAN	PES1	Pescadillo homolog	77971.2	50762.2		55390.5	52199.8	113881
O00560	O00560;A0A024R7Z5;G5EA09;B4DHN5;B4DQ93;E9PBU7	SDCB1_HUMAN	SDCBP	Syntenin-1	346341	346885	304856	436606	369932	403697
O00562	O00562;A0A024R5I7;B2R787;B3KX94	PITM1_HUMAN	PITPNM1	Membrane-associated phosphatidylinositol transfer protein 1	42350.2	54063.7	39590.9	49262.1	40534.1	33800.6
O00567	O00567;A0A494C128;A0PJ92;A8K9K6;H0Y653;H0YDU4	NOP56_HUMAN	NOP56	Nucleolar protein 56	89017.3	103872	77489.4	102460	87895.6	105252
O00571	O00571;O15523;Q9NQI0;A0A0D9SF53;A0A0D9SFB3;A0A2R8Y4A4;A0A2R8Y645;A0A2R8YCW1;A0A2R8YF78;A0A2R8YFR4;A0A2R8YFS5;A0A2U3TZJ9;F6S8Q4;A0A024R9A4;A0A0D9SG12;A0A2R8Y5G6;A0A2R8Y7T2;A0A2R8YDH3;A0A2R8YDT5;B4DLU5;B4E010;B5BTY4;D6RCM4;Q59GX6;Q5S4N1;B4E132	DDX3X_HUMAN	DDX3X	ATP-dependent RNA helicase DDX3X	274759	334546	341003	370370	374782	363929
O00584	O00584;D6RHI9;A0A087WZM2;A0A804HJZ7;A0A804HKZ2;A6XND5;D6REQ6;H0UI39	RNT2_HUMAN	RNASET2	Ribonuclease T2	118797	113046	153479	206251	219097	210380
O00602	O00602;Q68DD1;Q92531	FCN1_HUMAN	FCN1	Ficolin-1	396095	440994	405277	396031	330358	377174
O00629	O00629;A0A7I2V340;A0A7I2YQ95;H7C4F6;A0A7I2V333	IMA3_HUMAN	KPNA4	Importin subunit alpha-3	163633	131269	137474	179269	147720	167755
O00635	O00635;A0A024QZY4;Q59EA5	TRI38_HUMAN	TRIM38	E3 ubiquitin-protein ligase TRIM38	6905.18
O00716	O00716;Q24JQ3	E2F3_HUMAN	E2F3	Transcription factor E2F3	12104	8001.2	10804.6	11506.2		8734.78
O00743	O00743;A0A024R861;A0A0S2Z482	PPP6_HUMAN	PPP6C	Serine/threonine-protein phosphatase 6 catalytic subunit	53467.3	82032	110616	65698	94819.2	64060.1
O00750	O00750;A2RUF7;B7ZM86;F5GWN5;Q4LE65	P3C2B_HUMAN	PIK3C2B	Phosphatidylinositol 4-phosphate 3-kinase C2 domain-containing subunit beta	53502.4	95444.7	30969.6	39926.6	28681.8	33139.7
O00754	O00754;A8K6A7;B4E0K9;Q59E90;Q93093	MA2B1_HUMAN	MAN2B1	Lysosomal alpha-mannosidase	47488	41576.8	53854.3	46248.9	42332.3	51211.6
O00764	O00764;F2Z2Y4;V9HWC3	PDXK_HUMAN	PDXK	Pyridoxal kinase					16162.7	13216.8
O14497	O14497;A0A1B0GTU5;H0Y488;A0A0S2Q0B1;Q8NC65;Q96SM7;Q96T01	ARI1A_HUMAN	ARID1A	AT-rich interactive domain-containing protein 1A	34519.5	47797.2	41801.1	44555.4	39804.7	56392.8
O14503	O14503;Q6IB83	BHE40_HUMAN	BHLHE40	Class E basic helix-loop-helix protein 40	44770.6	44793.9	44080	48865.7	25726.9	39385.6
O14514	O14514;A0A2R8Y5M7	AGRB1_HUMAN	ADGRB1	Adhesion G protein-coupled receptor B1	46828.9	169892	39426.3	94400.5		122458
O14519;O75956	O14519;O75956;Q6IAV4	CDKA1_HUMAN;CDKA2_HUMAN	CDK2AP1;CDK2AP2	Cyclin-dependent kinase 2-associated protein 1	13918.5	20133.9	13966.6	23497.8	24884.3	21184.1
O14523	O14523	C2C2L_HUMAN	C2CD2L	Phospholipid transfer protein C2CD2L	12734.7	14770.8	15126.5	14292.5	15578.5	19591.1
O14524	O14524	NEMP1_HUMAN	NEMP1	Nuclear envelope integral membrane protein 1	24314.6	22046	23676.7	28662.4	14929.1	24796.2
O14526	O14526;A0A0C3SFZ9;A0A8V8TMV7;A0A8V8TMX9;A0A8V8TNC3;A0A8V8TP91;A0A8V8TPA0;A0A8V8TPM7;A0A8V8TPN1;B7ZAZ3;M0QXD1;M0QXW2;M0QY09;M0QYA9;M0QZE1;M0QZF0;M0QZI9;M0QZS1;M0R1K4;M0R2J7;M0R3E5;M0R3E7	FCHO1_HUMAN	FCHO1	F-BAR domain only protein 1	16821.9	7032.11	11454.4	10078.8	5258.51	15059.6
O14545	O14545;A0A024RBK4;F8VNX8;F8VVF3	TRAD1_HUMAN	TRAFD1	TRAF-type zinc finger domain-containing protein 1	3645.97	1879.4	2511.6	2154.39	3826.73	2315.44
O14548	O14548;Q6FGA0;E5RJZ1;H0YBD2	COX7R_HUMAN	COX7A2L	Cytochrome c oxidase subunit 7A-related protein, mitochondrial	42878.8	41671.9	29845.8	35538.1	22695	28014.9
O14561	O14561;H3BNK3	ACPM_HUMAN	NDUFAB1	Acyl carrier protein, mitochondrial	14359.7	13146.8	11596.8	10262.5	4132.57	8594.37
O14562	O14562;B3KW52;H3BRL3	UBFD1_HUMAN	UBFD1	Ubiquitin domain-containing protein UBFD1	6258.06	12346.7		6173.81		9911.5
O14569	O14569;A0A024R342;U3KQU4	C56D2_HUMAN	CYB561D2	Transmembrane reductase CYB561D2	48650.1	80497.4	54075.8	71205.6	66661.2	78944.3
O14578	O14578;A0A7I2V365;A0A7I2V4A6;A0A7I2V4H7;A0A7I2V4I0;A0A7I2V692;H7BYJ3	CTRO_HUMAN	CIT	Citron Rho-interacting kinase	35669.4	32193.2			34842.8	58265.5
O14579	O14579;M0QXB4;Q53HJ6;Q7Z4Z1	COPE_HUMAN	COPE	Coatomer subunit epsilon	10898.3	37167.2	71452.1	38142.1	78883	37922.5
O14602	O14602;A6NJH9;A0A1I9KGH8	IF1AY_HUMAN	EIF1AY	Eukaryotic translation initiation factor 1A, Y-chromosomal	146895	143187	166003	188532	214089	209458
O14617	O14617;A0A8V8TQW4;Q6PK82;A0A087WYN6;A0A2R8Y4J3	AP3D1_HUMAN	AP3D1	AP-3 complex subunit delta-1	111664	95724.1	93444.8	124237	97128	107047
O14618	O14618;E9PP76;J3KNF4	CCS_HUMAN	CCS	Copper chaperone for superoxide dismutase	41965.7	42759	59819.9	36505	58271.8	59040.4
O14633;Q5TA81	O14633;Q5TA81	LCE2B_HUMAN;LCE2C_HUMAN	LCE2B;LCE2C	Late cornified envelope protein 2B					4979.69
O14646	O14646;A0A087WVF4	CHD1_HUMAN	CHD1	Chromodomain-helicase-DNA-binding protein 1	21504.4	24577.9	16400.4	26539.9	17926.7	31713.9
O14647	O14647;A0A024RC75;A0A0D9SEU0	CHD2_HUMAN	CHD2	Chromodomain-helicase-DNA-binding protein 2	28316.1	39356.1	23418.2	37956.7	25792.8	35897.3
O14656	O14656;B3KPA1;B4DGM9	TOR1A_HUMAN	TOR1A	Torsin-1A	136661	111103	108470	89323.6	101423	98915.5
O14657	O14657	TOR1B_HUMAN	TOR1B	Torsin-1B	22487.9	34852.1	40011.2	30956.7	42368.3	39737.9
O14672	A0A024R5U5;O14672;A0AV88	ADA10_HUMAN	ADAM10	Disintegrin and metalloproteinase domain-containing protein 10	415751	443550	319457	391098	294854	375039
O14683	O14683;E9PIK4;E9PIN5;E9PKN9;E9PKZ4;E9PMW4;E9PMY0;E9PN66;E9PNB3;E9PPM1;E9PQ46;E9PS55;Q99785;U3KQ32	P5I11_HUMAN	TP53I11	Tumor protein p53-inducible protein 11	169446	188964	152935	172264	131273	164835
O14684	O14684;A0A024R8D5	PTGES_HUMAN	PTGES	Prostaglandin E synthase	45247.5	44749.3	35369.5	41318.6	56087.4	48376.1
O14686	O14686;Q8NEZ4;A0A7P0TAI3;A0A804HHR9;A0A8I5KSG1;A0A7P0T9N3;A0A7P0T9U9;A0A804HHW0;A0A804HIM1;A0A804HJ27;A0A804HJ77;A0A8I5QJD3	KMT2D_HUMAN	KMT2D	Histone-lysine N-methyltransferase 2D	4539.03	7469.5	8495.38
O14727	O14727;A5YM44;A7E2A2;C9JLV4	APAF_HUMAN	APAF1	Apoptotic protease-activating factor 1	84470.2	95558.1	109466	82560.6	100276	91428.6
O14730	O14730;B4E1Q4;I6L994;B0YJ89;B4E350	RIOK3_HUMAN	RIOK3	Serine/threonine-protein kinase RIO3	5996.78					21670.1
O14732	O14732	IMPA2_HUMAN	IMPA2	Inositol monophosphatase 2	30020	36569.4	51974.9	31171.8	67926.3	40612.1
O14734	O14734;A0A494C0N6;H7C5A7;Q6FHI2	ACOT8_HUMAN	ACOT8	Acyl-coenzyme A thioesterase 8	3010.66				3257.84
O14735	O14735;A8K3L7;B3KSW0;Q53HA5;B3KY94	CDIPT_HUMAN	CDIPT	CDP-diacylglycerol--inositol 3-phosphatidyltransferase	58250.8	57000.4	84645.8	79235.9	88763	74649.4
O14737	O14737;K7EQA1	PDCD5_HUMAN	PDCD5	Programmed cell death protein 5	25546.2	22421.8	35286.2		17491.9	28487.4
O14744	O14744;B2RDD7;B4DV00;G3V5T6;H0YJ77;H0YJX6	ANM5_HUMAN	PRMT5	Protein arginine N-methyltransferase 5	23945.4	31048.9	49481.4	39989.5	51553.1	47921.9
O14745	O14745;B2R6A3;B3KSV9	NHRF1_HUMAN	NHERF1	Na(+)/H(+) exchange regulatory cofactor NHE-RF1	33298.7	49566.6	75805.2	35466.1	90037.7	49212.2
O14773	O14773;A0A2R8YGD1;B2R608;B4DIV8;B4E0C7;D3DQU2;Q53HP2;A0A2R8Y7U1;A0A804HJ17;A0A2R8Y7I4;A0A2R8YD72;B4DSE2	TPP1_HUMAN	TPP1	Tripeptidyl-peptidase 1	591545	758518	1046040	652755	1084640	788465
O14776	O14776;A0A7P0T8N8	TCRG1_HUMAN	TCERG1	Transcription elongation regulator 1	124759	126975	101451	135039	95005.8	121438
O14777	O14777;A8K031;Q05DQ6	NDC80_HUMAN	NDC80	Kinetochore protein NDC80 homolog	81257.7	46146.5	22070.5	41043.1	42128.9	30435.5
O14787	O14787;A0A024R7F7;A0A075B780;B3KPC8;B4DRY5;K7ESC1;Q05D48;Q4LE60	TNPO2_HUMAN	TNPO2	Transportin-2	16582.8	11255.5		5273.58	11321.1	14270
O14798	O14798;B2R831;B4DQ70;Q05D71	TR10C_HUMAN	TNFRSF10C	Tumor necrosis factor receptor superfamily member 10C	9434.1	6139.58	13814.1	8097.47	9124.28	3262.21
O14802	O14802;A0A8V8TNX3;B7Z6H4;Q7Z755;Q8TCW2	RPC1_HUMAN	POLR3A	DNA-directed RNA polymerase III subunit RPC1	52090.2	96681.1	160012	84520.2	636064	252781
O14818	O14818;A0A0K0K1K4;Q05DH1;H0Y586	PSA7_HUMAN	PSMA7	Proteasome subunit alpha type-7	138005	124253	213281	120291	182078	139574
O14867	O14867;A8K4Q6	BACH1_HUMAN	BACH1	Transcription regulator protein BACH1	58998.9	52374.8	54957	42346	48379.5	57306.6
O14879	O14879;Q5T765;A0A7P0T855	IFIT3_HUMAN	IFIT3	Interferon-induced protein with tetratricopeptide repeats 3	19923.3	16890.2	20319.9	13581.7	9355.86	15376.2
O14880	O14880;A0A024R8Z1;Q53GB9;Q5VV89	MGST3_HUMAN	MGST3	Glutathione S-transferase 3, mitochondrial	28246.5	17519.3	44104.7	27087.9	42663.4	55137
O14893	O14893;A0A3B3IU42;A0A8J9FJK1;A0A8J9FN78;G5EA29;H0YDP6;H0YEL0	GEMI2_HUMAN	GEMIN2	Gem-associated protein 2	19840.5	33531.4	27901.2	33308.2	32665.2	32370.8
O14920	O14920;A0A499FJS7;B4DP95;B3KRB7	IKKB_HUMAN	IKBKB	Inhibitor of nuclear factor kappa-B kinase subunit beta	44780.6	53116	60811.8	42876.1	38113.1	43143.9
O14949	O14949;B7Z4A1	QCR8_HUMAN	UQCRQ	Cytochrome b-c1 complex subunit 8	195207	198700	183471	164159	133081	200724
O14964	A0A0S2Z4Q4;O14964;A0A0S2Z4R4;A0A7I2V6E0;B4E1E2;I3L1P5;A0A7I2V2D8;A0A7I2V2K2;A0A7I2V2R9;A0A7I2V2W5;A0A7I2V307;A0A7I2V3F9;A0A7I2V3I8;A0A7I2V3J3;A0A7I2V3Z1;A0A7I2V5A2;A0A7I2V5A3;A0A7I2V637;A0A7I2YQD1;B4DFP5	HGS_HUMAN	HGS	Hepatocyte growth factor-regulated tyrosine kinase substrate	73220.6	69980.3	87001.3	69848.6	68884.4	74633.3
O14972	O14972;B7Z606	VP26C_HUMAN	VPS26C	Vacuolar protein sorting-associated protein 26C	49462.9	72166.2	71763.5	73781.1	68417.6	66312.5
O14974	O14974;A0A024RBF1;B2RAH5;F8VZN8	MYPT1_HUMAN	PPP1R12A	Protein phosphatase 1 regulatory subunit 12A	49822.2	35172	45657.8	37766.3	43666	47519.2
O14975	O14975;B3KW19;G3V1R7;Q53GS2	S27A2_HUMAN	SLC27A2	Long-chain fatty acid transport protein 2	41799.3	54562	44417.1	58273.5	44193.5	48297.4
O14976	O14976;B4DS37;Q59HA5	GAK_HUMAN	GAK	Cyclin-G-associated kinase	49280.1	63114.4	59120.2	44941.6	43398.4	44807.6
O14978	O14978;D3DUC1;I3L0N0;I3L2X3;I3L393;I3NI39	ZN263_HUMAN	ZNF263	Zinc finger protein 263	14443.2		110563		134585
O14979	O14979;A0A024RDB5;A0A087WUK2;B4DGN3;B4DTA2	HNRDL_HUMAN	HNRNPDL	Heterogeneous nuclear ribonucleoprotein D-like	143167	112558	116638	127833	109570	146600
O14980	O14980;A0A7I2V2C5;A0A7I2V2H0;A0A7I2V2S3;A0A7I2V2Y6;A0A7I2V3J1;A0A7I2V3N0;A0A7I2V3P3;A0A7I2V3W6;A0A7I2V461;A0A7I2V4A3;A0A7I2YQP1;A0A7I2YQV4;A0A7I2YQX3;C9J673;C9JKM9	XPO1_HUMAN	XPO1	Exportin-1	168403	169156	131357	184786	137737	165607
O14981	O14981;Q2M1V9	BTAF1_HUMAN	BTAF1	TATA-binding protein-associated factor 172	13194.2		11241	12412.2		21887.7
O15020	O15020;A0A087WYQ1;A4QPE4	SPTN2_HUMAN	SPTBN2	Spectrin beta chain, non-erythrocytic 2					2603.23
O15021	O15021;H7C1I9	MAST4_HUMAN	MAST4	Microtubule-associated serine/threonine-protein kinase 4	11950.8	13446.7	4859.79	16167.5	8273.2	13716.3
O15027	O15027;A0A3F2YNX0;A0A3F2YNZ0;A0A8I5KPG1;A4QN18;A4QN19;F1T0I1	SC16A_HUMAN	SEC16A	Protein transport protein Sec16A	99488.7	87126.5	91485.8	65503.8	70658.9	71612
O15033	O15033;A0A7P0T811;B4DLA5;G3V506	AREL1_HUMAN	AREL1	Apoptosis-resistant E3 ubiquitin protein ligase 1			4603.05			1715.23
O15040	O15040;B4DK51;Q6ZS54	TCPR2_HUMAN	TECPR2	Tectonin beta-propeller repeat-containing protein 2	5404.97	13627.8	18679.6	11246.8	12722.5	9510.14
O15042	O15042;E7ET15	SR140_HUMAN	U2SURP	U2 snRNP-associated SURP motif-containing protein	58690.8	65266.9	58930.7	69010.5	59360.4	66065.8
O15049	O15049	N4BP3_HUMAN	N4BP3	NEDD4-binding protein 3	69428.4	106385	79920	99131.6	92345.4	94728.5
O15050	O15050;A0A2R8YEM9	TRNK1_HUMAN	TRANK1	TPR and ankyrin repeat-containing protein 1	113883	72418.5	88533.3	93411.6		98700
O15054	O15054;D3DTQ7	KDM6B_HUMAN	KDM6B	Lysine-specific demethylase 6B	15473.9	12302.7	6006.66	13156.9	9614.12	11555.6
O15067	O15067;A8K8N7;A8K9T9;B4DJ26;Q6P4B4;H0YGH1;Q9BR56	PUR4_HUMAN	PFAS	Phosphoribosylformylglycinamidine synthase	8136.67	10947.9	12820.5	7397.15	14901.9
O15085	O15085;A0A2X0SFB0;B7Z7U2	ARHGB_HUMAN	ARHGEF11	Rho guanine nucleotide exchange factor 11	10615.5	11073.8	15498	19200.6
O15090	O15090;A0A994J5C6;A0A994J7Z0;A7E228;K7EKT4;K7EQN6	ZN536_HUMAN	ZNF536	Zinc finger protein 536	38858.5	50717.7	35743	49967.9	32126.9	53734.5
O15111	O15111;Q562E6;Q59GT1	IKKA_HUMAN	CHUK	Inhibitor of nuclear factor kappa-B kinase subunit alpha	13872.2	27321.5	19549.5	18558.5	41361.6	17485.5
O15116	O15116;A0A0S2Z590;E5RH18;E5RJ47	LSM1_HUMAN	LSM1	U6 snRNA-associated Sm-like protein LSm1	16897.8	11153.6	17966.9	43129		10531.3
O15117	O15117;A0A024R032;D6RAE8;D6RER7;D6RFJ5;Q05DE9	FYB1_HUMAN	FYB1	FYN-binding protein 1	27484.7	28923.5	37819.5	35611.1	36586.2	41226.9
O15118	O15118;A0A0A8JCD0;A0A0S2A5C8;A0A193DRS0;Q59GR1;B4DIP7;K7EQ23	NPC1_HUMAN	NPC1	NPC intracellular cholesterol transporter 1	6632.27		7935.52		16710.2	9890.54
O15119	A0A024RBQ4;O15119;A0A024RBL6	TBX3_HUMAN	TBX3	T-box transcription factor TBX3		35009.8
O15120	O15120;A0A024R8I7;Q8WUW2;Q96IS9	PLCB_HUMAN	AGPAT2	1-acyl-sn-glycerol-3-phosphate acyltransferase beta	254325	265350	194023	255391	192759	251943
O15121	O15121;A0A024R3P1;E7EMA0	DEGS1_HUMAN	DEGS1	Sphingolipid delta(4)-desaturase DES1	26918.1	40376.9	38240.8	29811.3	14855.9	24515.7
O15126	O15126;A0A087WU14;A0A087WXB0;B4E2V7	SCAM1_HUMAN	SCAMP1	Secretory carrier-associated membrane protein 1	16525.9	13844.5	9551.99	13613.1	8930.6	13451.9
O15127	O15127;A0A140VK92;A8K769;B3KU14;H3BN93;H3BPL9;H3BUB6;H3BV04;Q6IBK3	SCAM2_HUMAN	SCAMP2	Secretory carrier-associated membrane protein 2	4942.01	19741.6	22752.6	11930.4	19728	11966.4
O15143	O15143;A4D275;A0A1W2PNV4;C9JEY1;C9K057;F8VXW2	ARC1B_HUMAN	ARPC1B	Actin-related protein 2/3 complex subunit 1B	1223150	1240640	1765080	2550570	2108050	2608020
O15144	O15144;Q53R19;A0A024R408;Q9BXV5	ARPC2_HUMAN	ARPC2	Actin-related protein 2/3 complex subunit 2	1932390	1689790	2167140	2980480	2545900	3134140
O15145	O15145;B2R4D5;Q2LE71	ARPC3_HUMAN	ARPC3	Actin-related protein 2/3 complex subunit 3	1150400	1239830	1716650	2219540	1749290	1989300
O15155	O15155;A0A3B3IU16;C9JTT8;H7C1N3;Q53XK0;Q68DU7	BET1_HUMAN	BET1	BET1 homolog	9100.57	11729.7	7600.53			6390.09
O15156	O15156;A8K6F4	ZBT7B_HUMAN	ZBTB7B	Zinc finger and BTB domain-containing protein 7B	40964.2	50415.2	28090.3	43873.2	21896.4	47572.3
O15162	O15162;C9J7K9;C9JE06;C9J0H3	PLS1_HUMAN	PLSCR1	Phospholipid scramblase 1	322976	244501	240947	237751	188356	227423
O15173	O15173	PGRC2_HUMAN	PGRMC2	Membrane-associated progesterone receptor component 2	56035	50968.6	38052	58909.5	32928.8	50134.2
O15194;Q9GZU7	O15194;Q9GZU7;A0A024R414;H7C1Z7;H7C270;H7C2S4;A0A024R2L8	CTDS1_HUMAN;CTDSL_HUMAN	CTDSP1;CTDSPL	CTD small phosphatase-like protein				18622	10308.7	28281
O15211	O15211;A0A024RCR8;A0A024RCS9;A0A1U9X8E4;A0A1U9X8F0;Q92942;Q9BSI0;Q9BWF0	RGL2_HUMAN	RGL2	Ral guanine nucleotide dissociation stimulator-like 2	13584.1	15479.6	18864	14285.7	18536.6	18774.2
O15212	O15212;Q5STK2	PFD6_HUMAN	PFDN6	Prefoldin subunit 6	21833.9	33855.8	37814.6	30842.7	33021.2	21464.7
O15226	O15226;A3F769;A0A8I5KX72;A2I829;A3F768;Q6NUN2	NKRF_HUMAN	NKRF	NF-kappa-B-repressing factor				50483.2	47892.1	66165.4
O15228	O15228;B2RAG5;B3KN78;Q53FI2;Q53H08;Q59EC9;Q5TBH8;Q71V38	GNPAT_HUMAN	GNPAT	Dihydroxyacetone phosphate acyltransferase	18786.2	28484.6	31653.5	24521	37409.7	28824.4
O15231	O15231;A0A8Q3WKR1;B4E2L1;H0Y704;H7BZT5;H7C1R1;Q6MZQ8	ZN185_HUMAN	ZNF185	Zinc finger protein 185	9555.39	10431.9	10441.3	5596.05	9250.94	11890.4
O15243	O15243;A0A087X0N2;A0A3B3ISI6	OBRG_HUMAN	LEPROT	Leptin receptor gene-related protein	2298.26		1892.61	856.407		2874.19
O15258	O15258;Q5T094;Q6IBJ7;Q9P0H9	RER1_HUMAN	RER1	Protein RER1	75843.8	106003	69201	102460	74010.3	87077.8
O15260	O15260;B7Z1G8;Q5T8U5;A0A024R8C4;B7Z7A8;B7Z8F3;Q5T8U7	SURF4_HUMAN	SURF4	Surfeit locus protein 4	104447	102342	117274	108243	84857.3	111747
O15264	O15264;A0A024RD04;A0A0S2Z542;B5BTY5;Q6FHR4	MK13_HUMAN	MAPK13	Mitogen-activated protein kinase 13	9849.82	6661.96		8731.28	14020.7	14495.5
O15269	O15269;A0A024R277;Q6NUL7;A0A2R8Y4S0;A0A2R8Y6A2;A0A2R8Y763;A0A8I5KUM4;A0A8I5QKQ8;B4DR90;Q59EQ4	SPTC1_HUMAN	SPTLC1	Serine palmitoyltransferase 1	22335.8	27224	28352.4	23213.7	26382.3	25731.3
O15270	O15270;A0A024R6H1;H0YJV2	SPTC2_HUMAN	SPTLC2	Serine palmitoyltransferase 2	15416.7	17815.2	22043.2	22088.3	3073.9	16586.5
O15294	O15294;A0A8V8TP17;A0A8V8TPA3;A0A8V8TQ37;A0A8V8TQ64;Q548W1	OGT1_HUMAN	OGT	UDP-N-acetylglucosamine--peptide N-acetylglucosaminyltransferase 110 kDa subunit	18420.5	22283.1	22927.7	18151.3	19132.8	21281.1
O15315	O15315;A0A0A0MS18;A0A024R656;C9JYJ0	RA51B_HUMAN	RAD51B	DNA repair protein RAD51 homolog 2					10675.3
O15327	O15327;D6RJC3;E7EQN9;E9PG59;B7Z864;H0Y9Q3;H0YA10	INP4B_HUMAN	INPP4B	Inositol polyphosphate 4-phosphatase type II	61292.3	91337.8	71930.6
O15347	O15347;E7EQU1;E7ES08;E9PES6	HMGB3_HUMAN	HMGB3	High mobility group protein B3	319297	324828	245204	480922	262309	399613
O15355	O15355;Q6IAU5;B2R665;B3KXL8;B4DDC8	PPM1G_HUMAN	PPM1G	Protein phosphatase 1G	32455.2		27195	19420.6	16895.9	29049.1
O15357	O15357	SHIP2_HUMAN	INPPL1	Phosphatidylinositol 3,4,5-trisphosphate 5-phosphatase 2	24893.6	25593.4	29794.9	21482.9		5595.48
O15371	O15371;B4E1K8	EIF3D_HUMAN	EIF3D	Eukaryotic translation initiation factor 3 subunit D	45465.7	34352.8	77425.3	51544	58965.5	31430
O15372	O15372;B3KS98;Q5BKY2;Q6IB98;E5RGU4;E5RJT0;Q53HG0;Q53HR0	EIF3H_HUMAN	EIF3H	Eukaryotic translation initiation factor 3 subunit H	127683	103420	118837	154644	100243	95343.8
O15379	O15379;E7ESJ6;Q9H368	HDAC3_HUMAN	HDAC3	Histone deacetylase 3	13957.7	9124.36	19365.3	17075	8871.29	20921.6
O15389	O15389;Q08ET2	SIGL5_HUMAN	SIGLEC5	Sialic acid-binding Ig-like lectin 5	351513	365765	396234	338238	329265	383837
O15397	O15397;Q59F59	IPO8_HUMAN	IPO8	Importin-8	1920.44	2575.19				3333.66
O15400	O15400;B4DH37	STX7_HUMAN	STX7	Syntaxin-7	251800	289715	389468	312558	355088	315311
O15427	O15427;A0A024R8U1;J3KTM6;J3QQV2;J3QRA0;J3QSC3;J3KTI8;J3QQS9;Q53G91	MOT4_HUMAN	SLC16A3	Monocarboxylate transporter 4	107047	104262	105176	124851	101215	118716
O15479	O15479;B2R8F3;Q53G50	MAGB2_HUMAN	MAGEB2	Melanoma-associated antigen B2	98047.6	116794	28825.9	58156	25641.3	34508
O15498	O15498;A4D2J0;A0A7I2V3A1;A0A7I2V3V7;A0A7I2V4L6;B5BU81;H7C3K7;Q9UES0	YKT6_HUMAN	YKT6	Synaptobrevin homolog YKT6	66299.8	59449.8	56971.6	52600.8	47881.4	47274.5
O15511	O15511;B1ALC0;Q6IPM3	ARPC5_HUMAN	ARPC5	Actin-related protein 2/3 complex subunit 5	767664	528884	576500	1050710	581973	1080430
O15514	O15514;E9PB93;Q587J0	RPB4_HUMAN	POLR2D	DNA-directed RNA polymerase II subunit RPB4	90534.6	88335.3	71450.3	85839.8	83622.6	118914
O15523	O15523;A0A024R9A4;B4E132	DDX3Y_HUMAN	DDX3Y	ATP-dependent RNA helicase DDX3Y	16344.7	13840.2	12554.6	15340.5	7104.59	12338.8
O15525	O15525;O60675;A0A024R8X1;A0A024R804;A8WFP5	MAFG_HUMAN	MAFG	Transcription factor MafG	220630	216307	158908	250689	178131	225705
O15527	O15527;E5KPN1;E5KPM7;E5KPM5;E5KPM6;E5KPM9;E5KPN0;E5KPS2;E5KPS3;H7BXZ1;H7BZM3;Q9HCR8	OGG1_HUMAN	OGG1	N-glycosylase/DNA lyase	10457.6
O15530	O15530;E9PER6;Q53HJ9;Q9UPJ7	PDPK1_HUMAN	PDPK1	3-phosphoinositide-dependent protein kinase 1	261543	299520	222607	283262	221819	297932
O15533	O15533;A0A024RCT1;A0A0A0MSV9;A0A0G2JH37;A0A0G2JKZ1;A0A1U9X8L5;A0A8V8TNS3;A0A8V8TP24;A0A8V8TPY1;A0A8V8TQC1;A0A8V8TQC5;A2AB90;B7Z4V3;C9JA35;Q6P1N7	TPSN_HUMAN	TAPBP	Tapasin	96214.3	107899	154508	140716	158648	106828
O15541	O15541;A2VCQ9	R113A_HUMAN	RNF113A	E3 ubiquitin-protein ligase RNF113A	10364	14053.4	9255.74	10799.3		14639.3
O15550	O14607;O15550;A0A087X0R0;A0A087X0Y2;A0A087X248;A0A087X2I9;A0A096LPD8;A0A6Q8PFK0;A0A6Q8PG32;A0A6Q8PHB6;A0A804HJA2;A0A804HJV1;A0A8C8KHL4;B7ZKN1;B7ZKN5;B7ZKN6;E1NZ93;E1U0S6;E1U0S7;E1U198;E1U1M3;E1U1M9;F4MH27;F4MH29;F4MH30;F4MH31;F4MH32;F4MH36;F4MH40;F4MH46;F4MH47;F4MH50;F4MH60;F4MH91;F4MH92;F4MHJ0;F4MHS7;F5GWV3;F5H3N7;F5H5V6;F5H6S1;F5H8B4;F8W8R6;A0A804HI49;A0A804HKG5;B4E0L8;F4MHB2;H0Y6I7;Q59HG3;Q86T…	KDM6A_HUMAN	KDM6A	Lysine-specific demethylase 6A	9167.09	10142.3	7900.56	9796.67		14283.3
O15552	O15552;C6KYL4	FFAR2_HUMAN	FFAR2	Free fatty acid receptor 2	26695	39174.6	37143.3	39144.4	46049.7	39657
O15553	O15553;F8W6Z2;A5JUN0	MEFV_HUMAN	MEFV	Pyrin	99863.4	98565.3	83894.3	114001	100830	106954
O19787	O19787	O19787_HUMAN	HLA-B	HLA class I antigen (Fragment)	4693.3	9560.14	3265.45	7257.74	9883.22	9345.82
O43143	O43143;O60231;Q14562;F5H658;A0A1U9X7L6;A0A1U9X7L7;A8K6J9;B4DFD7;B4DZ28;B4E0S6;B7Z8F4;K7END7;Q5SQH4;Q86X36;Q86YB2;A0A140T947	DHX15_HUMAN	DHX15	ATP-dependent RNA helicase DHX15	155526	187604	181934	190660	183837	203474
O43148	O43148;A8K946;K7EP06;Q05D80;Q05DQ2;B7Z8S9	MCES_HUMAN	RNMT	mRNA cap guanine-N7 methyltransferase	12276.9	11022.3	8981.61	11220.9	6315.5
O43149	O43149;I3L3Q3	ZZEF1_HUMAN	ZZEF1	Zinc finger ZZ-type and EF-hand domain-containing protein 1	28295.5	31920.6	33672	29282.1	36837.1	30586.4
O43159	O43159;E9PPY3	RRP8_HUMAN	RRP8	Ribosomal RNA-processing protein 8			7304.22	5750.97	8752.94	11706.7
O43166	O43166;A6H8W6	SI1L1_HUMAN	SIPA1L1	Signal-induced proliferation-associated 1-like protein 1	24168.4	18756.7	19607.6	23546.9	29336.8	20085.5
O43169	O43169;A0A8I5KP74;A0A8I5KSY3;A0A8I5KSY8;A0A8I5KX20;A0A8I5KYK4;A0A8I5QJ67;A0A8I5QKN7;D6RFH4;H3BUX2;J3QR91;Q5HYD9	CYB5B_HUMAN	CYB5B	Cytochrome b5 type B	15464.1	18141.2	13291.3	12344	8295.75	10831.7
O43172	O43172;B2R7V4;Q59EL4;Q5T1M7;Q6IAP9	PRP4_HUMAN	PRPF4	U4/U6 small nuclear ribonucleoprotein Prp4	48408.3	54711.7	50357.6	56287.8	52512.1	56468.2
O43175	O43175;A0A286YF22;A0A2C9F2M7;V9HW79;A0A286YER3;A0A286YF34;A0A286YFA2;A0A286YFB2;A0A286YFC8;A0A286YFF3;A0A286YFK5;A0A286YFL2;A0A286YFM8	SERA_HUMAN	PHGDH	D-3-phosphoglycerate dehydrogenase	54333.4	68503.5	56044.9	64931.7	70868.1	82735.5
O43181	O43181;A0A0S2Z433;H0Y9M8	NDUS4_HUMAN	NDUFS4	NADH dehydrogenase [ubiquinone] iron-sulfur protein 4, mitochondrial		29138.4	23531.1	26476.4
O43189	O43189;A0A1U9X8A3;A2AB22;A2AB23;E9PQT8;E9PQZ5;A0A140TA01;A0A140VJR4;B4DI51	PHF1_HUMAN	PHF1	PHD finger protein 1	43216.9	42074.9	30719.7	41935.8	33848.5	46047.2
O43236	O43236;J3KSZ7;D3DTZ7;J3QLR2;J3QRT6	SEPT4_HUMAN	SEPTIN4	Septin-4	8170.38	13821.3	26146.5	7618	23378.2	24496.2
O43237	O43237;A0A024R6Z0;B4DHD8;B4E2E0	DC1L2_HUMAN	DYNC1LI2	Cytoplasmic dynein 1 light intermediate chain 2	6198.06		5132.62		12714.8
O43240	O43240;A0A024R4N7;M0R132;Q6ICR6;W8GIU9;W8GIV4;W8GJG8;W8GN33;W8GRM7;W8GWD1;W8GWD5	KLK10_HUMAN	KLK10	Kallikrein-10					7406.45	11160.8
O43242	O43242;B3KNN7;B4DEB0;B4DPM7;B4DV84;Q6IBN0;Q8N9M2;Q96N86	PSMD3_HUMAN	PSMD3	26S proteasome non-ATPase regulatory subunit 3	38293	50417.3	74799.5	41038	77437.2	48255
O43252	O43252;Q05BW9;Q4W5H3	PAPS1_HUMAN	PAPSS1	Bifunctional 3'-phosphoadenosine 5'-phosphosulfate synthase 1	50530.9	90720.7	68482.5	76950.3	72845.9	83436.7
O43264	O43264;B2R7C2;B4E1J7	ZW10_HUMAN	ZW10	Centromere/kinetochore protein zw10 homolog	96201.5	129534	170693	129079	130674	103035
O43286	O43286	B4GT5_HUMAN	B4GALT5	Beta-1,4-galactosyltransferase 5	56029.1	60274.3	46983.3	19355.5		12331.6
O43290	O43290;B4DDH9	SNUT1_HUMAN	SART1	U4/U6.U5 tri-snRNP-associated protein 1	58717.3	67712.2	62458.8	62978.8	49922.5	58828.4
O43291	O43291;A0A140VJV6;K7EKQ0;K7EM91;K7EQZ3;K7ESI5;Q6LEU8	SPIT2_HUMAN	SPINT2	Kunitz-type protease inhibitor 2	3196.4			4952.56
O43292	O43292;E9PPZ9;E9PQ31;A0A994J3S1;A0A994J3S5;A0A994J3Y5;A0A994J3Z2;A0A994J4P7;A0A994J4Q3;A0A994J4X7;A0A994J5C8;A0A994J5D7;A0A994J6H8;A0A994J6I9;A0A994J6W5;A0A994J6W8;A0A994J6X1;A0A994J7A1;A0A994J7N7;B2R6X8;D3DWL1	GPAA1_HUMAN	GPAA1	Glycosylphosphatidylinositol anchor attachment 1 protein	67314.4	73226.4	55248.6	73140.2	47793.7	75513.3
O43314	O43314;A0A8V8TMN4;H0Y9S9	VIP2_HUMAN	PPIP5K2	Inositol hexakisphosphate and diphosphoinositol-pentakisphosphate kinase 2	37559.3	39404.4	31865.4	34574.3	31537.3	31539.2
O43318	O43318;A0A8V8TQF2;A0A8V8TR17;Q5U0C9;Q5U0D0;A0A8V8TPW3;A0A8V8TQF8;A0A8V8TRC0;B4DRH8	M3K7_HUMAN	MAP3K7	Mitogen-activated protein kinase kinase kinase 7		9367.55			12743	10922.1
O43324	O43324;D6RBD7;C9J1V9;H0YAH9;H0YAL7	MCA3_HUMAN	EEF1E1	Eukaryotic translation elongation factor 1 epsilon-1	46101.8	45759.1	31760	41650.4	23516.3	31681.2
O43390	O43390;A0A6Q8PEX7;A0A6Q8PH31;A0A6Q8PHG0;B2R7W4;B4DMB1;B4DT28;Q0VGD6	HNRPR_HUMAN	HNRNPR	Heterogeneous nuclear ribonucleoprotein R	456519	409829	329737	405654	288125	383112
O43395	O43395;B2R791;B4DLS8;B4DM28;Q53GV6	PRPF3_HUMAN	PRPF3	U4/U6 small nuclear ribonucleoprotein Prp3	29873.2	37255.1	39629.9	31476.6	34454.9	33740.5
O43396	O43396;B2R960;K7EKG2;K7EPB7;V9HW51	TXNL1_HUMAN	TXNL1	Thioredoxin-like protein 1	50950.2	55424.9	80799.1	47390.1	91586.5	59264.7
O43399	O43399;A0A087WYR3;A0A087WZ51;Q53GA0;Q5J908;Q68E05;Q6FGS1	TPD54_HUMAN	TPD52L2	Tumor protein D54	53670	49326.8	81096.4	57426.7	87115.9	64746.5
O43402	O43402;M0R1B0;Q53Y03	EMC8_HUMAN	EMC8	ER membrane protein complex subunit 8	13558.3	18870.2	6956.08	41349.4	11835.7	9767.57
O43426	O43426;A0A0D9SGJ6;B9EGN3;C9JFZ1;J3KPK1;J3KQV8	SYNJ1_HUMAN	SYNJ1	Synaptojanin-1	45659.3	44529.7	55356.4	52577.9	52816.4	53574.3
O43432	O43432;A0A0A0MSA7;A0A0U1RQK7;A0A804HJV5;A0A8I5KT99;A0A8I5KV92;A0A8I5QJH9;A0A8J9G7U8;B4DH17;B4DXR2;Q59GJ0	IF4G3_HUMAN	EIF4G3	Eukaryotic translation initiation factor 4 gamma 3	23680.1	26875.1	24986.1	27451.6	42007	40562.3
O43447	O43447;A0A7I2V2H6;A0A7I2V343;A0A7I2YQS4;C9JQD4;Q6FH36;Q6FH57;A0A7I2V5V0	PPIH_HUMAN	PPIH	Peptidyl-prolyl cis-trans isomerase H	57632.3	75931.8	65883.6	70727.5	73970.3	85737.4
O43451	O43451;A0A0J9YVZ3;A0A0J9YX77;Q8TE24	MGA_HUMAN	MGAM	Maltase-glucoamylase	124301	121980	157232	117070	141879	128627
O43464	O43464;A0A384MDW9;A0A0C4DG44;A0A8Q3SIX7;A8K7G2	HTRA2_HUMAN	HTRA2	Serine protease HTRA2, mitochondrial	26135.5	45623.1	31138	36220.5	34199.1	31150.5
O43488	O43488;H3BLU7;V9HWA2	ARK72_HUMAN	AKR7A2	Aflatoxin B1 aldehyde reductase member 2	9707.88		9244.65	3730.49	7038.69
O43497	O43497;A0A0B4J1X2;B4DKD3;H0YAN0	CAC1G_HUMAN	CACNA1G	Voltage-dependent T-type calcium channel subunit alpha-1G	4442630	5620500	3950070	4610230	4946180	5474630
O43504	O43504	LTOR5_HUMAN	LAMTOR5	Ragulator complex protein LAMTOR5	15219	11402.1	22950.3	16374.5	20372.9	13544.2
O43516	O43516;A0A140VJZ9;A0A8V8TNJ8;B4DVX1;B4E2B2;D3DPE6;E9PB87;Q2YDC4	WIPF1_HUMAN	WIPF1	WAS/WASL-interacting protein family member 1	334721	490655	682195	309303	520220	293892
O43566	O43566;A0A024R7N4;B3KUX0;H0Y8W3	RGS14_HUMAN	RGS14	Regulator of G-protein signaling 14	63021.8	86847.9	77831	98958.6	90609.1	90854.5
O43567	O43567;C9J383;C9J8T4;C9JRV0;C9JYN7;F8WDJ5	RNF13_HUMAN	RNF13	E3 ubiquitin-protein ligase RNF13	18203.7	27858.6	23726.4	23575	20734.2	23578.8
O43572	O43572;A0A0S2Z4Y8;A0A0S2Z4Z7;E7EMD6;A0A0S2Z513;J3QRM7;Q2XPN4	AKA10_HUMAN	AKAP10	A-kinase anchor protein 10, mitochondrial	98105.5	101617	76362.6	66748.4	91085.6	108657
O43583	O43583;A0A024RBR3	DENR_HUMAN	DENR	Density-regulated protein	96634.9	96169.9	104808	209892	104340	190500
O43586	O43586;A0A0S2Z5P3;B4DQC0;H0YKY3;H0YLX8;J3KPG6	PPIP1_HUMAN	PSTPIP1	Proline-serine-threonine phosphatase-interacting protein 1	179598	162745	180531	177918	213350	215772
O43592	O43592;F8WDU6;A8KA19	XPOT_HUMAN	XPOT	Exportin-T	69369.2	68784.1	58788.3	63466.1	70367.1	55319.1
O43615	O43615;Q9UPE4;M0QXU7;Q53G69	TIM44_HUMAN	TIMM44	Mitochondrial import inner membrane translocase subunit TIM44	5520.75		7979.36	8305.77
O43617	O43617;A0A087WWM0;A0A087WYS5	TPPC3_HUMAN	TRAPPC3	Trafficking protein particle complex subunit 3	114212	156073	176565	125156	167483	170222
O43633	O43633;A0A024R4S0;M0QXX8;M0R1L7;M0R1T5	CHM2A_HUMAN	CHMP2A	Charged multivesicular body protein 2a	325706	307112	244867	347455	250364	295132
O43639	O43639;A0A0S2Z4M6;Q53TG4	NCK2_HUMAN	NCK2	Cytoplasmic protein NCK2	25431.8	17604.6	17344.3	30835.2	26542.5	35581.4
O43660	O43660;H0YA24;H0YAA2	PLRG1_HUMAN	PLRG1	Pleiotropic regulator 1	64307.9	69800.9	61997	75515.1	66397.8	81104.1
O43670	O43670;J3QRS9;X6R4W8;H0Y3M2;J3KRB6;J3KRW6;J3KTL1;J3QS27;Q59G94	ZN207_HUMAN	ZNF207	BUB3-interacting and GLEBS motif-containing protein ZNF207	201249	207482	127391	182927	114104	131796
O43674	O43674;E7EWP0;H0Y886;B2R9L0;D3DNS1	NDUB5_HUMAN	NDUFB5	NADH dehydrogenase [ubiquinone] 1 beta subcomplex subunit 5, mitochondrial	4843.88	10189.2	12620.1	31626.3	36617	59587.6
O43676	O43676;A0A024R413;C9JKQ2	NDUB3_HUMAN	NDUFB3	NADH dehydrogenase [ubiquinone] 1 beta subcomplex subunit 3	48006.6	56756.1	49487.5	51209.5	45477.4	43375.8
O43677	O43677;Q6IAZ9	NDUC1_HUMAN	NDUFC1	NADH dehydrogenase [ubiquinone] 1 subunit C1, mitochondrial	6935.82	12935.1		6759.39		7861.99
O43678	O43678	NDUA2_HUMAN	NDUFA2	NADH dehydrogenase [ubiquinone] 1 alpha subcomplex subunit 2	34953.7	42210.8	20862.7	25999.3	31618.6	49005.4
O43681	O43681	GET3_HUMAN	GET3	ATPase GET3	140833	131180	98003.2	108499	72787.3	83320.3
O43684	O43684;A0A140VJF3;J3QSX4;J3QT28	BUB3_HUMAN	BUB3	Mitotic checkpoint protein BUB3	221784	274688	238367	287748	314397	308890
O43704	O43704	ST1B1_HUMAN	SULT1B1	Sulfotransferase 1B1	67497.7	56626.7	50693	57197	54114.4	55045.8
O43707	O43707;A0A0S2Z3G9;A0A8V8TL71;F5GXS2;H7C144;Q96BG6	ACTN4_HUMAN	ACTN4	Alpha-actinin-4	399732	461399	669469	489241	650183	503500
O43719	O43719;B4DRS4	HTSF1_HUMAN	HTATSF1	HIV Tat-specific factor 1	64657.2	75112.4	73570.5	97464.3	104040	122887
O43747	O43747;A0A140VJE7;B3KXW5;Q8IY97;B4DDL1;B4DS96	AP1G1_HUMAN	AP1G1	AP-1 complex subunit gamma-1	155476	145673	191168	159305	160495	160723
O43752	O43752	STX6_HUMAN	STX6	Syntaxin-6	16212.9	17132	27949.1	19107.8	18288.6
O43759	O43759;B5MCD7;Q59FT7	SNG1_HUMAN	SYNGR1	Synaptogyrin-1	26324.7	21197.3				13762.2
O43760	O43760;A0A024R8T9;K7ELD9;K7ELS8;K7ENG9	SNG2_HUMAN	SYNGR2	Synaptogyrin-2	50974.1	70105.9	79634.4	63427.8	95687.1	66011.6
O43765	O43765;A0A7I2V2U2;A0A7I2V4T9;A0A7I2V588;A0A7I2V5Z3;A0A7I2V697;B4DEA6;K7EMD6	SGTA_HUMAN	SGTA	Small glutamine-rich tetratricopeptide repeat-containing protein alpha	16250.1	8163.92	10962.7	13642.1		6131.67
O43768	O43768;A0A1W2PRU0;A6NMQ3;Q5T5H1	ENSA_HUMAN	ENSA	Alpha-endosulfine	874.185		4361.57		2082.84	3548.1
O43772	O43772;C9JPE1;B4DWZ5	MCAT_HUMAN	SLC25A20	Mitochondrial carnitine/acylcarnitine carrier protein	16301.8	20978.5	21321.7		20966.8
O43776	O43776;B4DN60	SYNC_HUMAN	NARS1	Asparagine--tRNA ligase, cytoplasmic	152353	155104	148068	165961	145912	188967
O43809	O43809;A0A024R6W2;B2R6U8;Q5HYH5	CPSF5_HUMAN	NUDT21	Cleavage and polyadenylation specificity factor subunit 5	481181	398873	241629	431047	260697	417007
O43813	O43813;A0A024R3Z5;B2R602;B4DGM7;E9PHS0;F8WDS9;Q53TN2;Q6FHH6	LANC1_HUMAN	LANCL1	Glutathione S-transferase LANCL1	441096	317657	347847	504956	363348	496531
O43815	O43815;Q3B874	STRN_HUMAN	STRN	Striatin	143659	137726	132554	116486	127405	134506
O43818	O43818	U3IP2_HUMAN	RRP9	U3 small nucleolar RNA-interacting protein 2	18292.3	20365.6	18613	23450.9	21385.3	26508.2
O43820	O43820;B2R8P5;A0A024R2W8;C9JB51	HYAL3_HUMAN	HYAL3	Hyaluronidase-3	16876.1	14133.8	22216.7	31932.4		25808.4
O43823	O43823;A0A7P0T893;B7Z8L8;Q8NE02;Q9UG73	AKAP8_HUMAN	AKAP8	A-kinase anchor protein 8	18827.7	23493.5	54048.5	23296.5	40604.1	28059.4
O43829	O43829;J3QLI2;B2R850;J3KRQ2;J3QL74	ZBT14_HUMAN	ZBTB14	Zinc finger and BTB domain-containing protein 14	8400.24	10428.7			8713.4	8913.42
O43837	O43837;A0A087WZN1;A0A087X2E5	IDH3B_HUMAN	IDH3B	Isocitrate dehydrogenase [NAD] subunit beta, mitochondrial	2896.45		7313.81	3149.34	7083.98
O43847	O43847;G3V1R5;Q6UUU9;B4DRI0;B4DYV0;H0Y5G9;Q96L67	NRDC_HUMAN	NRDC	Nardilysin	7877.36	15557.3	21339.5	12664	24139.8	13301.7
O43865	O43865;A0A024R0A8;V5YQL4;Q2NKW8;O43210;Q6ZMM9;Q9BTL0	SAHH2_HUMAN	AHCYL1	S-adenosylhomocysteine hydrolase-like protein 1	20701.1	21375.4	31644.8	21788.4	26784.9	26486.3
O43909	O43909;A0A384NPY9;A0A8Q3SIF4;A0A8Q3SIK7;B4DG91;Q68CZ0	EXTL3_HUMAN	EXTL3	Exostosin-like 3			12168	22594.4
O43913	O43913;A4D0P7;A8K8C0;B4DXT8;Q53FC8;Q9UDM8	ORC5_HUMAN	ORC5	Origin recognition complex subunit 5	5851.6	5610		8552.16	15512.9	8224.07
O43920	O43920;Q6IBA0	NDUS5_HUMAN	NDUFS5	NADH dehydrogenase [ubiquinone] iron-sulfur protein 5	98185.9	93532.3	71812.8	62380	68646.5	71947.2
O43929	O43929;A8K7H4;B7Z2M4;C9J2X8;C9JGH7;Q53SE3	ORC4_HUMAN	ORC4	Origin recognition complex subunit 4	13794.6			18616.5
O60216	O60216;A0A024R9J0;A0A8I5KWV3;B3KUT8;E5RFV8;E5RIN7;E5RJK5;E5RJW1	RAD21_HUMAN	RAD21	Double-strand-break repair protein rad21 homolog	121286	149454	116816	147615	122524	138411
O60220	O60220	TIM8A_HUMAN	TIMM8A	Mitochondrial import inner membrane translocase subunit Tim8 A	11989.3	17469.6	23019.1	24641.6	19033	24649
O60231	O60231;A0A1U9X7L6;A0A1U9X7L7;B4DZ28;Q5SQH4;Q5SQH5;A0A140T8Y5;A0A140T947;A0A140T9T4;Q9P186	DHX16_HUMAN	DHX16	Pre-mRNA-splicing factor ATP-dependent RNA helicase DHX16	28032.4	25277.2	37318.3	29452.3	40202	31519.8
O60234	O60234;M0QYJ8;M0R0C1;M0R1D2;M0QYG8;Q8TDZ6	GMFG_HUMAN	GMFG	Glia maturation factor gamma	552856	700345	565500	613447	504131	576663
O60244	O60244;A8KAK5	MED14_HUMAN	MED14	Mediator of RNA polymerase II transcription subunit 14	11916	21648	9648.58	23246.3	13643	12107.9
O60256	O60256;A0A024QYY3;B2R7R5;I3L0S1;Q6ZTP6	KPRB_HUMAN	PRPSAP2	Phosphoribosyl pyrophosphate synthase-associated protein 2			10573.5	6197.64
O60259	O60259;A0A0A0MQY9	KLK8_HUMAN	KLK8	Kallikrein-8					12289.2
O60264	O60264;P28370;B7ZLQ5;A0A0A0MRP6;B4DZC0;B7ZAX9;Q86UA8;D7EZH4;Q4W5H1	SMCA5_HUMAN	SMARCA5	SWI/SNF-related matrix-associated actin-dependent regulator of chromatin subfamily A member 5	123170	147333	112593	137746	119390	133557
O60271	O60271;Q9UPT6;A0A087WYG2;E9PFH7;A0A060L980;A0A669KB35;A0A8I5KWZ2;B7ZMF3;G1UI24;Q68CV8	JIP4_HUMAN	SPAG9	C-Jun-amino-terminal kinase-interacting protein 4	10699.3	12024.7	23620.8	13917.4	17169.1	16314.8
O60306	O60306;A0A024R9L1;A8K6F0;B0AZM4	AQR_HUMAN	AQR	RNA helicase aquarius	44046.5	45303.3	39419	45848.9	34522.6	48612.4
O60307	O60307;A0A8I5KST9;A0A8V8TLL8;A0A8V8TMW0	MAST3_HUMAN	MAST3	Microtubule-associated serine/threonine-protein kinase 3	28884.1	23574.6	17297	37928.8	24252	28820
O60313	O60313;A0A2R8Y3X5;A0A2R8YDM2;A0A2R8YFD1;C9JMB8;E5KLJ9;A0A2R8YE78;E5KLK0;E5KLL9;E5KLM0;E5KLM1;E5KLM2;Q6PEK6	OPA1_HUMAN	OPA1	Dynamin-like 120 kDa protein, mitochondrial	41323	53641	48598.9	50320.1	52389.9	54300.5
O60315	O60315;A0A1B0GV02;A0A1B0GVV8;A0A1B0GW50;A0JP08;U3KQ51;Q53TD9	ZEB2_HUMAN	ZEB2	Zinc finger E-box-binding homeobox 2	7274.97	12254.3	7834.04	7201.67	7669.53	8071.05
O60318	O60318;B3KWZ4;B3KXE8;B7Z8Z8	GANP_HUMAN	MCM3AP	Germinal-center associated nuclear protein	40249.3	29389.1	21947.3	30424.8	21137.6	23056.5
O60333	O60333;A0A024R4H4;A0A087WWA3;A0A8Q3WLB2;A0A8Q3WLB3;A0A8Q3WM94;Q4R9M7;Q4R9M8;Q4R9M9	KIF1B_HUMAN	KIF1B	Kinesin-like protein KIF1B	7434.93	8743.2	17997.8	11703.3	11969.3	7213.39
O60341	O60341;A0A8I5KRB8;A0A8I5KSH0;A0A8I5KV76;A0A8I5KVZ4;A0A8I5KXU4;A0A8I5QJJ5;A0A8I5QKM3;A8K2R3;R4GMQ1;A0A8I5QJR3	KDM1A_HUMAN	KDM1A	Lysine-specific histone demethylase 1A	39161.7	44205.3	38070.8	45402.5	31922	47868.9
O60449	O60449;Q59H44	LY75_HUMAN	LY75	Lymphocyte antigen 75	14387.1	5344.2		6821.43	3692.8	6015.65
O60486	O60486;B4DHQ7;B7Z924;F5H3A2	PLXC1_HUMAN	PLXNC1	Plexin-C1	72327.4	64466.4	62750.8	58804.5	57521.4	62905.4
O60488	O60488;B4DH39;Q8TAF6	ACSL4_HUMAN	ACSL4	Long-chain-fatty-acid--CoA ligase 4	51172.1	44653.2	44286.9	62965.5	44677.8	60966
O60493	O60493	SNX3_HUMAN	SNX3	Sorting nexin-3	514218	486600	343781	463139	262472	397791
O60496	O60496;A8K7W1;E5RJ11;G3V114	DOK2_HUMAN	DOK2	Docking protein 2	7945.68	8572.43	2671.14	6366.35	4530.5	14061.2
O60499	O60499;K7EIY4;K7ELY2;Q5U8S2;F6RTM7;K7EK75;X6R2W0	STX10_HUMAN	STX10	Syntaxin-10						23102.1
O60502	O60502;H7C3X0	OGA_HUMAN	OGA	Protein O-GlcNAcase	86584.6	87484.2	110294	82198.9	110349	97617.4
O60506	O60506;A0A7I2V2F2;A0A7I2V309;A0A7I2V346;A0A7I2V4Z0;A0A7I2YQN2;A0A7I2YQV8;B2R8Z8;B7Z213;B7Z645;Q05CK9;Q59GL1	HNRPQ_HUMAN	SYNCRIP	Heterogeneous nuclear ribonucleoprotein Q	147042	117738	99361.5	140978	79862.7	116871
O60508	O60508;Q53H60	PRP17_HUMAN	CDC40	Pre-mRNA-processing factor 17	26898.8	38237.7	29404.2	32517.3	32361.4	31993.1
O60603	O60603;A0A0S2Z4S4;A0A0S2Z4L7;B3KWR9;A0A8D5XLR4;C6KIA6;C6KIA9;D2JYJ0;D2JYJ1;D2JYJ2;D2JYJ3;D2JYJ4;K9MV98	TLR2_HUMAN	TLR2	Toll-like receptor 2	73954.3	75492.1	68449.8	67594.6	58070.7	61485.3
O60610	O60610;A0A1E1ERW3;A0A2R8Y5N1;A0RZB8;B4DVR3;Q6URC4;Q7KZJ7;Q96IL1	DIAP1_HUMAN	DIAPH1	Protein diaphanous homolog 1	98336.3	106361	113751	115187	112716	111458
O60613	O60613;A0A0J9YX89;A0A3B3IT39;A8MZD0;D3DT21	SEP15_HUMAN	SELENOF	Selenoprotein F	11403.2	7529.55	4879.33	4037.73	6674.46	8364.58
O60636	O60636;B1AKP1;B1AKP2;B2RD31	TSN2_HUMAN	TSPAN2	Tetraspanin-2	914.383			2874.2	21364.6	6741.79
O60645	O60645;A0A024QYZ6;B2RE06;Q69YP2	EXOC3_HUMAN	EXOC3	Exocyst complex component 3	45558.4	64934.9	81102.6	68675.6	82796.2	80909.3
O60664	O60664;A0A140VJN8;K7EL96;K7ER39;K7ERZ3	PLIN3_HUMAN	PLIN3	Perilipin-3	248132	274437	272965	187928	211233	211550
O60674	O60674;A0A1B0GTR9;Q506Q0;Q8IXP2;A8K910;B4DYV1	JAK2_HUMAN	JAK2	Tyrosine-protein kinase JAK2	8804.48	4688.67		13890.5	8451.74
O60684	O60684;B4DII5;B4DWX3;G1UI19;Q5TFJ7;S4R3E5	IMA7_HUMAN	KPNA6	Importin subunit alpha-7	31341.4	29626	33713.2	32981.2	34707.2	44413.2
O60729;Q9UNH5	O60729;Q9UNH5;A0A0U1RQX7;A0A2R8Y6L0;A0A2R8YDJ8;A0A2R8Y5L8;A0A2R8YEK7;B4DY86;H7C3U8;Q59EF4;A0A2R8Y3W8;C9JSP6;H0Y577;Q5JU07	CC14A_HUMAN;CC14B_HUMAN	CDC14A;CDC14B	Dual specificity protein phosphatase CDC14B			25725.4	36811.1		38302.7
O60739;P41567	P41567;O60739;K7EM18;Q53F41;Q6FG85;Q6IAV3	EIF1B_HUMAN;EIF1_HUMAN	EIF1;EIF1B	Eukaryotic translation initiation factor 1b	20991.9	42941	40837	23823.7	47776.8	24610.1
O60749	O60749;B3KML1;B3KN57;Q53GG3	SNX2_HUMAN	SNX2	Sorting nexin-2	49967	33871.1	36927.6	36988.9	29409.3	40590.5
O60759	O60759;B2R6X3;C9JSM2	CYTIP_HUMAN	CYTIP	Cytohesin-interacting protein	11373.9	9271.8	12728.8	5891.29	13865.1	8753.17
O60762	O60762;A0A0S2Z4Y5;H0Y368;Q5QPJ9;Q5QPK2	DPM1_HUMAN	DPM1	Dolichol-phosphate mannosyltransferase subunit 1	19294.4	22896.7	22679.8	29072.9	25786.3	40216.5
O60763	O60763	USO1_HUMAN	USO1	General vesicular transport factor p115	55297.5	67339.3	86633.7	65152.5	76317.9	74795.1
O60784	O60784;B0QY01;B0QY02;B3KUU1;B4DJ44;B4DKQ5;Q6UW50;V9GYF4;V9GZ68	TOM1_HUMAN	TOM1	Target of Myb1 membrane trafficking protein	29187	47612.1	80159	60897.7	76843.4	57126.9
O60814;P62807	O60814;P06899;P23527;P33778;P57053;P58876;P62807;Q16778;Q5QNW6;Q8N257;Q93079;Q96A08;Q99877;Q99879;Q99880;B2R4S9;Q0D2M2;U3KQK0;A0A024QZZ7;A0A024RCJ2;A0A024RCJ9;A0A024RCL8;A8K9J7;B4DR52;I6L9F7	H2B1C_HUMAN;H2B1K_HUMAN	H2BC12;H2BC4	Histone H2B type 1-K	10868800	17165500	18544500	17146800	15779600	17903800
O60825	O60825;B0FLL2;B4DI16;B4DY91;Q68DE0	F262_HUMAN	PFKFB2	6-phosphofructo-2-kinase/fructose-2,6-bisphosphatase 2	81497.5	86467.8	96346.1	102667	94549.6	97008.4
O60826	O60826;A0A024QZ03;B4DPB6;B7ZAR0	CCD22_HUMAN	CCDC22	Coiled-coil domain-containing protein 22	63144.5	78396.2	85433	67165.6	89837.1	70056.9
O60828	O60828;A0A0S2Z4V5;A0A0S2Z556;H7C053	PQBP1_HUMAN	PQBP1	Polyglutamine-binding protein 1	26772.5	30449.7	30086.4	34361.5	33274.7	25987.1
O60830	O60830;A0A8Q3SIA0;V9GYS0	TI17B_HUMAN	TIMM17B	Mitochondrial import inner membrane translocase subunit Tim17-B	7692.01			19012.7	9610.32	18496.4
O60832	O60832;A0A8Q3SIS9;A0A8Q3SIY6;A0A8Q3SJE8;A0A8Q3WLC8;A0A8Q3WLD1;A0A8Q3WLG7;C9IYT0;A0A8Q3SIX2;A0A8V8TKY9	DKC1_HUMAN	DKC1	H/ACA ribonucleoprotein complex subunit DKC1	149279	169813	148837	179754	154277	182408
O60841	O60841;A0A087WUT6;D3DVI5;Q8N5A0;B3KM86	IF2P_HUMAN	EIF5B	Eukaryotic translation initiation factor 5B	34970.5	51067.7	30969.7	34971.6	23710.7	45045.8
O60861	O60861;B7Z1Q2;B7Z2L1;Q29RX5;Q59GS9	GAS7_HUMAN	GAS7	Growth arrest-specific protein 7	13266.4	24193	13248.6	17328.7	20822.8	21183.5
O60869	O60869	EDF1_HUMAN	EDF1	Endothelial differentiation-related factor 1	202455	244673	244994	307783	272310	113751
O60870	O60870;B7Z421;S4R357	KIN17_HUMAN	KIN	DNA/RNA-binding protein KIN17	11904.1	6709.63	8937.68	11168.4		10742.6
O60879	O60879;A0A1S5UYZ9;B7ZLJ0;Q17R91;A8K5F7	DIAP2_HUMAN	DIAPH2	Protein diaphanous homolog 2	63094.4	63577.8	61322.2	65599	65601	73094.9
O60884	O60884;A0A024R6S1;T2DN57;T2DPK5	DNJA2_HUMAN	DNAJA2	DnaJ homolog subfamily A member 2	150889	148659	154358	152236	148461	172418
O60885	O60885;A0A024R7H8	BRD4_HUMAN	BRD4	Bromodomain-containing protein 4	88675.8	94853	77663.6	90601.3	65829.5	91724.6
O60888	O60888;C9IZG4	CUTA_HUMAN	CUTA	Protein CutA	24942.5	21258.8	18931.5	25417	24231.7	23941.7
O60911	O60911;A0A024R141;A0A7P0T8X8;A0A7P0Z415;A0A804EQJ3;B2R717	CATL2_HUMAN	CTSV	Cathepsin L2					20471.6
O60925	O60925;E5RGS4	PFD1_HUMAN	PFDN1	Prefoldin subunit 1	22392.2	19588.8	41808.6	19592.6	34732.2	32011.6
O60934	O60934;A0A0C4DG07;A0A8V8TKW6;A0A8V8TKY5;A0A8V8TM80;A0A8V8TM94;A0A8V8TMH1;A0A8V8TMH6;A0PJ71;A6H8Y5;A8K1D3	NBN_HUMAN	NBN	Nibrin	11035	16381.2	17069.7	9409	10743.6	11991.1
O60938	O60938;B2RC89	KERA_HUMAN	KERA	Keratocan	824407	855467	413170	772259	300621	578907
O75022	O75022;A0A0G2JLU2;A0A0G2JMM1;A0A0G2JPG2;A0A0G2JPI7;U5QB82;U5QBI2	LIRB3_HUMAN	LILRB3	Leukocyte immunoglobulin-like receptor subfamily B member 3	61118	53614.9	55435.1	41799.6	40299.1	59844.4
O75037	O75037;Q2UVF0	KI21B_HUMAN	KIF21B	Kinesin-like protein KIF21B	4970.36	4107.69	10983.8	3523.25	18124.9	19101.1
O75044	O75044;A0A075B7B5;A0A1S5UZH8;B4DDU0;B7Z3G4;B7ZM87;Q5VZB4;Q5VZB5	SRGP2_HUMAN	SRGAP2	SLIT-ROBO Rho GTPase-activating protein 2	14411.5	15489.9	15861	15124.6		14970.5
O75064	O75064;E9PAK5	DEN4B_HUMAN	DENND4B	DENN domain-containing protein 4B	46208.8	41743.4	51494.5	45977	56395.1	49888.9
O75078	O75078;B4DKD2	ADA11_HUMAN	ADAM11	Disintegrin and metalloproteinase domain-containing protein 11		24014.9	44585.4
O75083	O75083;V9HWG7;A0A8V8TNT7;A0A8V8TNU2;A0A8V8TP22;A0A8V8TP31;A0A8V8TQ69;A0A8V8TQ74;A0A8V8TQK0;B3KXN4;B4DY05;Q53GN4;Q53H17;Q59ER5	WDR1_HUMAN	WDR1	WD repeat-containing protein 1	185147	224076	469457	312432	449340	352617
O75113	O75113	N4BP1_HUMAN	N4BP1	NEDD4-binding protein 1	28681.8	25942.3	30738.3	27695.7	31298.8	30130.1
O75116	A0A2P9DU05;O75116;A0A8V8TL82;A0A8V8TL90;E9PF63;Q14DU5;B4DRJ9	ROCK2_HUMAN	ROCK2	Rho-associated protein kinase 2	18876	31374.5	30367.3	24909.4	38222.3	31361.5
O75122	O75122;Q7Z460;A0A0U1RQI6;E3W994;E7ERI8;E7EW49;F8WA11;J3KR49;A0A804HJG7;A0A8V8TLP7;A0A8V8TQK9;A0A8V8TRF6;B4DM73;B7Z2P0;B7Z4E5;B7Z5R7;B7Z7Q8;H0Y5T1;Q6N029;Q96F87	CLAP2_HUMAN	CLASP2	CLIP-associating protein 2	21785.3	25171	21765.7	30068.6	23968.7	26508
O75131	O75131;A0A024R994;A0A087WYQ3;E5RHZ0;H0YB26;Q05DL8	CPNE3_HUMAN	CPNE3	Copine-3	3204610	3457910	2706520	2458550	2135860	2629190
O75146	O75146;A0A024RBR4;B3KQW8;B4DPL0	HIP1R_HUMAN	HIP1R	Huntingtin-interacting protein 1-related protein	3669.7		9994.27	5838.28
O75150	O75150;A0A0S2Z4Z2;A0A0S2Z537;A8K6K1;B4DFU2;B4DMM1;H3BP71;A0A087WTK2;B4DEN2;B4E313	BRE1B_HUMAN	RNF40	E3 ubiquitin-protein ligase BRE1B	66648	65706.4	49751.9	73132.3	48477.7	60734.6
O75151	O75151	PHF2_HUMAN	PHF2	Lysine-specific demethylase PHF2	104478	105683	67525.1	68134.8	70261.6	52325.9
O75152	O75152;A0A1B0GTU1;P0DQW0;A0A024R8H9;A0A8V8TLD8;B4DLG2;B4DYM8;E9PBY7;E9PQ61	ZC11A_HUMAN	ZC3H11A	Zinc finger CCCH domain-containing protein 11A	62526.7	80129.3	45454.4	59348.7	45664.9	60117.2
O75164;Q9H3R0	O75164;Q9H3R0;A0A2R8YDF7;B4DT38;B4E142;B4E239;F8WCN1	KDM4A_HUMAN;KDM4C_HUMAN	KDM4A;KDM4C	Lysine-specific demethylase 4A	146929	374113	74043.2	202745	81793.5	71625.7
O75165	O75165;B3KN02	DJC13_HUMAN	DNAJC13	DnaJ homolog subfamily C member 13	153904	175584	163081	181498	177730	180567
O75170	O75170	PP6R2_HUMAN	PPP6R2	Serine/threonine-protein phosphatase 6 regulatory subunit 2	6993.17	10735
O75182	O75182;B7Z392;M0QYC5	SIN3B_HUMAN	SIN3B	Paired amphipathic helix protein Sin3b	57527.2	38789.9	40321.8	37889.1	25623.3	36749.1
O75190	O75190;A0A0J9YX62;E9PH18;Q8WWF6;A7UJ17;B4DMJ9;B4DNF1;B4DVN1;C9J2C4;C9J2P2;C9JB42;C9JDR7;C9JDX6;F8WCZ4	DNJB6_HUMAN	DNAJB6	DnaJ homolog subfamily B member 6	10396.4
O75223	O75223;A0A090N7V5;B3KMN7;M0QZK8	GGCT_HUMAN	GGCT	Gamma-glutamylcyclotransferase	9703.63	16900.9	31801.5	16726	148770	37996.1
O75251	O75251;Q7LD69;A8K0V6;B7Z1U1;F5GXJ1;F5H5N1;Q8NAS7	NDUS7_HUMAN	NDUFS7	NADH dehydrogenase [ubiquinone] iron-sulfur protein 7, mitochondrial	38980.4	21590.1	23113.4	36713.5	18250.6	21464.1
O75306	O75306;A0A7I2V2B9;A0A7I2V3J6;A0A7I2V410;A0A7I2V4G5;A0A7I2V4W5;A0A7I2V4X8;A0A7I2V517;A0A7I2V596;A0A7I2V5E2;A0A7I2V5G4;A0A7I2V630;A0A7I2YQD8;A0A7I2YQG7;B7Z792;B7Z9L2;Q53HG2;A0A7I2V5D5	NDUS2_HUMAN	NDUFS2	NADH dehydrogenase [ubiquinone] iron-sulfur protein 2, mitochondrial	116351	124169	128187	118771	133022	121562
O75323	O75323;C9J7B1;C9K068;H7C333	NIPS2_HUMAN	NIPSNAP2	Protein NipSnap homolog 2	108301	122043	123469	156894	133694	145650
O75334;O75335	O75334;O75335;A0A8J8YUZ5;A0A8I5QJ45;B1APN9;B4DIS5;B7Z4H8;B7Z7Y5;G3V200;H0YH95;H0YHK3;M0QZB5;Q4LE62	LIPA2_HUMAN;LIPA4_HUMAN	PPFIA2;PPFIA4	Liprin-alpha-2	296041	249479	288609	270018	291564	261970
O75340	O75340;A0A024QZ42;Q53FC3	PDCD6_HUMAN	PDCD6	Programmed cell death protein 6	143228	164981	271995	146539	236715	167895
O75342	O75342;A0A3B3IRK2	LX12B_HUMAN	ALOX12B	Arachidonate 12-lipoxygenase, 12R-type	8956.82	11211.9	20687.1	9649.36	100700	19307.3
O75347	O75347;E5RIW3;E5RJD8;Q6FGD7;E5RHG6	TBCA_HUMAN	TBCA	Tubulin-specific chaperone A	29852.4	25567.5	68213.5	40083	58598.9	48124.4
O75348	O75348;A0A024R883	VATG1_HUMAN	ATP6V1G1	V-type proton ATPase subunit G 1	48357.3	72332.1	68979.4	54727.6	51555.3	51276.4
O75351	O75351;A0A024R2C5;A8K4G7;A8K5D8	VPS4B_HUMAN	VPS4B	Vacuolar protein sorting-associated protein 4B	240802	249026	217999	296113	231303	297303
O75352	O75352;A0A291FGC8;A0A291FGE0;A0A0S2Z4T4;A0A0S2Z4W8;B2RB74;B4DLH7;B4DMY7;I3L1D2;I3L261;I3L295;I3L405;I3L4E0;I3L4T1;J3KSI4;J3KT75;J3KTK8;J3QQZ4;J3QRD5;J3QS48;J3QW43;Q1HDL3;Q96K24;Q96N63;Q9H3L2	MPU1_HUMAN	MPDU1	Mannose-P-dolichol utilization defect 1 protein	156519	125377	90267	98540.8	63612.8	104216
O75367	O75367;A0A8I5KRC6;A0A8I5KS04;A0A994J4J7	H2AY_HUMAN	MACROH2A1	Core histone macro-H2A.1	2091920	2228700	1485490	2105480	1337890	2041680
O75368	O75368;V9HW48	SH3L1_HUMAN	SH3BGRL	Adapter SH3BGRL	15909.5	26777.2	68178.6	26425.2	53813.7	32747.6
O75369	O75369;E7EN95;A0A024R321;A0A804HK76;A0A804HL72;Q68CT4	FLNB_HUMAN	FLNB	Filamin-B	18751.5	22854.6	28472.6	10916.9	37342.8	19558.8
O75376	O75376;A0A024RD47;E7EVU5;E7EW50;J3KS51;A0A994J5B8;A5PKW7;H0Y459;Q05CG3;Q6NTH1;Q6PDT8;Q6PGR4;Q7Z516;Q86W52	NCOR1_HUMAN	NCOR1	Nuclear receptor corepressor 1	19450.5	19074	16142.6	15716.7	14371.9	20627.5
O75380	O75380;Q6IBC4	NDUS6_HUMAN	NDUFS6	NADH dehydrogenase [ubiquinone] iron-sulfur protein 6, mitochondrial	45319.2	37026	30204.4	34385.2	26917.6	31490.5
O75381	O75381;B7Z4Z4;K7EK59	PEX14_HUMAN	PEX14	Peroxisomal membrane protein PEX14	9193.32	7671.22		9550.5		5625.82
O75390	O75390;A0A024RB75;A0A0C4DGI3;B3KTN4;B4DJV2;B7Z1E1;F8VPA1;F8VR34;F8VRI6	CISY_HUMAN	CS	Citrate synthase, mitochondrial	346432	269715	273374	378258	282986	380453
O75391	O75391;I3L0X5;I3L4C3	SPAG7_HUMAN	SPAG7	Sperm-associated antigen 7	13832.8		7945.05	11134.6	7092.94	7335.33
O75396	O75396;A0A087X1A9	SC22B_HUMAN	SEC22B	Vesicle-trafficking protein SEC22b	89808.1	108500	72877.5	91463.3	73398.3	94598.2
O75400	O75400;F5H578;A0A7N4I394;A0A8Q3SIG7;A0A8V8TM61;A0A8V8TM87;B4DPY2;Q05C41	PR40A_HUMAN	PRPF40A	Pre-mRNA-processing factor 40 homolog A	255979	228614	166659	232801	134979	191871
O75410	O75410;O95359;B2RWP4;B7ZMJ9;D6RAA5;E5RFM9;E7EMZ9;E7ET87;E7EVI4;E9PBC6;Q4VXL4;Q4VXL8;Q5HYH0;B4DH49;B4DHF7;B4E3L7;H0Y9C3	TACC1_HUMAN	TACC1	Transforming acidic coiled-coil-containing protein 1	19008.7	23189.8	17604	12911.9	12593.5	12632.7
O75426	O75426;A4D2D3	FBX24_HUMAN	FBXO24	F-box only protein 24	57591.4	49695.7	83631.6		70275.5	58999.1
O75427	O75427;B3KQE9;H7C5D9	LRCH4_HUMAN	LRCH4	Leucine-rich repeat and calponin homology domain-containing protein 4	312478	265358	303630	304079	298310	331133
O75431	O75431;C9JNK6;B3KM74;B7Z9F3	MTX2_HUMAN	MTX2	Metaxin-2	10177.7	11543.6	11251.7	13273.5	13618.9	9677.76
O75436	O75436;A8K3C1;B4DLT1	VP26A_HUMAN	VPS26A	Vacuolar protein sorting-associated protein 26A	105026	153424	206742	132042	214541	134998
O75438	O75438;A0A024R6G6	NDUB1_HUMAN	NDUFB1	NADH dehydrogenase [ubiquinone] 1 beta subcomplex subunit 1	299967			496733	128345	109539
O75446	O75446	SAP30_HUMAN	SAP30	Histone deacetylase complex subunit SAP30				9194.07
O75448	O75448;A0A0B4J1W0;B4DSQ6;B4DV99;B4E0S3;B4E1A5;B9TX62;B9TX72;B9TX73;B9TX74;F5GY88	MED24_HUMAN	MED24	Mediator of RNA polymerase II transcription subunit 24	23772	26946.3	23143.2	22623.6	25364.5	19123
O75467;Q6AW86	O75467;Q6AW86;A0A024R4R8;M0R090;M0R0B1;M0R1X9;M0R3B5;Q96I98	Z324A_HUMAN;Z324B_HUMAN	ZNF324;ZNF324B	Zinc finger protein 324A		200656	258707	217621	245661
O75475	O75475;Q05CM9;Q8N4N4	PSIP1_HUMAN	PSIP1	PC4 and SFRS1-interacting protein	142429	139061	111774	140457	106732	132342
O75477	O75477;B0QZ43;B2RDK6	ERLN1_HUMAN	ERLIN1	Erlin-1	277417	354617	320167	353864	285144	345479
O75489	O75489;Q9UF24	NDUS3_HUMAN	NDUFS3	NADH dehydrogenase [ubiquinone] iron-sulfur protein 3, mitochondrial	33348.3	38059.5	43178.9	34588.1	30150.2	28590.7
O75494	O75494;A0A0S2Z504;Q53GD7;Q5JRI1;Q6IQ42	SRS10_HUMAN	SRSF10	Serine/arginine-rich splicing factor 10	84237.9	85998.8	93922.7	89310	94169.3	93255.2
O75529	O75529	TAF5L_HUMAN	TAF5L	TAF5-like RNA polymerase II p300/CBP-associated factor-associated factor 65 kDa subunit 5L	3792.51	9059.05	10412.2	7217.89	4753.77	5899.79
O75530	O75530;A0A5F9ZI63;B4DVW7	EED_HUMAN	EED	Polycomb protein EED	36292.9	44391.6	26788.9	38553.6	28015.2	44209.4
O75531	O75531;A0A024R5H0;B2R4V4	BAF_HUMAN	BANF1	Barrier-to-autointegration factor	401799	203510	417294	419751	343657	437378
O75533	O75533;Q9NTB4	SF3B1_HUMAN	SF3B1	Splicing factor 3B subunit 1	169573	181338	131011	160822	113987	158055
O75534	O75534;A0A024R0E2;A0A024R0K2;A0A8I5KNL1;A0A8I5KPC0;A0A8I5KPJ6;A0A8I5KPQ8;A0A8I5KS07;A0A8I5KTQ3;A0A8I5KV85;A0A8I5KW29;A0A8I5KW72;A0A8I5KWW0;A0A8I5KXH5;A0A8I5KXL1;A0A8I5KYL4;A0A8I5KYL8;A0A8I5QJA6;A0A8I5QKX0;E9PLD4;Q96L66;Q9GZV0	CSDE1_HUMAN	CSDE1	Cold shock domain-containing protein E1	90534.7	107687	102426	83392.1	94651.4	112768
O75558	O75558	STX11_HUMAN	STX11	Syntaxin-11	16256.4	27930.9	27905.8	27958.8	29082.3	27362.8
O75563	O75563;B7Z5N4;B7Z5R3	SKAP2_HUMAN	SKAP2	Src kinase-associated phosphoprotein 2	115138	118612	130845	125200	134576	131959
O75569	O75569;A0A7I2V2P4;A0A7I2V315;A0A7I2V3L6;A0A7I2V593;A0A7I2V5C2;A0A7I2V5H3;A0A7I2YQ87;C9JMM3;F8WEG8;G5E9Q4	PRKRA_HUMAN	PRKRA	Interferon-inducible double-stranded RNA-dependent protein kinase activator A	26139.6	29122.2	27696.1	32082.2	23172.6	23446.4
O75582	O75582;O75676;A0A0A6YYC0;E9PJN1;A0PJF8;Q86VU2;A0A3B3ISL8;G3V2D1	KS6A5_HUMAN	RPS6KA5	Ribosomal protein S6 kinase alpha-5	34655.9	49925.6	24683.8	39169.7	29960.7	33739.3
O75592	O75592;A0A499FJI4;A0A804HIR9;A0A804HJ25;A0A804HKQ1;A0A804HL12;A0A8Q3SHK7;A0A8Q3SHQ2;A0A8Q3SHQ6;H7C3U4	MYCB2_HUMAN	MYCBP2	E3 ubiquitin-protein ligase MYCBP2	27481.2	26450.5	28806.6	29304.4	32097.5	34405.9
O75594	O75594	PGRP1_HUMAN	PGLYRP1	Peptidoglycan recognition protein 1	2393000	2409620	2732610	2702140	2561060	2939290
O75629	O75629;A0A3B3IRL2;B3KQR3	CREG1_HUMAN	CREG1	Protein CREG1	135089	187911	267088	173533	278779	211294
O75635	O75635;A0A1B0GX82;A8K3Q8;A8K4B1;C9JA68;C9JM00	SPB7_HUMAN	SERPINB7	Serpin B7			20529.6	6924.93	32255.3
O75643	O75643;A0A494C1A5;A4FU77	U520_HUMAN	SNRNP200	U5 small nuclear ribonucleoprotein 200 kDa helicase	141649	168894	136546	164228	133486	149276
O75663	O75663	TIPRL_HUMAN	TIPRL	TIP41-like protein	31320.1	30194.2	37635.3	31868.1	35431.8	44335.4
O75665	O75665;A8K2T9;B4DLQ3;E9KL37	OFD1_HUMAN	OFD1	Centriole and centriolar satellite protein OFD1	2556.67					5769.25
O75676	O75676;A0A0A6YYC0;E9PJN1;A0PJF8;B4DPV1;Q86VU2	KS6A4_HUMAN	RPS6KA4	Ribosomal protein S6 kinase alpha-4	10628.3	19324.3	22795.5	12295.2	19531.5	13059
O75688	O75688;P35813;A0A024R6A5;B8ZZF0;C9JIR6;A0A3B3IS24;A8K599;B2R8E4;B3KP90;B5BUD5;E9PJN3;E9PKB5;Q4J6C0;E9PL75;Q5JB49	PPM1B_HUMAN	PPM1B	Protein phosphatase 1B	44751.2	45981.1	55336	48361.5	60324.8	48776.7
O75689	O75689;A0A087WTN6;A0A3B3ISA7;H0Y7Q1;H7C324;A8K3A2;B3KWF6;B4DUH0;B4DUZ7;H7BZT6;H7C264;H7C4B3	ADAP1_HUMAN	ADAP1	Arf-GAP with dual PH domain-containing protein 1	30216.1	29675.5	26276.5	29432.5	27985.4	33860.1
O75694	O75694;A0A024R071;E9PF10;B3KMK3;B4DLT2	NU155_HUMAN	NUP155	Nuclear pore complex protein Nup155	92766.3	137501	115676	117867	124497	120430
O75695	O75695;A0A1B2JLU2;B2R6F5	XRP2_HUMAN	RP2	Protein XRP2	18945.6	16418.7	21634.7	17210	18563.3	13917.7
O75746	O75746;B3KMV8;B4DGK6;F8W9J0;H0YFB2	S2512_HUMAN	SLC25A12	Electrogenic aspartate/glutamate antiporter SLC25A12, mitochondrial	41806.4	44003	33523.3	25890.8	40424.1	34098.2
O75787	O75787;A0A1B0GUT7;A0A1B0GVB9;A0A1B0GVW0;A0A1B0GWJ8;A0A1C7CYW4;B7Z1I9;H7C3E1;A0A1B0GTB0;A0A1B0GTU8;A0A1B0GU12;A0A1B0GVC7;A0A1B0GVI9;A0A1B0GWD6;B7Z413;B7Z4S4	RENR_HUMAN	ATP6AP2	Renin receptor	69524.8	72775.3	71227	41784.7	44054.6	60636.4
O75807	O75807;A0A994J4D6;A0A994J786;B4DMT2;M0QXL1	PR15A_HUMAN	PPP1R15A	Protein phosphatase 1 regulatory subunit 15A	10906	5118.13	18135.5	13493.4
O75821	O75821;A8K5K5;Q6IAM0;K7ENA8;K7EP16	EIF3G_HUMAN	EIF3G	Eukaryotic translation initiation factor 3 subunit G	57855.5	30226.3	64200.6	66673	17307.6	17857.7
O75822	O75822;A0A024R5S5	EIF3J_HUMAN	EIF3J	Eukaryotic translation initiation factor 3 subunit J	105203	110546	121746	121768	98290.3	120473
O75828;P16152	O75828;P16152;V9HW40;A0A384NL53;Q53F60;A8MTM1;E9PQ63	CBR1_HUMAN;CBR3_HUMAN	CBR1;CBR3	Carbonyl reductase [NADPH] 3	19407.3			19949.2	29070.3	33315.4
O75832	O75832;B1AJY5;B1AJY7	PSD10_HUMAN	PSMD10	26S proteasome non-ATPase regulatory subunit 10	53556.5	39081	32213	30965.5	22423.2	31054.1
O75843	O75843;Q86V28;B4E3E1;H0YJ08	AP1G2_HUMAN	AP1G2	AP-1 complex subunit gamma-like 2	44951.9	43140	55116	45067.6	71731.9	44599.4
O75844	O75844;B3KNM6;A0A6Q8PHG9	FACE1_HUMAN	ZMPSTE24	CAAX prenyl protease 1 homolog	50774.7	42548.9	25059.5	39164.3	20957.7	33692
O75874	O75874;A0A024R3Y6;B2R5M8;B4DXS4;Q0QER2;Q6FI37;Q6FIA4;V9HW78	IDHC_HUMAN	IDH1	Isocitrate dehydrogenase [NADP] cytoplasmic	7936.25	6816.24	14773.9	8446.83	17904.9	9590.08
O75886	O75886	STAM2_HUMAN	STAM2	Signal transducing adapter molecule 2	16865.8	19368.3	10816.9	14444.8	9532.61	13554.3
O75888	O75888;A0A0A6YY99;A0A0U5EM56;Q2QBA2;Q6FGN4;Q6FGR7;B3KR02;K7EJ28;Q6U6I7;Q8NFH7	TNF13_HUMAN	TNFSF13	Tumor necrosis factor ligand superfamily member 13	13126.6	14801.7	7828.94	14577.8	9661.62	12758.9
O75907	O75907;A0A0A0MR74	DGAT1_HUMAN	DGAT1	Diacylglycerol O-acyltransferase 1	67300.6	73135.3	57661.1	63910.2	46040.8	69370.7
O75909	O75909;A0A024R6K1;G3V5E1;G3V2Q3	CCNK_HUMAN	CCNK	Cyclin-K	56321.6	38506.3	26311.5	38706.1		37819.1
O75915	O75915;A0A024R371;B3KQB4;B4DZZ0	PRAF3_HUMAN	ARL6IP5	PRA1 family protein 3	98461.9	121619	150191	228152	149123	150050
O75923	O75923	DYSF_HUMAN	DYSF	Dysferlin	795977	961807	1052210	910465	971206	914799
O75925	O75925;A4ZVS8;Q1XBU8;H3BSI8	PIAS1_HUMAN	PIAS1	E3 SUMO-protein ligase PIAS1	5833.17	15794.3	11330.7	14021.8	13626.7	14201.2
O75934	O75934;B2R7W3;Q53HE3	SPF27_HUMAN	BCAS2	Pre-mRNA-splicing factor SPF27	30347	35081.9	33076.1	35999.6	32329.7	36042.7
O75935	O75935;A0A0A0MRV8;Q8NB28;X6RA56;X6RCK5;X6RLR1	DCTN3_HUMAN	DCTN3	Dynactin subunit 3	87387.7	93841	133005	81641.4	116220	84072.8
O75937	O75937;S4R3J5	DNJC8_HUMAN	DNAJC8	DnaJ homolog subfamily C member 8	124179	86663.4	84886.2	106718	76367.8	91151.8
O75940	O75940	SPF30_HUMAN	SMNDC1	Survival of motor neuron-related-splicing factor 30	14942.7			15801.2
O75947	O75947	ATP5H_HUMAN	ATP5PD	ATP synthase subunit d, mitochondrial	158932	114712	96875.5	102270	80258.1	108501
O75955	O75955;Q5ST80;A0A140T974;A0A140T9R1;A0A140T9W4;Q53HQ0;Q6IB58;A2VCL5	FLOT1_HUMAN	FLOT1	Flotillin-1	176269	210571	241802	220351	227538	217779
O75964	O75964;A0A3B3ITX4;A0A8I5KSQ4;A0A8I5KSW3;A0A8I5KT86	ATP5L_HUMAN	ATP5MG	ATP synthase subunit g, mitochondrial	69991.4	89178.2	73026.3	115587	59831.7	94570.3
O75995	O75995;B2RBY7;B4DKQ0	SASH3_HUMAN	SASH3	SAM and SH3 domain-containing protein 3	88905	134886	135785	139003	160947	146793
O76003	O76003;A0A140VJK1	GLRX3_HUMAN	GLRX3	Glutaredoxin-3	25287	19069.6	15311.9	18269.9	12973.7	19514.7
O76011	O76011;A0A140TA62;A0A140TA69	KRT34_HUMAN	KRT34	Keratin, type I cuticular Ha4	13726.4		19847.2	4847.61	48067.8
O76013	O76013;O76009	KRT36_HUMAN	KRT36	Keratin, type I cuticular Ha6	340717	128499	102156	183096	20468.4
O76021	O76021;J3QSV6;A0PJ61;A0PJ87;I3L234;I3L3C4;I3L3U9;Q32Q62	RL1D1_HUMAN	RSL1D1	Ribosomal L1 domain-containing protein 1	41299.2	53520.1	50663.4	53402.4	51702.4	71430.2
O76041	O76041;B0YJ47;Q2TBD1	NEBL_HUMAN	NEBL	Nebulette	42546.9	38160.9	23871	32685.8	19649.9	47750.5
O76071	O76071;B2RDJ6;B4DRZ6	CIAO1_HUMAN	CIAO1	Probable cytosolic iron-sulfur protein assembly protein CIAO1	22077.2	30223.2	34109.5	29701.3	31134.9	27037.5
O76075	O76075;B4DZS0;A0A024R4C8;J3KT26	DFFB_HUMAN	DFFB	DNA fragmentation factor subunit beta					3552.61
O76094	O76094;Q71V07;V9HWK0;A0PJJ5;D6RDY6;Q0D2M6;Q86X80;R4GNC1	SRP72_HUMAN	SRP72	Signal recognition particle subunit SRP72	23897.9	25918.7	13151.3	31178	31543.4	30929.4
O76096	O76096	CYTF_HUMAN	CST7	Cystatin-F	42749.2	49792.2	54015.9	64855.8	61635.2	75808.7
O94759	O94759;E9PGK7;Q14DR2;Q5KTC1	TRPM2_HUMAN	TRPM2	Transient receptor potential cation channel subfamily M member 2	13162.2	16660.8	19869.7	9402.88	14430	18814.2
O94766	O94766;B4DNL8;E9PNA1;G3V150;Q5U676;Q9BS14	B3GA3_HUMAN	B3GAT3	Galactosylgalactosylxylosylprotein 3-beta-glucuronosyltransferase 3	13410.8	15112		43956.8	31764.8
O94768	O94768;Q53QE7;Q6FG83;Q6FG98;C9JZJ1	ST17B_HUMAN	STK17B	Serine/threonine-protein kinase 17B	57591.2	56831.2	45243.4	75574.1	56534.3	69829.6
O94776	O94776;A0A024R534	MTA2_HUMAN	MTA2	Metastasis-associated protein MTA2	164929	189074	132660	159175	145856	178165
O94804	O94804;H0YB71	STK10_HUMAN	STK10	Serine/threonine-protein kinase 10	247416	231677	220281	218944	184220	207371
O94817	O94817;B2R8C8;C1IDX9	ATG12_HUMAN	ATG12	Ubiquitin-like protein ATG12		1622.11		10277.3	4196.36	14359.8
O94819	O94819	KBTBB_HUMAN	KBTBD11	Kelch repeat and BTB domain-containing protein 11	179357	198717	201460	244143	208738	241097
O94826	O94826;B4DZ87	TOM70_HUMAN	TOMM70	Mitochondrial import receptor subunit TOM70	29015.5	35233.9	30804.8	26102.6	22773.9	25880.2
O94832	O94832;J3QRN6;K7EIG7;Q7Z3N6	MYO1D_HUMAN	MYO1D	Unconventional myosin-Id			6899.73
O94842	O15405;O94842;Q96NM4;B4DJ39;B4DQV8;H6UKR8	TOX4_HUMAN	TOX4	TOX high mobility group box family member 4	11280.1	8788.4	9237.49	12006.4	12442.9	1742.7
O94855	O94855;A8K6V0;B3KM89;E9PDM8;E9PC44;Q49AI3;Q4W5D3	SC24D_HUMAN	SEC24D	Protein transport protein Sec24D	16138	17836.9	16908.4	11464.4	20930.7	15425.6
O94864	O94864	ST65G_HUMAN	SUPT7L	STAGA complex 65 subunit gamma	6384.48	5555.16	4084.55	3453.66	6760.71	4391.89
O94874	O94874;B7ZAY8	UFL1_HUMAN	UFL1	E3 UFM1-protein ligase 1	90918.6	114696	145306	127310	127016	98940.4
O94876	O94876;E9PC87;A0A8V8TLJ9	TMCC1_HUMAN	TMCC1	Transmembrane and coiled-coil domains protein 1	15558.8	16666.8	20332.2	17371.7	13699.2	12379.1
O94880	O94880;B4DG57	PHF14_HUMAN	PHF14	PHD finger protein 14	6657.84		6104.23	11999.8
O94886	O94886;A1NY77;B3KMR6	CSCL1_HUMAN	TMEM63A	CSC1-like protein 1	59942.4	66188.1	68583.1	75510.4	74206.5	75625.9
O94903	O94903;A8K520;B3KMP6;D3DSW3;E5RFX7;E5RG77;H0YBG2	PLPHP_HUMAN	PLPBP	Pyridoxal phosphate homeostasis protein	90030.9	147897	150500	146177	133317	103975
O94905	O94905;A0A384ME54;E5RHW4;E5RJ09	ERLN2_HUMAN	ERLIN2	Erlin-2	85405.2	116189	81597.3	94301.1	85700	85850.8
O94906	O94906	PRP6_HUMAN	PRPF6	Pre-mRNA-processing factor 6	60985.7	75398.4	48112.5	71409.1	52758	54426
O94913	O94913;A0A8I5KX04;E9PKN0;E9PQ01;B7Z7X4	PCF11_HUMAN	PCF11	Pre-mRNA cleavage complex 2 protein Pcf11	34863.2	33463.1	15499.8	21274.5	39294.6	28331.5
O94915	O94915;A0A2C9F2R7;A0A6E1XQM6;F2Z2S2;H0Y9X0;Q6AI58	FRYL_HUMAN	FRYL	Protein furry homolog-like	57581.8	60259.6	79839.3	62383.5	81361.3	70998.8
O94916	O94916;A0A024R734;J3KRL6	NFAT5_HUMAN	NFAT5	Nuclear factor of activated T-cells 5	1293.53			1440.01
O94925	O94925;A8K132;Q53TX0	GLSK_HUMAN	GLS	Glutaminase kidney isoform, mitochondrial	5180.03
O94953	O94953;A0A0C4DFL8;F5GX28;B7ZM63;K7ES23	KDM4B_HUMAN	KDM4B	Lysine-specific demethylase 4B	7927.42	10119.2	10307.4	10826.8	11184.5	9220.69
O94966	O94966;A0A024R2T9;A0A0A0MR08;A0A8I5KT08;A0A8I5KXK1;A0A8V8TN96;A0A590UK03;A0A8I5KRW4;A0A8I5KV50;A5PL36;E7ESU0	UBP19_HUMAN	USP19	Ubiquitin carboxyl-terminal hydrolase 19	5949.63	7395.94	11921.1	15867.6	14311.5	24017.8
O94967	O94967;B4DHA1	WDR47_HUMAN	WDR47	WD repeat-containing protein 47		15089.6	8390.3	7787.7		16595.9
O94973	O94973;A0A0G2JS82;A0A8I5KPP9;B7Z5S9;A0A0G2JQA4;A0A0G2JQF7;A0A0G2JQM1;A0A0G2JQT9;A0A0G2JRF9;A0A0G2JRS3;A0A0G2JS17;B3KMI7;E9PPY8;E9PQP4;Q59FN8;Q8N2F8	AP2A2_HUMAN	AP2A2	AP-2 complex subunit alpha-2	51971.6	60749.8	61853.5	64463.8	56201.8	68193.6
O94979	O94979;A0A024RDH6;A1LU61;D6REX3;D6RHZ5;H0YAB3;H7BXG7;A0A1S5UZ19;H0Y8V7;H0Y9K1	SC31A_HUMAN	SEC31A	Protein transport protein Sec31A	76842.3	81679.1	76345.4	68495.6	65219.9	60087.2
O95070	O95070;A6NGW1;E9PS11;A8K509	YIF1A_HUMAN	YIF1A	Protein YIF1A		9911.52	11062.8			8064.32
O95071	O95071;E7EMW7	UBR5_HUMAN	UBR5	E3 ubiquitin-protein ligase UBR5	3802.6			5808.57
O95104	O95104;Q9UPN6;A0A0A0MT33;B7Z3A4;B7Z876;Q05BU5;Q0P607	SCAF4_HUMAN	SCAF4	SR-related and CTD-associated factor 4	47575.5	42752.6	40421.4	43735.8	28957.7	52889.8
O95140	O95140;A0A6Q8PGS9;A0A6Q8PGV8;A0A6Q8PFJ4;A0A6Q8PGA3;A6NLD2;B7Z3H8	MFN2_HUMAN	MFN2	Mitofusin-2	6676.75	15160.2	7840.57	16086.1	14171.6	9833.54
O95155	O95155;B4E2Y2;K7EP75	UBE4B_HUMAN	UBE4B	Ubiquitin conjugation factor E4 B	3359.07	5392.82	18610.6	3862.96	5598.53	14032.9
O95166	O95166;Q6IAW1;B2R5J1;H6UMI1	GBRAP_HUMAN	GABARAP	Gamma-aminobutyric acid receptor-associated protein	36377.1	69095.4	46465.2	37968.2	17714.3	51757
O95168	O95168	NDUB4_HUMAN	NDUFB4	NADH dehydrogenase [ubiquinone] 1 beta subcomplex subunit 4	13337.9	25383.6	34570.9	23297.7	37989.9	22466.9
O95169	O95169;E9PQ68;K9J7I2	NDUB8_HUMAN	NDUFB8	NADH dehydrogenase [ubiquinone] 1 beta subcomplex subunit 8, mitochondrial	35783	39311	20315.7	32533.5	23413.1	16915.2
O95182	O95182;Q32Q14;Q6FG42;Q6IB89	NDUA7_HUMAN	NDUFA7	NADH dehydrogenase [ubiquinone] 1 alpha subcomplex subunit 7		5340.6	12127			12041.5
O95197	O95197;A0A024R5C4;B7Z361;B7Z3E3;B7Z8W8	RTN3_HUMAN	RTN3	Reticulon-3	612360	593081	422084	600711	296135	592429
O95210	O95210;B3KMK8;B4DK68	STBD1_HUMAN	STBD1	Starch-binding domain-containing protein 1	21120.5	16550.7	25062.7	22315.3	21353.9	21928.2
O95214	O95214;A0A3B3IS19;C9JVM4;E5RHU8;E5RIL0;E5RJS9;H0YBC1;Q6FHL7	LERL1_HUMAN	LEPROTL1	Leptin receptor overlapping transcript-like 1				2434.01	8186.96
O95218	O95218	ZRAB2_HUMAN	ZRANB2	Zinc finger Ran-binding domain-containing protein 2	8028.83	14640.9	23399.6	15226.5	14612.5	22923.3
O95232	O95232;J3KPP4;A8K3C5;B4DJ96;D6RDI2;D6RHH0;Q6PKC2;Q86Y74;U3KQT3	LC7L3_HUMAN	LUC7L3	Luc7-like protein 3	35926	26956	24098.3	35594.8	18714.4	24689.7
O95243	O95243	MBD4_HUMAN	MBD4	Methyl-CpG-binding domain protein 4		4293.31	4210.79		6515.32	3202.32
O95248	O95248;A0A8I5KR05;A0A8I5KT60;A0A8I5KTI7;A0A8I5KTN1;A0A8I5KU87;A0A8I5KUE4;A0A8I5KVF2;A0A8I5KXH4;A0A8I5KXN1;A0A8I5KXX8;A0A8I5KY61;A0A8I5KYG9;A0A8J8YTQ8	MTMR5_HUMAN	SBF1	Myotubularin-related protein 5	17644.8	22686.6	30452.4	25553.1	26879.9	25827.7
O95251	O95251;E7EUP3;A0A6Q8PHH2;B3KVJ2;B4DG18;B7Z4D9	KAT7_HUMAN	KAT7	Histone acetyltransferase KAT7	19459	12950.7	9704.48	11130.5	9467.87	12990.2
O95260	O95260;A0A8I5KNT9;A0A8I5KNV5;A0A8I5KQ75;A0A8I5KS65;A0A8I5KSC8;A0A8I5KT53;A0A8I5KTH0;A0A8I5KVR2;A0A8I5KWA6;A0A8I5KWF1;A0A8I5KWU7;A0A8I5KX91;A0A8I5KXF6;A0A8I5KXU0;A0A8I5KYL1;A0A8I5KZ10;A0A8I5KZ24;A0A8I5KZ28;A0A8I5QKV3;B2R7P0;B4DK25;B4DR48;B4E107;F5GXE4;F8WAC9;A0A8I5KVF5;A0A8I5KXC6	ATE1_HUMAN	ATE1	Arginyl-tRNA--protein transferase 1	14398.7	18665.2	23004.2	18355.7	16843.4	25621.8
O95273	O95273;H3BQA6;H3BR23	CCDB1_HUMAN	CCNDBP1	Cyclin-D1-binding protein 1	3264.05	4965.28	4745.79	8445.69	6478.02	4567.59
O95274	O95274;A8K4E0;B2RBR3;Q5JPJ9	LYPD3_HUMAN	LYPD3	Ly6/PLAUR domain-containing protein 3					8857.54
O95292	O95292;B3KVU7;B4DNS4;Q53XM7;Q6ZR82;Q6ZSP7	VAPB_HUMAN	VAPB	Vesicle-associated membrane protein-associated protein B/C	21825.5	16053.1	18724.5	20050.1	18559.5	25271.7
O95295	O95295	SNAPN_HUMAN	SNAPIN	SNARE-associated protein Snapin	20989.5	27149.9	30885.3	39388.7	39320.9	27797.5
O95298	O95298;A0A024R5K6	NDUC2_HUMAN	NDUFC2	NADH dehydrogenase [ubiquinone] 1 subunit C2	22851.5	30643.7	9919.43	24863.9	13074.1	12352.7
O95299	O95299;A0A087WXC5;A0A7I2V3H5;A0A7I2V594;A0A7I2YQU0;A8K413;E7ESZ7;Q7Z518;Q53QE8	NDUAA_HUMAN	NDUFA10	NADH dehydrogenase [ubiquinone] 1 alpha subcomplex subunit 10, mitochondrial	50511.9	46666.8	44107.2	50254.4	47182.6	52899.9
O95319	O95319;A0A0J9YX66;A0A0J9YXJ0;A0A1B0GU44;A0A1B0GUN8;E9PC62;Q5VZZ6;V9GYD9;B2RA86;B4DDE7;B4DIB6;B4DS31;B4DSZ2;B4DT00	CELF2_HUMAN	CELF2	CUGBP Elav-like family member 2	125801	141707	133806	145709	147766	179255
O95336	O95336;A0A0K0K1K7;M0R261;M0R0U3	6PGL_HUMAN	PGLS	6-phosphogluconolactonase	6414.37	11281.6	28402.4	9202.14	21903.3	9161.92
O95340	O95340;B4DWB5;Q5TB52;Q9UIR2	PAPS2_HUMAN	PAPSS2	Bifunctional 3'-phosphoadenosine 5'-phosphosulfate synthase 2	127448	170152	180042	160160	251492	136452
O95347	O95347;A0A024R158;A8K984;B3KMB1;B7ZLZ7;Q05BV1;Q2KQ72;Q6IPS5;Q7Z2X1	SMC2_HUMAN	SMC2	Structural maintenance of chromosomes protein 2	21788.8	22399.5	18744.4	20115.2	19868.3	27623.9
O95352	O95352;A0A024R2E9;B2RB57;B3KQM6;B4DQK1;H7C059	ATG7_HUMAN	ATG7	Ubiquitin-like modifier-activating enzyme ATG7	233313	250146	234839	240279	229660	233050
O95365	O95365	ZBT7A_HUMAN	ZBTB7A	Zinc finger and BTB domain-containing protein 7A	19471.2	7255.62	2805.93	9613.99
O95373	O95373;B3KQG6	IPO7_HUMAN	IPO7	Importin-7	20650.3	18886.5	18078.9	18410.1	27832.3	21111.6
O95379	O95379;B3KUI2;D6RCM8	TFIP8_HUMAN	TNFAIP8	Tumor necrosis factor alpha-induced protein 8	166534	143131	155932	142906	128905	147280
O95415	O95415	BRI3_HUMAN	BRI3	Membrane protein BRI3	24119.1	30274	44805.5	30050.6	39737.3	48515.1
O95425	O95425;A0A6I8PIX7;A0A0J9YWY6;B4E3H1;B4E3N7	SVIL_HUMAN	SVIL	Supervillin	100650	111831	125224	161618	113031	134528
O95429	O95429;B2RA34	BAG4_HUMAN	BAG4	BAG family molecular chaperone regulator 4	8588.32	8676.95	7269.5	6434.82	14497.3	12646.9
O95433	O95433;G3V438;H0YJU2	AHSA1_HUMAN	AHSA1	Activator of 90 kDa heat shock protein ATPase homolog 1	171362	193787	201422	198405	223253	183817
O95466	O95466;Q96PY5;C9IZY8	FMNL1_HUMAN	FMNL1	Formin-like protein 1	874882	838852	777713	883357	725475	846768
O95470	O95470;A0A8V8TN35	SGPL1_HUMAN	SGPL1	Sphingosine-1-phosphate lyase 1	22796.8	20689.7	17226.4	26690.7	16476.7	28322.7
O95479	O95479	G6PE_HUMAN	H6PD	GDH/6PGL endoplasmic bifunctional protein	98856.8	90349.9	85023.5	89451	90425.8	87928.8
O95486	O95486;B4E205	SC24A_HUMAN	SEC24A	Protein transport protein Sec24A	11658	11405.4	9178.79	10380.1		9474.1
O95487	O95487;B4DTM6;B4E2E1	SC24B_HUMAN	SEC24B	Protein transport protein Sec24B	22680.3	23501.3	18463.9	20568.6	25190.2	29232.8
O95497	O95497;B2RAN2	VNN1_HUMAN	VNN1	Pantetheinase	4164.67	9098.54	6248.86	5170.86	12933.7	14318.8
O95498	O95498;B4DQB2;E9PK31;E9PL76;E9PLK5;E9PQ75;E9PRD9;J3KQ55;J3KQQ7;J3QT03	VNN2_HUMAN	VNN2	Pantetheine hydrolase VNN2	28028.7	30519.3	24886.8	30920.7	33444.1	49991.7
O95544	O95544;A0A024R058;A0A0A0MR98;A8K6D4;A8K6R3;J3KTI3	NADK_HUMAN	NADK	NAD kinase	131786	151123	252552	184008	235464	216280
O95563	O95563;A0A024R8Z5;B2R4Q7;Q5R3B4	MPC2_HUMAN	MPC2	Mitochondrial pyruvate carrier 2	47663.1	25781.2	33596.9	62631.9	26571.5	60816
O95571	O95571;A0A0S2Z580;A0A0S2Z5B3;A0A0S2Z5N8;B2RCZ7;M0QXB5	ETHE1_HUMAN	ETHE1	Persulfide dioxygenase ETHE1, mitochondrial	18357.6	20409.2	30419.3	22916.8	24011.7	33115.9
O95573	O95573;A0A024R487;A0A7P0T8L6;A0A7P0T905;A0A7P0TA76;A0A7P0TB52;A0A7P0TBB1;B2RBE0;B3KMA6;B3KN05;H7BYZ7	ACSL3_HUMAN	ACSL3	Fatty acid CoA ligase Acsl3	151373	184605	128370	174068	130867	180665
O95602	O95602;B7Z284;B7Z8X7;B7ZKR9;B9ZVN9;Q53T12	RPA1_HUMAN	POLR1A	DNA-directed RNA polymerase I subunit RPA1	345260	359077	340550	345242	283994	324917
O95619	O95619	YETS4_HUMAN	YEATS4	YEATS domain-containing protein 4	11337.8	16524.5	18100.3	18448.2	23309.8	15262.8
O95630	O95630;A0A140VK54;C9JK83;F5H5B9;A0A804HHU9;A0A804HHV2;A0A804HI64;A0A804HIF8;A0A804HII8;A0A804HIV0;A0A804HJC8;A0A804HJD9;A0A804HJS0;A0A804HKA6;A0A804HKL2;A0A804HL27;A0A804HL38	STABP_HUMAN	STAMBP	STAM-binding protein	34341.5	17881.5	19661.3	22334.2	22187.4	21871.1
O95639	O95639;H7C419;B7Z7B0;C9JEV9	CPSF4_HUMAN	CPSF4	Cleavage and polyadenylation specificity factor subunit 4	28322.8	20222.1	19960.9	22766	22956.5	24295.2
O95671	O95671;B4DN81;B4DRF1	ASML_HUMAN	ASMTL	Probable bifunctional dTTP/UTP pyrophosphatase/methyltransferase protein	24419.6	21166.6	26752.2	17582.9	34168.8	27555.7
O95674	O95674;B3KM95;B3KNK4	CDS2_HUMAN	CDS2	Phosphatidate cytidylyltransferase 2	75869.2	75303.4	65095.7	74970.9	94946.1	80581.3
O95678	O95678	K2C75_HUMAN	KRT75	Keratin, type II cytoskeletal 75	10215.3				8136.3	78201
O95684	O95684;A0A087WV25;A0A994J4T6;A0A994J4U0;A0A994J4U5;A0A994J500;A0A994J518;A0A994J527;A0A994J5D2;A0A994J5E9;A0A994J5F4;A0A994J5H0;A0A994J5H4;A0A994J7B5;A0A994J7D3;A0A994J7Q7;A0A994J7R7;A0A994J7S1;A0A994J7S5;B4DH64	CEP43_HUMAN	CEP43	Centrosomal protein 43	32444	18220.1	13178.4	9391.96	10437.6	15091.6
O95685	O95685;Q86X09	PPR3D_HUMAN	PPP1R3D	Protein phosphatase 1 regulatory subunit 3D	23982.1	32750.8	48606.9	28462.6	39801.8	32971.9
O95696	O95696;A0A024R4V5;A0A024R4W4;B4DZ41;B4DZC2;B7Z926;Q5CZ83;Q86X06;Q9Y4Q3	BRD1_HUMAN	BRD1	Bromodomain-containing protein 1	13608	15608.2	16368.2	9641.41	16772.3	15693.9
O95714	O95714;A0A0J9YVP0;A0A3B3IRP6	HERC2_HUMAN	HERC2	E3 ubiquitin-protein ligase HERC2		38210.7
O95716	O95716;A0A024R7G2;B2R8W8	RAB3D_HUMAN	RAB3D	Ras-related protein Rab-3D	105276	101785	165545	91068.1	120029	108212
O95721	O95721	SNP29_HUMAN	SNAP29	Synaptosomal-associated protein 29	5020.19	7634.87	11303.6	16965.1	13136.5	14603.9
O95747	O95747;C9JIG9	OXSR1_HUMAN	OXSR1	Serine/threonine-protein kinase OSR1	268467	261702	215657	219142	198579	283131
O95757	O95757;A0A140VKE7;B4DXT2;B4DZR0;E9PDE8;Q53ZP9	HS74L_HUMAN	HSPA4L	Heat shock 70 kDa protein 4L	2421.82				3245.25
O95758	O95758;A0A024R163;X6R242	PTBP3_HUMAN	PTBP3	Polypyrimidine tract-binding protein 3	237717	178584	126798	190845	116909	170383
O95772	O95772;A0A024RA89;C9JKL2;C9JPX5	STR3N_HUMAN	STARD3NL	STARD3 N-terminal-like protein	13964.6	24573.5	37558	23997.5	35718.9	38058.6
O95777	O95777;A4D0W0;F2Z2Y6	LSM8_HUMAN	LSM8	U6 snRNA-associated Sm-like protein LSm8	249512	189099	182595	159378	196076	232484
O95782	O95782;B4DXJ6	AP2A1_HUMAN	AP2A1	AP-2 complex subunit alpha-1	142578	180700	175315	187012	172923	193935
O95786	O95786;A0A7P0TB70;A2A376;B3KWW1;B4DWT9	RIGI_HUMAN	RIGI	Antiviral innate immune response receptor RIG-I	42776.7	39319.7	33554.5	41764.8	25240.8	43119.8
O95793	O95793;A8K622;F6UDC6;Q59F99;Q5JW28;Q5JW30;Q6PJX3	STAU1_HUMAN	STAU1	Double-stranded RNA-binding protein Staufen homolog 1	7697.41	15904	12200.7	7342.63		8792.28
O95807	O95807;Q7RU07;B2R6I5;Q7Z509	TM50A_HUMAN	TMEM50A	Transmembrane protein 50A	3342.21	2170.1	5707.1	3387.35		3448.1
O95819	O95819;Q8N4C8;Q9UKE5;A0A0D9SEY1;B7Z388;B7Z3V5;E7EN19;E7ENQ1;E7EX83;G5E948;H7C0P6;H7C360;Q53TX8;Q59FL0;Q5MD60;Q7Z4L4;Q9HBM9;V9HWH3	M4K4_HUMAN	MAP4K4	Mitogen-activated protein kinase kinase kinase kinase 4	17197.9	9782.67	23883.8	14466.7	35304.4	52140
O95825	O95825;A0A0C4DG14;A6NHJ8;A6NMA8;A6NND8;C9JAL0;C9JZK8;F8WF64	QORL1_HUMAN	CRYZL1	Quinone oxidoreductase-like protein 1	31707.2	24073.7	34936.3	30500.6	20755.3	45428.8
O95831	O95831;A0A140VK04;A0A6Q8PFE1;A0A6Q8PFM5;A0A6Q8PFQ8;A0A6Q8PFS4;A0A6Q8PG15;A0A6Q8PHC0;A0A6Q8PHJ9;A0A7I2PK44;E9PMA0;A0A6Q8PFA7;A0A7I2RLJ8	AIFM1_HUMAN	AIFM1	Apoptosis-inducing factor 1, mitochondrial	52018.5	54145.1	56104.3	39860.7	86816.4	68034
O95834	O95834;A0A0C4DGQ7;K7EIK7;B7Z872;B7Z918;C9JRL6;K7EII6;K7EKG3;K7ELI8	EMAL2_HUMAN	EML2	Echinoderm microtubule-associated protein-like 2	25882	29216.5	40552.3	16342.1	39224.3	21568.9
O95870	O95870;A0A0G2JJD3;A0A1U9X777;A8K0A4;B3KNX9	ABHGA_HUMAN	ABHD16A	Phosphatidylserine lipase ABHD16A	28041.3	51270.4	49749.5	51447.5	48171	64615.3
O95976	O95976;H3BNM0	IGSF6_HUMAN	IGSF6	Immunoglobulin superfamily member 6	29858.6	24701.8	15530.6	23308.2	10767.6	24719.7
O95977	O95977;K9J962	S1PR4_HUMAN	S1PR4	Sphingosine 1-phosphate receptor 4	50598.5	78743.9	78579.1	71020.2	73481.9	90517.7
O96000	O96000;A8K761;H3BPJ9	NDUBA_HUMAN	NDUFB10	NADH dehydrogenase [ubiquinone] 1 beta subcomplex subunit 10	59296.9	71708.1	45215.2	51543.5	42686	48242.6
O96005	O96005;A0A0S2Z3H2;A0A0S2Z3H6	CLPT1_HUMAN	CLPTM1	Putative lipid scramblase CLPTM1	9181.16		21730	33897.9		8559.17
O96006	O96006;A0A024RBU4;C9JXP4	ZBED1_HUMAN	ZBED1	E3 SUMO-protein ligase ZBED1	37989.8	34427.6	25045.5	84094.5	42198.7	53706.1
O96011	O96011;A0A024R4E7	PX11B_HUMAN	PEX11B	Peroxisomal membrane protein 11B	116760	150236	137295	156594	137879	164937
O96019	O96019;H7C5S0;Q53FS0;Q6FI97	ACL6A_HUMAN	ACTL6A	Actin-like protein 6A	36960.1	35197.8	34697.5	43015.9	27866	48321.4
P00338	P00338;B4DJI1;V9HWB9	LDHA_HUMAN	LDHA	L-lactate dehydrogenase A chain	913200	699857	704661	647947	505865	599680
P00367	P00367;P49448;A0A140VK14;A0A804HJD7;A0A804HKE0;B3KT18;B4DMF5;B4DMG8;B4E0N9;E9KL48;Q53GW3;Q59FQ4;A0A804HJZ0	DHE3_HUMAN	GLUD1	Glutamate dehydrogenase 1, mitochondrial	49763	56849.9	53746.6	59059.7	46898	54227.8
P00390	P00390;V9HW90;A0A2R8YF59;H0YC68	GSHR_HUMAN	GSR	Glutathione reductase, mitochondrial	24326.8	21263.1	21454.8	18323.9	26692.4	21474.9
P00414	P00414;A0A023Q4K2;A0A023QGK4;A0A023QKT8;A0A023QSW5;A0A023QW72;A0A023R2W4;A0A059QB52;A0A059QD68;A0A059QDQ3;A0A059QDR4;A0A059QF86;A0A059QFL5;A0A059QGM3;A0A059QIM7;A0A059QJI7;A0A059QJQ7;A0A059QJU5;A0A059QLT7;A0A059QMC6;A0A059QMM8;A0A059QNN3;A0A059QNP6;A0A059QP15;A0A059QP19;A0A059QP57;A0A059QPY1;A0A059QQF2;A0A059QQR4;A0A059QRQ4;A0A059QSG6;A0A059QSS8;A0A059QSW1;A0A059QT91;A0A059QTG6;A0A059QTI8;A0A059Q…	COX3_HUMAN	MT-CO3	Cytochrome c oxidase subunit 3	2550.74	5943.05	2189.45	2200.3	4381.34	2406.72
P00441	P00441;V9HWC9;H7BYH4;X5D5A9	SODC_HUMAN	SOD1	Superoxide dismutase [Cu-Zn]	5287.59	7634.97	10703.1		20566.1	8144.66
P00450	P00450;A5PL27;A8K5A4;B3KTA8;B7Z5Q2;Q1L857	CERU_HUMAN	CP	Ceruloplasmin	26522.5	22223.4	22583.8			26684
P00488	P00488;B2R6V9;B4E2L8	F13A_HUMAN	F13A1	Coagulation factor XIII A chain			4361.15
P00491	P00491;G3V5M2;Q8N7G1;V9HWH6;A0A8V8TL37;Q9P1G4	PNPH_HUMAN	PNP	Purine nucleoside phosphorylase	24364.1	36054.2	44154.9	17392.3	28502.4	24894.2
P00492	P00492;A0A140VJL3;Q6LET3	HPRT_HUMAN	HPRT1	Hypoxanthine-guanine phosphoribosyltransferase	31730.3	39244.5	61435.3	28897.4	41517	37863.3
P00505	P00505;A0A024R6W0;A8K482;B3KUZ8	AATM_HUMAN	GOT2	Aspartate aminotransferase, mitochondrial	75153.8	68110.3	99512.6	85341.3	93307.6	91729.2
P00519;P42684	A0A024R8E2;P00519;P42684;A9UF07;A0A023PX70;A9UEZ6;A9UF02;Q59FK4;C0LYZ4;F1JU33;K4L955;K4LBP8;Q13914;Q59F19	ABL1_HUMAN;ABL2_HUMAN	ABL1;ABL2	Tyrosine-protein kinase ABL1	20094.5	27863.6	31345.2	33600.2	26982.1	33841.8
P00533	P00533;A8K2T7;A9CB80;B7Z2I3;C9JYS6;E7BSV0;F2YGG7;Q2TTR7;Q504U8;Q59FL8;A0A2D3C335;A0A2D3C337;A0A068JD88;A0A1Y0B9F1;A0A1Y0B9F8;I3WA68;I3WA72;I3WA73;Q75MF2	EGFR_HUMAN	EGFR	Epidermal growth factor receptor				8015.03	6409.5	9181.44
P00558	P00558;V9HWF4	PGK1_HUMAN	PGK1	Phosphoglycerate kinase 1	82738.1	64590.4	74599.5	63547.7	63703.1	71349.1
P00568	P00568;Q5T9B7;Q6FGX9;Q53EY8	KAD1_HUMAN	AK1	Adenylate kinase isoenzyme 1	79321.4	52118.9	80034.6	88509.6	95670.2	96055
P00734	P00734;E9PIT3;B4DDT3;Q69EZ8;Q86WA1;Q8TD58	THRB_HUMAN	F2	Prothrombin	13967.1	11477.2	11413.2
P00738	P00738;A0A0C4DGL8;J3QLC9;B3KP77;H0Y300;H3BS21;J3QR68;Q6NSB4;Q6PEJ8	HPT_HUMAN	HP	Haptoglobin	176941	162920	244935	178630	254701	221688
P00746	P00746;A0A8Q3WKV6;A0A8Q3WKW0;A6XNE2;K7ERG9;Q6FHW3	CFAD_HUMAN	CFD	Complement factor D	17199.3	14276.2	9967.71	18477.2	12160.2	17188.6
P00747	P00747;B2R7F8;B4DPH4	PLMN_HUMAN	PLG	Plasminogen	17843.3	21278.4	15786.7	20455.5	29247.3	24493.7
P00749	P00749;A0A024QZM9;Q96SE8;E7ET40;Q5PY49;S4R3G7	UROK_HUMAN	PLAU	Urokinase-type plasminogen activator	40859	26701.7	28604.6	47829.8	20865.7	42325.3
P00751	P00751;B4E1Z4;H7C5H1;A0A0G2JH38;A0A1U9X7H2;A0A1U9X7H4;A0A1U9X7H5;A0A1U9X7H6;A0A1U9X7H8;A0A1U9X7I0;A0A7I6GV05;A0A7I6GV09;E7ETN3;A0A678MA98	CFAB_HUMAN	CFB	Complement factor B	8334.91	9240.75			6669.24
P00846	P00846;A0A023I7H5;A0A023I7L8;A0A023I7N7;A0A023I7V4;A0A023I889;A0A023I8F1;A0A023I8F6;A0A023I8J4;A0A023I8R5;A0A023I8Y9;A0A023I930;A0A023I989;A0A023Q2S3;A0A023Q788;A0A023Q7H2;A0A023Q9F0;A0A023QD05;A0A023QE67;A0A023QEM9;A0A023QEV0;A0A023QFT6;A0A023QGP6;A0A023QHY5;A0A023QLJ8;A0A023QMV4;A0A023QTT5;A0A023QW19;A0A023QYE6;A0A023QZN9;A0A023R5M9;A0A059QGJ9;A0A059QIY9;A0A059QJ47;A0A059QLQ9;A0A059QLY9;A0A059Q…	ATP6_HUMAN	MT-ATP6	ATP synthase subunit a	8899.26	22597.2		30271.3
P00915	P00915;E5RFE7;E5RH81;E5RHP7;H0YBE2;V9HWE3;E5RJF6;E5RJI8	CAH1_HUMAN	CA1	Carbonic anhydrase 1	7846.25	11167.4	13814.8	4512.07	10685.5	8706.2
P01008	P01008;A0A024R944;A0A0K0Q2Z1;A0A2S0BDD1;A0A3S8NFS6	ANT3_HUMAN	SERPINC1	Antithrombin-III	27636.4	21895	31894.9	14120.5
P01009	P01009;P20848;E9KL23;A0A024R6I7;A0A024R6N5;A0A0S2Z465;A0A1L7B5J3;A0A384MDQ7;Q9P173	A1AT_HUMAN	SERPINA1	Alpha-1-antitrypsin	223147	192387	189685	261076	209357	256377
P01011	P01011;A0A024R6P0;A0A977TIE0;B3KS79;G3V3A0	AACT_HUMAN	SERPINA3	Alpha-1-antichymotrypsin	34063.2	36712.1	36996.7	46805.8	44469.4	51324.8
P01023	P01023	A2MG_HUMAN	A2M	Alpha-2-macroglobulin	42527.7	13313.7	33508.8		26529.8	43947.7
P01024	P01024;V9HWA9;A0A8Q3SI05;B4E216;A0A8Q3WM02	CO3_HUMAN	C3	Complement C3	57695.3	50412.1	50877.3	41218.8	60066	43793.4
P01031	P01031;A0A8V8TMU5;A0A8Q3SID6;Q59GS8	CO5_HUMAN	C5	Complement C5	12719.7	41702.2	3279.17	28878.5	23909.8	23476
P01033	P01033;Q6FGX5;B3KQF4;Q58P21;Q5H9A7	TIMP1_HUMAN	TIMP1	Metalloproteinase inhibitor 1		9234.78		8454.96	5353.87	5236.3
P01040	P01040;C9J0E4	CYTA_HUMAN	CSTA	Cystatin-A	61471.8	77197.1	191043	71786.1	1029700	191354
P01100	P01100;Q6FG41;G3V5J9	FOS_HUMAN	FOS	Protein c-Fos	10197.6	5472.67	14742.6	11376.4	11332.5	7334.84
P01116	P01116;A0A024RAV5;I1SRC5;A0A221ZRZ5;A0A3G1LBH1;A0A8I5KQ21;A0A8I5KUB5;A0A8I5KYH6;L7RSL8;Q14014;Q14015	RASK_HUMAN	KRAS	GTPase KRas	168181	141295	150843	157145	129209	149162
P01137	A0A499FJK2;P01137;A0A024R0P8;A0A7I2YQL8;A0A7I2V5Z9	TGFB1_HUMAN	TGFB1	Transforming growth factor beta-1 proprotein	131733	186025	175950	190719	158781	217809
P01258	P01258;P06881	CALC_HUMAN	CALCA	Calcitonin	16145.7	45083.4	79626.3	26210.8	59207.7	33838.7
P01344	P01344;A8K6C9;E3UN46	IGF2_HUMAN	IGF2	Insulin-like growth factor II	6626.75	8779.25	14212.4
P01591	P01591;C9JA05;D6RD17;D6RHJ6	IGJ_HUMAN	JCHAIN	Immunoglobulin J chain	7627.83	22742.1	18745.4	15905.9	32543.2	25829.9
P01619	P01619;A0A0C4DH25;A0A0X9T7V9;A0A5C2FSS3;A0A5C2FSY6;A0A5C2FTD1;A0A5C2FTE0;A0A5C2FTG4;A0A5C2FTI7;A0A5C2FTK3;A0A5C2FTQ8;A0A5C2FTR4;A0A5C2FTS4;A0A5C2FTW3;A0A5C2FTY9;A0A5C2FTZ7;A0A5C2FU02;A0A5C2FU05;A0A5C2FU72;A0A5C2FUA0;A0A5C2FUD3;A0A5C2FUF3;A0A5C2FUG6;A0A5C2FUI7;A0A5C2FUL5;A0A5C2FUL7;A0A5C2FUP2;A0A5C2FUS1;A0A5C2FUU1;A0A5C2FUV8;A0A5C2FUY0;A0A5C2FV00;A0A5C2FV20;A0A5C2FV67;A0A5C2FVA1;A0A5C2FVC1;A0A5C2F…	KV320_HUMAN	IGKV3-20	Immunoglobulin kappa variable 3-20	12516.6	7001.76	9290.05	4546.1		8184.8
P01700	P01700;A0A5C2FTJ0;A0A5C2FTS6;A0A5C2FUH4;A0A5C2FUU7;A0A5C2FUZ2;A0A5C2FVK4;A0A5C2FVQ5;A0A5C2FWF1;A0A5C2FWY0;A0A5C2FX20;A0A5C2FXA1;A0A5C2FY59;A0A5C2FY83;A0A5C2FYK8;A0A5C2FYL7;A0A5C2FYR6;A0A5C2FZ37;A0A5C2FZ90;A0A5C2FZF4;A0A5C2FZJ0;A0A5C2FZS1;A0A5C2FZY2;A0A5C2FZZ2;A0A5C2G066;A0A5C2G0M2;A0A5C2G1A2;A0A5C2G1B9;A0A5C2G1X8;A0A5C2G1Y5;A0A5C2G230;A0A5C2G2B3;A0A5C2G2C6;A0A5C2G2G6;A0A5C2G2W6;A0A5C2G2X8;A0A5C2G…	LV147_HUMAN	IGLV1-47	Immunoglobulin lambda variable 1-47	3076.34		3318.1	1949.9	6865.61	8868.11
P01834	P01834;P0DOX7;A0A5H1ZRQ3;Q0KKI6;Q5EFE6;Q6GMX0;Q6P5S8;Q6PIL8;Q6PJF2;Q7Z3Y4;Q8TCD0;V9HW34	IGKC_HUMAN	IGKC	Immunoglobulin kappa constant	234148	106203	153123	154491	126444	138333
P01857	P01857;P01860;P01861;P0DOX5;A0A5J6KJ24;A0A9H3ZR93;A0A9H4DHQ2;A8K008;Q5EBM2;Q5EFE5;Q6GMX6;Q6MZQ6;Q6MZV7;Q6N030;Q6N089;Q6N094;Q6N095;Q6N096;Q6N097;Q6PYX1;Q7Z351;Q86TT2;Q8NF17;S6B291;V9HW68	IGHG1_HUMAN	IGHG1	Immunoglobulin heavy constant gamma 1	360881	238663	210713	210661	171512	218214
P01859	P01859;Q68CN4;Q6MZU6;Q6MZX7;Q6N093	IGHG2_HUMAN	IGHG2	Immunoglobulin heavy constant gamma 2	86945.9	57569.7	47206.4	66225.9	51236.9	61769.9
P01860	P01860;A0A5J6KJ24;A0A9H3ZR93;A0A9H4DHQ2;Q5EBM2;Q6N030;Q86TT2;Q8NF17	IGHG3_HUMAN	IGHG3	Immunoglobulin heavy constant gamma 3	17589	10833	15505.3	9796.4	20644.6	13766.8
P01871	P01871;P0DOX6	IGHM_HUMAN	IGHM	Immunoglobulin heavy constant mu	32642.9	24955.1	28873.3	18348.9	24836.6	40588.1
P01876	P01876;P01877;P0DOX2;A0A0G2JMB2;Q6MZV6;Q6MZW0;Q6MZX9;Q6N090;Q6N092;Q6P089;Q6ZVX0;Q6ZW64;Q7Z374;Q7Z379;Q8NCL6;Q8WY24;Q96DK0;Q96K68;Q9NPP6;Q9UP60	IGHA1_HUMAN	IGHA1	Immunoglobulin heavy constant alpha 1	71035	68404	63193.1	53491.6	73419.9	79358.5
P01877	P01877;P0DOX2;A0A0G2JMB2;Q6MZV6;Q6MZX9;Q6N041;Q6N091;Q6P089;Q6ZVX0;Q7Z374;Q7Z379;Q9NPP6	IGHA2_HUMAN	IGHA2	Immunoglobulin heavy constant alpha 2	13398	8155.78	7950.53	6717.28	14085.4	16102.7
P01889	P01889;A0A1C3PHU5;A0A346XQV8;Q2L6G2;Q546B1;A0A024F8H3;A0A060VCZ2;A0A060VD11;A0A060VG64;A0A060VHG3;A0A075MGT0;A0A076V2Z0;A0A077B7N4;A0A088MI97;A0A090KEW9;A0A090KF41;A0A090KFR2;A0A090KFX9;A0A090KM51;A0A090KM56;A0A090KME8;A0A097ZQV5;A0A0A1E850;A0A0B5J5S1;A0A0B5JL51;A0A0B7M9U0;A0A0B7M9U4;A0A0B7M9U8;A0A0B7M9V3;A0A0B7M9W0;A0A0B7M9X1;A0A0B7MB11;A0A0B7MB19;A0A0B7MB28;A0A0B7MB31;A0A0B7MB33;A0A0B7MB35;A0A0…	HLAB_HUMAN	HLA-B	HLA class I histocompatibility antigen, B alpha chain	10834.4	20952.2	22004.8	13574.7	24532.8	20664.3
P01903	P01903;P01906;A0A0G2JH46;A0A0G2JMH6;A0A0U4C4L3;A0A140TA34;A0A1U9X7S6;A0A1U9X7T6;A0A1U9X7T9;A0A1V0E3V4;A0A1W2HC18;A0A1W2PP70;A0A2K9UYT9;A0A345F7D7;A0A345F7E0;A0A346ASF5;A0A346MPT6;A0A482LU68;A0A4P8NGF6;A0A4Y5R8Q2;A0A5A4LJP2;A0A5A4LKR4;A0A5H2UEZ6;A0A5J6D2Z6;A0A5P8NFE2;A0A5P8NFL4;A0A5P8NK25;A0A649ZUV0;A0A678ZWF7;A0A678ZWG2;A0A6B7G4C3;A0A6B7HFD7;A0A6B7HFM0;A0A6B7HG10;A0A6B7HG83;A0A6B7HHD8;A0A6B7IAL1;…	DRA_HUMAN	HLA-DRA	HLA class II histocompatibility antigen, DR alpha chain	14549.5			8606.04
P01920	P01920;A0A059WQE7;A0A0D5XQ77;A0A0F6TKU0;A0A0U5IHX4;A0A0U5KJH1;A0A0U5KKB2;A0A0U5KKF1;A0A0U5KKG6;A0A0U5KKK7;A0A0U5PV19;A0A0U5PXX7;A0A0U5PZ67;A0A0U5PZA8;A0A0U5PZI2;A0A0U5Q0H1;A0A0U5Q0L5;A0A0U5Q208;A0A0U5Q218;A0A0U5Q247;A0A0U5QLV7;A0A140T8Z5;A0A140T9R6;A0A182ATN5;A0A182AU54;A0A182AUB0;A0A218N037;A0A220QKK5;A0A291ID86;A0A2P1HA45;A0A2S1B6V0;A0A2S1B6W3;A0A346XQX8;A0A346XQX9;A0A3G1YZQ6;A0A3G2LWQ2;A0A3G2L…	DQB1_HUMAN	HLA-DQB1	HLA class II histocompatibility antigen, DQ beta 1 chain						6793.88
P02042	P02042;A0N071;E9PEW8;E9PFT6;B2M1S8;D1MGQ0;Q14477;Q14485;Q4F786;Q670S4;Q6J1Z7	HBD_HUMAN	HBD	Hemoglobin subunit delta	256054	181618	246222	256705	175487	272568
P02452	P02452;H9C5C5;Q6LAN8	CO1A1_HUMAN	COL1A1	Collagen alpha-1(I) chain	4930.34	28655.4	8458.57	7139.59	13815.7
P02533	P02533	K1C14_HUMAN	KRT14	Keratin, type I cytoskeletal 14	922643	1118670	1818120	807880	6112630	2199290
P02538	P02538;P04259;P48668;A0A0S2Z428;B2R853;B4DKV4;B4DRR0;B4DRU6;B4DRY0;B4DWU6	K2C6A_HUMAN	KRT6A	Keratin, type II cytoskeletal 6A	214805	252117	424838	173907	688098	489346
P02545	P02545;A0A384MQX1;A0A6Q8PFJ0;A0A804HL68;Q5TCI8;A0A6Q8PHQ9;B4DFR3;Q5I6Y5;W8QEH3	LMNA_HUMAN	LMNA	Prelamin-A/C	120369	115067	95687.6	122252	110409	149087
P02549	P02549	SPTA1_HUMAN	SPTA1	Spectrin alpha chain, erythrocytic 1	123206	168292	257205	110932	167934	111147
P02647	P02647;A0A024R3E3;F8W696	APOA1_HUMAN	APOA1	Apolipoprotein A-I	56403.7	27332.3	37502.1	23043.3		15219
P02649	A0A0S2Z3D5;P02649;E7ERP7;E9PEV4;H0Y7L5;A0A346DBY2;J9ZVQ3;Q6LBZ1	APOE_HUMAN	APOE	Apolipoprotein E	151041	93316.4	45641.1
P02652	P02652;V9GYC1;V9GYE3;V9GYG9;V9GYM3;V9GYS1	APOA2_HUMAN	APOA2	Apolipoprotein A-II	10067.5
P02656	P02656;A3KPE2;B0YIW2	APOC3_HUMAN	APOC3	Apolipoprotein C-III		21757.6	42217.5	28298.8	45241.6	36262.4
P02671	P02671;A0A0S2Z3E8;Q3KRA7;Q6NSD8	FIBA_HUMAN	FGA	Fibrinogen alpha chain	27273.3	34715.9	50354.5	38131.8	51263	36492.9
P02675	P02675;V9HVY1;B4E1D3;D3DP13;D6REL8	FIBB_HUMAN	FGB	Fibrinogen beta chain	101502	95613.6	124222	92340.9	123744	98260.6
P02679	P02679;C9JC84;C9JEU5;A0A140VJJ6;C9JPQ9;C9JU00;D3DP16;Q7Z664	FIBG_HUMAN	FGG	Fibrinogen gamma chain	46650.1	43753.1	47890.5	45712	48279.4	53555
P02730	P02730;E2RVJ0;G4V2I8;G4V2I9	B3AT_HUMAN	SLC4A1	Band 3 anion transport protein	519792	862695	1041890	466146	650454	500795
P02743	P02743;V9HWP0	SAMP_HUMAN	APCS	Serum amyloid P-component	29775.7	9472.95	46044.4	32568.2	32656	33635.3
P02750	P02750;B4E1I8;Q68CK4	A2GL_HUMAN	LRG1	Leucine-rich alpha-2-glycoprotein	17062.7	15470.4	24574.9	19468.3	34888.2	32478.5
P02751	P02751;A0A024R462;A0A384MR03;B7ZLE5;H0Y7Z1;Q68CX6;Q6MZM7;Q6N084;A6YID2;A6YID3;A6YID4;A6YID5;A6YID6;A6YID7;B4DTK1;B4DU16;H0Y4K8;O95608;O95617;Q59G22;Q5CZ99;Q9UQS6	FINC_HUMAN	FN1	Fibronectin	65601.6	61883.6	34138		55864.3	27600.6
P02760	P02760	AMBP_HUMAN	AMBP	Protein AMBP	17895.9	12550.9	14278.7	19845.1	10185.6	16182.7
P02763	P02763;V9HWF6	A1AG1_HUMAN	ORM1	Alpha-1-acid glycoprotein 1	35015.9	35457.1	133960	39913.9	59439	32863
P02765	P02765;C9JV77;B7Z8Q2	FETUA_HUMAN	AHSG	Alpha-2-HS-glycoprotein	214708	173110	179303		9889.29	10902.2
P02766	P02766;A0A087WT59;A6XGL1;A6XMH1;E9KL36;Q53WY6;Q8TDB2	TTHY_HUMAN	TTR	Transthyretin	14643.9	14876.8	34049	30920.3	34192.2	42038
P02768	P02768;A0A0C4DGB6;A8K9P0;B2RBS8;B4DPP6;B4DPR2;F6KPG5;H0YA55;H7C013;Q56G89	ALBU_HUMAN	ALB	Albumin	1020340	376587	425030	557588	439195	447165
P02774	P02774;D6RBJ7;D6RF35;V9HWI6	VTDB_HUMAN	GC	Vitamin D-binding protein	24431	23737.1	28976.5	30676
P02775	P02775;A0A8I5KW61;D3JV41;D3JV42;D3JV43	CXCL7_HUMAN	PPBP	Platelet basic protein	283205	171293	198818	280476	177449	275854
P02776	P02776;A0A8I5KW61	PLF4_HUMAN	PF4	Platelet factor 4	74937.6	48804.1	62908	65788	55861	57660.7
P02787	P02787;Q06AH7;A0A0K0K1H8;B4E1B2;Q53H26;B4DEX9;F8WC57;F8WCI6;F8WEK9	TRFE_HUMAN	TF	Serotransferrin	270027	111706	134788	186588	116676	127941
P02788	P02788;E7ER44;V9HWI4;A0A161I202;A8K494;B3KSL2;B3VMW0;E7EQB2;Q2TUW9;Q5EK51;W8QEY1;B2MV14;B4E1V0;B7ZAL5	TRFL_HUMAN	LTF	Lactotransferrin	96787800	104715000	87115000	99725700	81986800	98434700
P02792	P02792;A0A384MDR3;B1Q3B3;B1Q3B4;Q6S4P3	FRIL_HUMAN	FTL	Ferritin light chain	181795	171481	185059	167193	141141	195845
P02794	P02794;A0A024R525;A9JQE1;E9PKY7;E9PRK8;G3V192;Q6NS36;Q6NZ44;Q8TD27;B3KXC3	FRIH_HUMAN	FTH1	Ferritin heavy chain	289066	215332	305247	212715	222482	255472
P03897	P03897;Q7GXZ5;A0A023QSC6;A0A023R2S6;A0A023R622;A0A059QCA6;A0A059QDH0;A0A059QEA2;A0A059QEE7;A0A059QEL9;A0A059QER5;A0A059QF38;A0A059QF42;A0A059QG38;A0A059QHC0;A0A059QHV3;A0A059QIB0;A0A059QIJ6;A0A059QIM5;A0A059QIM8;A0A059QJC1;A0A059QK18;A0A059QKF2;A0A059QL46;A0A059QLE4;A0A059QLE7;A0A059QLM0;A0A059QLY3;A0A059QM41;A0A059QMG1;A0A059QN76;A0A059QN78;A0A059QNR9;A0A059QNZ6;A0A059QP01;A0A059QPE0;A0A059QPH2;…	NU3M_HUMAN	MT-ND3	NADH-ubiquinone oxidoreductase chain 3	2369.95			5095.82
P03905	P03905;A0A059QUW1;A0A075X8B5;A0A343IDZ2;A0A3Q9CRK5;A0A3S9JHN2;H9EC08;Q4G8Y4;Q4GGG0;Q4GI58;Q7GSH8;Q8HCA7;Q8WCZ0;Q9B0T8;Q9B2Y7;A0A023I905;A0A023Q6C7;A0A023Q6X3;A0A023Q9G1;A0A023Q9X5;A0A023QGA7;A0A023QGC0;A0A023QHD1;A0A023QNG3;A0A023QQQ9;A0A023QT03;A0A023QTW4;A0A023QUC2;A0A023QVM5;A0A023QWK0;A0A059QAQ3;A0A059QD15;A0A059QH26;A0A059QLZ1;A0A059QM57;A0A059QNP1;A0A059QNU0;A0A059QP87;A0A059QPD2;A0A059QQ89…	NU4M_HUMAN	MT-ND4	NADH-ubiquinone oxidoreductase chain 4	14481.8	25734.2	25976.5	13856.2	25401.7	31196.1
P03915	P03915;A0A141ZT86;A0A343F3U9;A0A343JLZ3;A0A888W477;A1Z4K5;A6YVZ7;A6YZ48;A6ZFN6;B2WRM8;B4F445;B9EEN6;B9EFD3;C7AAY8;D2K1I3;D7PAQ6;G1FHS3;H9T3K9;L7XLF4;Q06V50;Q4EYP3;Q4G9U5;Q4GDK8;Q4GE79;Q4GEN5;Q4GF15;Q4GFX7;Q4GHG0;Q4GHL2;Q4GI57;Q4GJ06;Q4GJP0;Q4GLM9;Q4GMF2;Q4GMK4;Q4GQ64;Q4GSD1;Q4GTI4;Q4GUE6;Q4GVS7;Q4GW31;Q4ZFF5;Q53ZV6;Q5S8W0;Q5SB14;Q6RMF4;Q6RMK4;Q6VI79;Q6VID5;Q7GWT3;Q7GXT4;Q7Y6Z2;Q7Y7F0;Q7Y823;Q7YCE…	NU5M_HUMAN	MT-ND5	NADH-ubiquinone oxidoreductase chain 5	8103.17			6975.61	20378.8	26392.3
P03923	P03923;Q5XRX3;U5Z977;A0A023I7W4;A0A023I852;A0A023I8N0;A0A023I8P3;A0A023Q568;A0A023QFF6;A0A023QQE5;A0A023R385;A0A023R5S7;A0A059QF73;A0A059QLG0;A0A059QPR0;A0A059QQW3;A0A059QTJ2;A0A059RBF9;A0A059RG71;A0A059RI68;A0A059RJ10;A0A059RMZ8;A0A059RNZ2;A0A059RR87;A0A059S6I0;A0A068BPU9;A0A068C695;A0A075C7T2;A0A096W049;A0A096WNH2;A0A097Q221;A0A097Q4B7;A0A0A0PMS4;A0A0A0PPE7;A0A0A0PPV1;A0A0A0PPX2;A0A0A0PRG6;A0A0…	NU6M_HUMAN	MT-ND6	NADH-ubiquinone oxidoreductase chain 6		24585.9	13941.5	9298.97	31618.3	9731.33
P03928	P03928;A0A023QZ89;A0A059QAQ1;A0A059QM53;A0A059QNN4;A0A059QTT8;A0A059RI25;A0A059RIB6;A0A059RKD4;A0A059RNH1;A0A059RQV9;A0A059RSG1;A0A059RUI7;A0A059RV36;A0A059S4M9;A0A068CC51;A0A075X6N5;A0A076MDE1;A0A096WXL7;A0A097Q3K7;A0A0E3D7E7;A0A0G2UR89;A0A0N6YMY6;A0A0R4PWR5;A0A0U3FIW0;A0A141ZRI2;A0A143FYJ4;A0A143FYL8;A0A143FZ63;A0A161GI05;A0A1B0W0U4;A0A1B1PEM9;A0A1B1PEP8;A0A1B2VWW7;A0A1J0QQD7;A0A1L1ZBK8;A0A1S6M…	ATP8_HUMAN	MT-ATP8	ATP synthase protein 8	20498.4	11595.9	7721.88	15943.2	9592.38	14219.3
P03973	P03973	SLPI_HUMAN	SLPI	Antileukoproteinase	85164.5	73421.7	69440.7	98750.8	67308.2	85698.5
P04003	P04003;B4E1D8;B4E1E1	C4BPA_HUMAN	C4BPA	C4b-binding protein alpha chain	123688	100158	130239	8714.42
P04004	P04004;D9ZGG2;J7HH10	VTNC_HUMAN	VTN	Vitronectin	33761.1	44725.4	49915.3	39845.2	70919.6	52560.2
P04040	A0A384P5Q0;P04040;B4DWK8;Q8TAK2	CATA_HUMAN	CAT	Catalase	287673	264580	562204	227214	618794	315421
P04049	L7RRS6;P04049;A0A0S2Z4L5;A0A0S2Z559;A0A8I5KQV4;A0A8I5KS16;A0A8I5KSB0;A0A8I5KSV6;A0A8I5KTA5;A0A8I5KYC4;A0A8I5QKU8;A0A8I5QKZ6;B4E0X2;A0A8I5KWF7;A0A8I5KWS9;B4E1N6;C7TPG7;D7PBN3;H7C155	RAF1_HUMAN	RAF1	RAF proto-oncogene serine/threonine-protein kinase	22157.7	22378.6	18082.1	31728.7	23661.9	30883.3
P04062	A0A068F658;P04062;A0A068F4C8;A0A068F579;A0A068F661;A0A068F753;A0A068FB60;A0A0G2JLB3;A0A0G2JNZ0;A0A0G2JNZ5;A0A223PQI4;B2R6A7;B3KQW3;B4DHT6;B4DMV8;B7Z6E6;B7Z6S9;B7Z731;B7Z7G9;D3DV87	GBA1_HUMAN	GBA1	Lysosomal acid glucosylceramidase	33174.1	47537.7	39792.7	31886.3	59093.4	42853.4
P04066	P04066	FUCO_HUMAN	FUCA1	Tissue alpha-L-fucosidase	10135.6	6395.02	18563.3	16228.1	21746.6	7564.34
P04075	P04075;P09972;A0A024QZ64;A0A0M4FNU3;A4UCS9;A4UCT0;B7Z1N6;B7Z1Y2;B7Z1Z9;B7Z3K7;B7Z3K9;H3BPS8;H3BQN4;V9HWN7	ALDOA_HUMAN	ALDOA	Fructose-bisphosphate aldolase A	2380160	2519100	2377220	2028590	2008590	2372080
P04080	P04080;Q76LA1	CYTB_HUMAN	CSTB	Cystatin-B	23931.6	37111.2	55739.1	29183.5	39388.4	36939.4
P04083	P04083;Q5TZZ9;Q5T3N1;A0A4D5RAA2;A0A4D5RAB7;A0A4D5RAG0;A0A4D5RAI5;A0A4D5RAU4;B4DL19;A0A4D5RAH0	ANXA1_HUMAN	ANXA1	Annexin A1	5875580	5837720	5154250	4880950	3914290	5136480
P04114	P04114;C0JYY2;E1A689	APOB_HUMAN	APOB	Apolipoprotein B-100	45096	32983.9	25281.9
P04150	F1D8N4;P04150;A0A494C0P1;A0A5B9RIM3;B6ZGU6;E5KQF5;E5KQF6;H6V745;B7Z7I2	GCR_HUMAN	NR3C1	Glucocorticoid receptor	14486.4	25196.8	19790.6	24604	21846.5	22087.3
P04179	A0A384NL29;P04179;F5GYZ5;F5H4R2;Q7Z7M4;Q7Z7M5;Q7Z7M6;Q7Z7M7;F5GXZ9;F5H3C5;G5E9P6;G8JLJ2;Q4ZJI1;Q6LE88;Q96AM7;Q9UG59	SODM_HUMAN	SOD2	Superoxide dismutase [Mn], mitochondrial	47151.5	46735.9	41601.9	28145.8	35455.5	34267.4
P04259	P04259;P48668;B2R853;B4DKV4;B4DRY0	K2C6B_HUMAN	KRT6B	Keratin, type II cytoskeletal 6B	62185.1	56206.9	133504	51928.2	309130	145273
P04264	P04259;P04264;H6VRF8;H6VRF9;H6VRG0;H6VRG1;H6VRG2;H6VRG3	K2C1_HUMAN	KRT1	Keratin, type II cytoskeletal 1	5381330	5735330	10796600	4268860	35365500	15702600
P04406	P04406;V9HVZ4;Q2TSD0;E7EUT5;B4DRV9;Q0QET7	G3P_HUMAN	GAPDH	Glyceraldehyde-3-phosphate dehydrogenase	278992	229278	484748	447306	699613	493869
P04439	P01889;P04439;A0A1C3PHU5;A0A346XQV8;B0UXQ0;Q2L6G2;Q53Z42;Q546B1;Q5S3G3;Q5SPM2;Q5SUL5;Q95J06;A0A024F8H3;A0A060CYB7;A0A060CZ20;A0A060VCU0;A0A060VCU4;A0A060VCW6;A0A060VCW9;A0A060VCX0;A0A060VCX2;A0A060VCY5;A0A060VCY8;A0A060VCY9;A0A060VCZ1;A0A060VCZ2;A0A060VCZ3;A0A060VD05;A0A060VD08;A0A060VD10;A0A060VD11;A0A060VD16;A0A060VG17;A0A060VG23;A0A060VG36;A0A060VG42;A0A060VG64;A0A060VHC2;A0A060VHD0;A0A060VHD9…	HLAA_HUMAN	HLA-A	HLA class I histocompatibility antigen, A alpha chain	418882	578843	406292	520840	475247	550442
P04632	P04632;Q96L46;A0A075B7C0;A0A0C4DGQ5;K7EIV0;K7EKD8;K7ELJ7;U3KPR7;U3KQE2	CPNS1_HUMAN	CAPNS1	Calpain small subunit 1	276745	294068	360229	170498	245128	168026
P04792	P04792;A0A6Q8PGK1;V9HW43;A0A6Q8PF43;A0A6Q8PFE7;A0A6Q8PFK8;A0A6Q8PGY2;A0A6Q8PH65;A0A6Q8PHA6;A0A6Q8PHJ6;B4DL87	HSPB1_HUMAN	HSPB1	Heat shock protein beta-1	14056.9	20795.7	37736.1	15113.8	47983.7	21448.5
P04839	P04839;A0A0S2Z3S6;A0A8Q3SIJ1;B4DWD1;B4DWE0	CY24B_HUMAN	CYBB	Cytochrome b-245 heavy chain	1284820	1430610	1112440	1159840	1016040	1220680
P04843	P04843;F8WF32;Q53EP4;Q6IBR0;Q96HX3	RPN1_HUMAN	RPN1	Dolichyl-diphosphooligosaccharide--protein glycosyltransferase subunit 1	613974	753180	616273	685115	673671	794684
P04844	P04844;A0A994J5J1;B2RE46;B4DJL0	RPN2_HUMAN	RPN2	Dolichyl-diphosphooligosaccharide--protein glycosyltransferase subunit 2	281716	318097	233788	292047	277622	221024
P04899	P04899;Q96C71;B3KP24;B3KX51;Q6LCB5	GNAI2_HUMAN	GNAI2	Guanine nucleotide-binding protein G(i) subunit alpha-2	120029	170900	291057	145837	246889	165052
P04908;Q7L7L0;Q93077	P04908;Q7L7L0;Q93077;A0A024R017;Q08AJ9	H2A1B_HUMAN;H2A1C_HUMAN;H2A3_HUMAN	H2AC25;H2AC4;H2AC6	Histone H2A type 1-B/E		3155.29	5485.82		4140.06	2502.92
P04920	P04920;A0A7I2V5T6;Q59GF1;Q6PJY3;Q8TAG3;Q99654;Q9UEY4;Q9UEY5;Q9UEY6	B3A2_HUMAN	SLC4A2	Anion exchange protein 2	5739.42		26956.8
P05023	P05023;B7Z3V1;B7Z1N5;Q58I23	AT1A1_HUMAN	ATP1A1	Sodium/potassium-transporting ATPase subunit alpha-1	86014.2	95550.1	94232.1	87986.4	79081.2	93889.6
P05067	A0A140VJC8;A0A218KGR2;B4DGD0;E9PG40;P05067;A0A0A0MRG2;B4DM00;B4DQM1;B4DJT9;H7C0V9	A4_HUMAN	APP	Amyloid-beta precursor protein	50282.5	73199.6	99522.7	101798	94754.3	110019
P05089	P05089;A0A5F9ZGN6;A0A5F9ZH78	ARGI1_HUMAN	ARG1	Arginase-1	1670610	2058890	1410960	2030280	1704340	1836320
P05091	O94788;P00352;P05091;P30837;P47895;A0A024RC95;A0A384MTJ7;V9HW83;A0A384NPN7;B2R5T2;B4DDF8;B4DH89;B4DXX3;B4DYU3;B4YAH7;H0Y2X5;H0YMG7;Q53FB6;Q59EJ0;Q7Z3A2;V9HVX6	ALDH2_HUMAN	ALDH2	Aldehyde dehydrogenase, mitochondrial	42871.7	48472.2	55474	55729.5	69699.7	63610.1
P05106	P05106;A0A5E4DMZ9;B4DTY9;H3BM21;L7UUZ7;F1C630	ITB3_HUMAN	ITGB3	Integrin beta-3	17863.8	16317	25473.2	18857.2	10229.6	11462.6
P05107	P05107;A0A494C0X7;B4E0R1;D3DSM0	ITB2_HUMAN	ITGB2	Integrin beta-2	4334460	3589790	2779150	3349600	2383110	3335530
P05109	P05109	S10A8_HUMAN	S100A8	Protein S100-A8	69540500	69134500	49949900	44150500	30810800	45302200
P05114	P05114;A6NEL0;A0A024R2A3;A6NL93;D3DWY4;Q3B790;Q6NSG7	HMGN1_HUMAN	HMGN1	Non-histone chromosomal protein HMG-14	117425	104367	73268.1	162274	124281	164371
P05141	P05141;P12235;P12236;Q9H0C2;A0A0S2Z3H3;Q6I9V5;Q6NVC0;A0A0S2Z359;A8K787;Q59EI9;Q59EP7;V9GYG0	ADT2_HUMAN	SLC25A5	ADP/ATP translocase 2	494677	701508	601598	691617	532548	701284
P05155	P05155;A0A384MDV8;A0A7I2V2D2;A0A7I2V5R3;E9KL26;H9KV48;A0A348GSH7;E9PGN7;Q5UGI6	IC1_HUMAN	SERPING1	Plasma protease C1 inhibitor	23757.2		23110.7	24495	28667.3	29893.6
P05164	P05164;J3QSF7	PERM_HUMAN	MPO	Myeloperoxidase	58026500	59034500	58205700	64118100	54612400	69392800
P05186	A0A024RAB4;P05186;B2R6Q2;B7Z1D1;G8I0M6;Q9UIL5	PPBT_HUMAN	ALPL	Alkaline phosphatase, tissue-nonspecific isozyme	21033.7	18583.2	21884.1	13182.9	19242.8	15888.5
P05198	P05198;Q53XC0	IF2A_HUMAN	EIF2S1	Eukaryotic translation initiation factor 2 subunit 1	88005.2	105592	121796	128755	119495	121416
P05204	P05204;O00479;A0A024R046	HMGN2_HUMAN	HMGN2	Non-histone chromosomal protein HMG-17	737126	919778	370336	738750	233454	412811
P05362	P05362;Q5NKV8;A0A1C9J7T1;A0A384MEK5;B4DNT6;B4DQW5;B4DW82;E7ESS4;Q15463	ICAM1_HUMAN	ICAM1	Intercellular adhesion molecule 1			5060.79		5897.5	3753.78
P05386	P05386;A0A024R608;Q6FG99;Q6ICQ4;Q7Z612	RLA1_HUMAN	RPLP1	Large ribosomal subunit protein P1	6223.64	9514.5	5776.73	8481.62
P05387	P05387;A0A024RCA7	RLA2_HUMAN	RPLP2	Large ribosomal subunit protein P2	204661	188302	204621	231128	184434	187912
P05388	P05388;A0A024RBS2;A8K4Z4;F8VWS0;Q53HK9;Q53HW2;B4E3D5;F8VW21;F8VZS0;F8W1K8;Q3MHV2;Q6NSF2	RLA0_HUMAN	RPLP0	Large ribosomal subunit protein uL10	143417	134606	135235	170424	142324	177514
P05452	P05452;B2R582;E9PHK0;Q68DS3	TETN_HUMAN	CLEC3B	Tetranectin	6687.95	9272.64	4835.73
P05455	P05455;B5BUB5;Q14730;Q9UMH6	LA_HUMAN	SSB	Lupus La protein	75641.5	62006.9	50449.8	77381.9	49939.9	70861
P05496;P48201;Q06055	P05496;P48201;Q06055;E7EPU7;E7EQ97;Q6FIH7;Q6LEU9;D6R9H7;I3L0Y5	AT5G1_HUMAN;AT5G2_HUMAN;AT5G3_HUMAN	ATP5MC1;ATP5MC2;ATP5MC3	ATP synthase F(0) complex subunit C1, mitochondrial	13155.6	12806.6	17053.2	9155.59	7258.59	14676.1
P05556	P05556;A0A7I2V2F9;A0A7I2V348;C9JPK5;E7EUI6;H7C4K3	ITB1_HUMAN	ITGB1	Integrin beta-1	9319.12		5390.63	3429.13	5001.88	4369.11
P05771	P05771;P17252;A0A169TED2;L7RSM7;Q2TSD3;B0LPH5;J3KN97;J3KRN5;Q7Z727	KPCB_HUMAN	PRKCB	Protein kinase C beta type	127528	146580	109989	114779	101463	110037
P05783	P05783;P08727;A0A024RAY2;B4DE59;F8VZY9;B2RA03;C9JM50;I6L965	K1C18_HUMAN	KRT18	Keratin, type I cytoskeletal 18		42014.6	60714.3		180362
P05976;P08590	P05976;P08590;A0A024R2Q5;Q53R15	MYL1_HUMAN;MYL3_HUMAN	MYL1;MYL3	Myosin light chain 1/3, skeletal muscle isoform	138366	123897	111341	168116	129785	143478
P06127	P06127;A0A384ME09;H6D9T5;H6D9U9;H6D9X2;H6D9Y3;H6DA10;H6DA16;H6DA28;H6DA29;H6DA51	CD5_HUMAN	CD5	T-cell surface glycoprotein CD5	15964.1	13604.7	10052.8	22256.8	21895.3	14410.6
P06239	P06239;A0A0S2Z3T3;A0A0S2Z3Y8;E9PJ92;E9PKQ8;Q573B4;E9PAP0	LCK_HUMAN	LCK	Tyrosine-protein kinase Lck				11286.1		9400.23
P06276	P06276;A0A024CIM4;D3DNN4;F8WEX7;F8WF14	CHLE_HUMAN	BCHE	Cholinesterase	49598.7	37298.7	32703.5	52705	27237.9	56261.8
P06280	P06280;A0A3B3IUC4;A0A6Q8PFA9;A0A6Q8PGG0;A0A6Q8PHD1;A0A6Q8PHM8;Q53HF3;Q53Y83	AGAL_HUMAN	GLA	Alpha-galactosidase A		14083.1	11561.1	8612.62	22593.5
P06307	P06307;Q6FG82;B7Z6Q9	CCKN_HUMAN	CCK	Cholecystokinin	50068.1	43045	49987.5
P06396	P06396;A0A384MEF1;A0A0A0MS51;A0A0A0MT01;A0A8V8TND7;B7Z2X4;B7Z6N2;B7Z992;B7Z9A0	GELS_HUMAN	GSN	Gelsolin	1247680	1294370	2133580	1180780	1638330	1235970
P06400	A0A024RDV3;P06400;A0A3B3IS71;B4DRB3;B4DTN0;Q59HH0;Q6LE79	RB_HUMAN	RB1	Retinoblastoma-associated protein	10620	7891.85	7528.66	13491.7	9146.69	6035.53
P06401	P06401	PRGR_HUMAN	PGR	Progesterone receptor	28625.1	30208.9	24146.3	46099.5	27864.5
P06454	P06454;B8ZZQ6;Q53S24;Q15202;Q15203;Q15204;Q7KZ52;Q86YS2;Q8TBK9;V9HVW6	PTMA_HUMAN	PTMA	Prothymosin alpha	42838.8	38493	41176.8	60375.7	42726.7	39089.7
P06576	P06576;H0YH81;V9HW31;F8W079;Q0QEN7	ATPB_HUMAN	ATP5F1B	ATP synthase subunit beta, mitochondrial	245201	400577	429943	280897	459665	346058
P06702	P06702;B2R4M6	S10A9_HUMAN	S100A9	Protein S100-A9	48077100	55518500	43452500	30434400	25039200	29362200
P06703	P06703;R4GN98	S10A6_HUMAN	S100A6	Protein S100-A6	315069	330888	365385	194764	217430	237043
P06730	P06730;D6RBW1;X5D7E3;H0Y8J7;Q32Q75;B7Z2T1	IF4E_HUMAN	EIF4E	Eukaryotic translation initiation factor 4E	60213.9	68094.3	89912.4	89189.3	87608.8	103345
P06732	P06732;B2R892	KCRM_HUMAN	CKM	Creatine kinase M-type					10693.1	4421.17
P06733	P06733;A0A024R4F1;A0A2R8Y6G6;E2DRY6	ENOA_HUMAN	ENO1	Alpha-enolase	90128	96274	175893	121893	147271	129904
P06737	P06737;P11216;P11217;A0A0M4FEM1;B2R825;B2RB32;B4DRQ4;B4DRW6;B4DSD8;E9PK47;Q59GM9;Q6P1L4	PYGL_HUMAN	PYGL	Glycogen phosphorylase, liver form	1141910	1300960	1396940	1346310	1272610	1262420
P06744	P06744;A0A0J9YXP8;A0A0J9YYH3;A0A1W6AYU6;A0A2U3TZU2;B4DE36;K7EQ48;A0A0J9YX90;A0A2R8Y6C7;K7ENA0;K7EPY4	G6PI_HUMAN	GPI	Glucose-6-phosphate isomerase	514208	470261	614482	622113	542974	555047
P06746	P06746;E5RIJ0;I1WZN9;Q53EV2;B7Z1W5;H0YBJ0;H0YBX1;E5RJ55;E7EW18;Q6LBJ9	DPOLB_HUMAN	POLB	DNA polymerase beta			5177.76	7387.64	8364.84	6319.34
P06748	P06748;A0A024RAP1;A0A0S2Z491;A0A0S2Z4G7;A0A7I2V5J8;A0A7I2V5S2;A0A7I2YQC0;A4ZU86;E5RI98;Q9BTI9;V9HVU7;A0A140VJQ2;A0A7I2V2X9;A0A7I2V3G5;A0A7I2V3U2;A0A7I2V433;A0A7I2V4G8;A0A7I2V579	NPM_HUMAN	NPM1	Nucleophosmin	438608	429489	334811	452620	351180	446026
P06753	P06753;A0A2R2Y2Q3;A0A0S2Z4G8;A0A2R8Y5V9;A0A2R8YHD2;A0A494C034;Q5VU62;Q8NAH0	TPM3_HUMAN	TPM3	Tropomyosin alpha-3 chain	632954	836300	1401490	972930	1341920	1080830
P06865	A0A0S2Z3W3;P06865;H3BP20;H3BS10;A0A804HIC8;A0A804HIQ5;A0A804HIU3;A0A804HJ97;A0A804HKX5;A0A804HLJ5;B4DVA7;H3BTD4;H3BU85;Q9BVJ8;G3XL78;Q16017	HEXA_HUMAN	HEXA	Beta-hexosaminidase subunit alpha	123844	134794	186786	157088	198941	188132
P07195	P07195;Q5U077;A0A5F9ZHM4	LDHB_HUMAN	LDHB	L-lactate dehydrogenase B chain	106580	79510.5	86433.6	82546.6	72677.5	78550.6
P07199	P07199	CENPB_HUMAN	CENPB	Major centromere autoantigen B	83844.3	101705	62364.3	93299.2	64122.1	91512.2
P07203	P07203;Q7L4Q3;A0A2R8Y6B6;A0A994J430;A0A994J4K6;A0A994J4L4;A0A994J702;A0A994J707;Q6NSD4	GPX1_HUMAN	GPX1	Glutathione peroxidase 1	12720.8	19699.6	19769	27939.3	24162	19057.3
P07237	P07237;A0A024R8S5;A0A7P0T8C0;A0A7P0T8J3;A0A7P0T8X1;A0A7P0T9D6;A0A7P0T9K9;A0A7P0T9U6;A0A7P0TA35;A0A7P0TA71;A0A7P0TA97;A0A7P0TAX9;A0A7P0TB26;A0A7P0Z4J0;A0A7P0Z4S2;B4DJS0;B4DLN6;B4DNL5;B4DUA5;H7BZ94;I3L0S0;I3L3P5;I3L4M2;I3L514	PDIA1_HUMAN	P4HB	Protein disulfide-isomerase	608981	580624	679518	551347	651261	542000
P07305	P07305	H10_HUMAN	H1-0	Histone H1.0	447917	578937	498296	478812	516969	457877
P07315;P07316;P11844	P07315;P07316;P11844;A0A0S2A4T3;A0A0U3BWM0;A0A0X8GLL6	CRGA_HUMAN;CRGB_HUMAN;CRGC_HUMAN	CRYGA;CRYGB;CRYGC	Gamma-crystallin C	54469.7	82364.3	147507		120885	68836.4
P07332	P07332;P16591;W0S0X4;A0A024RC92;B4DUD9;E7ENM8;Q2VXS9;W0S0D3;W0S1B5;W0S4B9;Q4JFK8;W0S1J7	FES_HUMAN	FES	Tyrosine-protein kinase Fes/Fps	114277	142648	123933	137943	148519	145017
P07339	P07339;A0A1B0GV23;A0A1B0GVD5;A0A1B0GVP3;A0A1B0GW44;A0A1B0GWE8;C9JH19;V9HWI3;F8W787;H7C469;A0A0S2Z3L4	CATD_HUMAN	CTSD	Cathepsin D	144680	180560	208840	180926	463250	275849
P07355	A6NMY6;P07355;A0A024R5Z7;B3KRQ1;H0YL33;H0YM50;H0YMD0;H0YMU9;H0YMW4;H0YN28;H0YN42;V9HW65;H0YNP5	ANXA2_HUMAN	ANXA2	Annexin A2	157935	172256	167780	156808	312867	179938
P07384	P07384;A0A024R580;A0A024R5A3;B2RDI5;E9PIA9;E9PJA6;E9PJJ3;E9PLC9;E9PLX0;E9PMC6;E9PQB3;E9PRM1;E9PSA6	CAN1_HUMAN	CAPN1	Calpain-1 catalytic subunit	153875	176632	215541	124569	138361	132788
P07437	P04350;P07437;P68371;Q5SU16;Q5JP53;Q5ST81;Q8IZ29;Q8N6N5;Q9BUU9;A0A384NYT8;B3KML9;B4DE77;B4DFH6;B4DJ43;B4DXZ5;B4DY90;B4E052;B7ZAF0;B7ZAK1;Q1KSF8;Q6LC01;Q8IWP6;Q96B85;Q96HX0;A4UCT2;B4DMU8	TBB5_HUMAN	TUBB	Tubulin beta chain	1092060	1783490	1960210	865101	1369090	921885
P07477;P07478;Q8NHM4	P07477;P07478;Q8NHM4;A0A0J9YYC8;A6XMV8;A6XMV9;E7EQ64;H0Y8D1;Q3SY19;Q3SY20;Q45KI0;Q53ZX7;Q53ZX8;Q53ZX9;Q5NV56;Q6PK75;Q7Z5F3;Q86W17	TRY1_HUMAN;TRY2_HUMAN;TRY6_HUMAN	PRSS1;PRSS2;PRSS3P2	Serine protease 1			61851.2	26520.7
P07602	P07602;A0A024QZQ2;Q53FJ5;Q59EN5;Q5BJH1	SAP_HUMAN	PSAP	Prosaposin	302411	209576	258436	307572	280670	280027
P07686	P07686;A0A024RAJ6;Q5URX0	HEXB_HUMAN	HEXB	Beta-hexosaminidase subunit beta	78306.2	97274.5	94984.6	81138.5	98500.8	94972.5
P07737	P07737;K7EJ44	PROF1_HUMAN	PFN1	Profilin-1	181363	219582	670215	278199	574523	345827
P07741	P07741;H3BQB1;H3BQZ9	APT_HUMAN	APRT	Adenine phosphoribosyltransferase	1062630	1848450	1114630	1066600	859845	945992
P07814	P07814;B4DP50	SYEP_HUMAN	EPRS1	Bifunctional glutamate/proline--tRNA ligase	60482.8	53748.4	45154.1	50435.9	47971.6	54231.8
P07858	P07858;A0A024R374;A0A7I2YQK9;A0A7P0NGZ6;A8K2H4;B4DL49;E9PHZ5;E9PQM1;E9PR21;A0A7I2V440;A0A7I2V668;B3KUJ8;B4DMY4;Q6LAF9	CATB_HUMAN	CTSB	Cathepsin B	36502	32067.4	36248.4	43076.8	35816	38383.7
P07900	K9JA46;P07900;Q2VPJ6;Q8TBA7;O75322;Q86U12;Q96HX7	HS90A_HUMAN	HSP90AA1	Heat shock protein HSP 90-alpha	210957	220918	350915	229975	377487	282787
P07910	P07910;G3V2Q1;A8K9A4;B2R5W2;B2R603;B3KX96;B4DQQ2;B4DY08;D3DPI2;G3V2D6;G3V4C1;G3V4W0;G3V555;G3V575;G3V576;G3V5V7	HNRPC_HUMAN	HNRNPC	Heterogeneous nuclear ribonucleoproteins C1/C2	3556630	5229310	4075540	4890400	3874840	3926720
P07919	P07919;Q567R0	QCR6_HUMAN	UQCRH	Cytochrome b-c1 complex subunit 6, mitochondrial	86070.5	86644.2	90260.5	80813	90091	88217.5
P07948	P07948;A8K379;B4DQ79;E5RJ37;Q6NUK7	LYN_HUMAN	LYN	Tyrosine-protein kinase Lyn	151628	168790	164200	136716	162489	152773
P07954	P07954;A0A0S2Z4C3;A0A804HI24;A0A804HKE6	FUMH_HUMAN	FH	Fumarate hydratase, mitochondrial	6448.23	5782.87	4002.81	5881.94	2121.21
P07996	P07996;A0A024R9Q1;A0PJG0	TSP1_HUMAN	THBS1	Thrombospondin-1	51661.4	58195.6	55152.7	39029.5	46587.6	33701.7
P08047	P08047;C4PGM0;Q59EY3	SP1_HUMAN	SP1	Transcription factor Sp1	81388.5	62975.2	56079.8	65762.3	36750.4	60365.9
P08048;P17010	P08048;P17010;A0A024RC04;E9PEP7;B7ZKJ5;Q8WWU0;Q8WXB7	ZFX_HUMAN;ZFY_HUMAN	ZFX;ZFY	Zinc finger Y-chromosomal protein	11328.2	11320		12521.9	11000.7	11410.6
P08133	P08133;A0A0S2Z2Z6;A0A0S2Z377;A8K3Q7;B7Z582	ANXA6_HUMAN	ANXA6	Annexin A6	663614	788901	1046330	618380	892567	657566
P08174	P08174;A0A172WBW8;A0A8Q3SI51;A0A8Q3SI94;A0A8Q3WKT6;A0A8Q3WLV2;B1AP13;B1AP15;B2R658;B4DUF2;H3BLV0;Q8TD11;Q8TD12;Q8TD13	DAF_HUMAN	CD55	Complement decay-accelerating factor	17992.6	20008.7	19100.6	23715.3	20230.4	22509.4
P08195	P08195;F5GZS6;H0YFS2;A0A024R599;A0A7P0T8F1;A0A7P0T8U7;A0A7P0T9F7;A0A7P0TAN7;A0A7P0TAS6;A0A7P0TAT7;A0A7P0TBF8;A0A7P0Z4A0;A0A7P0Z4P5;B4E2Z3;F5GZI0;F5H056;F5H0E2;H0YH36	4F2_HUMAN	SLC3A2	4F2 cell-surface antigen heavy chain	22520.1	17239.1	12120	11082.8	17349.3	11396.2
P08236	P08236;B2R6X2;B4DTH9	BGLR_HUMAN	GUSB	Beta-glucuronidase	112010	145830	361678	156991	340864	237822
P08238	K9JA46;P07900;P08238;Q14568;A0A024RD80;Q58FF8;B4DGL0;B4DMA2;Q2VPJ6;Q6PK50;Q8TBA7;O75322;Q86U12	HS90B_HUMAN	HSP90AB1	Heat shock protein HSP 90-beta	490320	599770	858550	617387	843743	668890
P08240	P08240;Q6IAX9;A0A024R3M0	SRPRA_HUMAN	SRPRA	Signal recognition particle receptor subunit alpha	46440.3	41523.8	50234.3	46309.4	49916.6	56563.5
P08246	P08246;B2MUD5	ELNE_HUMAN	ELANE	Neutrophil elastase	42358900	46868800	51929900	51302500	50155400	56729800
P08311	P08311	CATG_HUMAN	CTSG	Cathepsin G	28361900	33211000	35610800	33923300	34558200	38255700
P08473	P08473;A0A6Q8PFY6;A0A7I2U302;B7ZKY6;C9IYX7	NEP_HUMAN	MME	Neprilysin	66126.5	74021	57480.7	80410.5	81833.1	78021.9
P08476	P08476;A4D1W7;Q53H39;Q9HBP0;Q5HYA2	INHBA_HUMAN	INHBA	Inhibin beta A chain	18779.4	21664.4	31188.6	26066.8	35463.2	31294.5
P08514	P08514;A0A3B3IU79;Q59FA8	ITA2B_HUMAN	ITGA2B	Integrin alpha-IIb	35435.4	36229.6	55334.1	28296.9	29474.8	33924.6
P08559	P08559;A0A024RBX9;Q53GE3;Q5JPU2;A0A8Q3WLI8;A0A8Q3WLK5;Q5JPT9;Q5JPU0;Q5JPU1	ODPA_HUMAN	PDHA1	Pyruvate dehydrogenase E1 component subunit alpha, somatic form, mitochondrial	36521.8	44000	67292.4	29815	76183.9	41366.4
P08567	P08567;Q59GZ2	PLEK_HUMAN	PLEK	Pleckstrin	255027	267838	268504	264724	250893	277044
P08571	P08571;B2R888;F1C4A7	CD14_HUMAN	CD14	Monocyte differentiation antigen CD14		30746.8	34207.5		15789.3	13940.8
P08574	P08574;Q8TBT6	CY1_HUMAN	CYC1	Cytochrome c1, heme protein, mitochondrial	123320	102488	119208	116010	130492	123653
P08575	P08575;A0A075B788;A0A8V8TLH9;E9PKH0;M3ZCP1;Q6PJK7;B4DSZ5;B4E0V3	PTPRC_HUMAN	PTPRC	Receptor-type tyrosine-protein phosphatase C	217628	243883	281731	239809	279166	235465
P08579	P08579;B5BTZ8;Q86YK2	RU2B_HUMAN	SNRPB2	U2 small nuclear ribonucleoprotein B''	43731.6	61558.6	56259.2	57352.9	64102.2	57026.5
P08603	P08603;A0A024R962;A0A024R984;A0A0D9SG88;A0A8Q3SI55;A0A8Q3SI76;A0A8Q3SI78;A0A8Q3SI99;A0A8Q3SIA1;A0A8Q3SIB6;A0A8Q3SIC3;A0A8Q3SID3;A0A8Q3SID7;A0A8Q3SID8;A0A8Q3SIE0;A0A8Q3SIE8;A0A8Q3SJ41;A0A8Q3WKW2;A0A8Q3WKW3;A0A8Q3WKW6;A0A8Q3WKW7;A0A8Q3WKX0;A0A8Q3WL05;A0A8Q3WLF7;A0A8Q3WLY2;A0A8Q3WM71;A8K5T0;Q5TFM2	CFAH_HUMAN	CFH	Complement factor H	5444.74	8503.44	4920.96	7239.07	3030.34	7280.63
P08621	P08621;A0A024QZD5;A8KAQ5	RU17_HUMAN	SNRNP70	U1 small nuclear ribonucleoprotein 70 kDa	313434	303224	244391	281268	257701	249121
P08631	P07948;P08631;H0Y3C5;J3KPD6;A8K379;A8K4G3;B4DQ79;Q6NUK7	HCK_HUMAN	HCK	Tyrosine-protein kinase HCK	253419	268396	262758	263704	220741	218476
P08637	O75015;P08637;A0A1W2PQB1;A0A2H4Z8E2;A0A2H4Z8E3;A0A2H4Z8E5;A0A3B3ISU3;A0A5A4UD02;A0A8V8TN80;A0A8V8TNB8;A0A8V8TPL1;A0A8V8TQ03;C9JC71;H0Y4U3;H0Y755;Q9UPY7	FCG3A_HUMAN	FCGR3A	Low affinity immunoglobulin gamma Fc region receptor III-A	15442.7	23756.9	23749.3	15294.8	16038.3	13177.4
P08651	O00712;P08651;Q12857;Q14938;A0A0A0MRX8;A0A1B0GU97;A0A1B0GW37;A0A1B0GWI9;A0A1B0GWJ4;A0A286YEX4;A0A2R8Y7V8;A0A590UK09;B1AKN5;B1AKN7;B1AKN8;C9JWJ8;Q5VW26;Q5VW27;Q5VW28;Q5VW30;S4R3W2;U3KQE8;A0A087WXP2;A0A0S2Z4H3;A0A590UJ82;A0A590UK73;A0A8I5KYE6;A0A8J8YL86;A0A8V8TP49;A0A8V8TP65;A0A8V8TPN0;A0A8V8TQG7;A0A8V8TQI3;A0A8V8TQV0;B1AKN6;B4DHW2;B4DRN9;B4DS74;B7Z4T6;D2DXM9;K7EJB0;K7EKH0;K7EN08;K7ESG9;Q5W0Y9;Q6FI…	NFIC_HUMAN	NFIC	Nuclear factor 1 C-type	50539.3	69986.4	64013.7	67504.4	54882	64970.1
P08670	P08670;V9HWE1;B0YJC4;B3KRK8;Q53HU8	VIME_HUMAN	VIM	Vimentin	19369300	20948000	17237900	20210300	15782100	21015800
P08697	P08697;A0A0G2JPA8;C9JMH6;A0A0J9YY65	A2AP_HUMAN	SERPINF2	Alpha-2-antiplasmin	16257.2	12219.7	14180.1		15963.8
P08708	P08708;A0A075B716;H0YN88;H3BNC9;H0YN73	RS17_HUMAN	RPS17	Small ribosomal subunit protein eS17	87372.4	56363.8	61237.6	83492.8	63062.3	84810.4
P08729	P08729;Q5XKE5;B3KY79;Q3B834;Q3KNV1;Q96GE1	K2C7_HUMAN	KRT7	Keratin, type II cytoskeletal 7						42122.3
P08754	P04899;P08754;P09471;P63096;Q96C71;A0A142CHG9;A0A1W2PP38;A0A3B3ITM0;B3KP24;B3KP89;B3KX51;H3BTM2;Q8N6I9;Q93020	GNAI3_HUMAN	GNAI3	Guanine nucleotide-binding protein G(i) subunit alpha-3	329921	435910	501888	393229	516057	405906
P08758	P08758;D6RBE9;D6RBL5;V9HWE0	ANXA5_HUMAN	ANXA5	Annexin A5	31087.1	47171.1	95134.1	40266.1	71465.2	43216.3
P08779	P08779	K1C16_HUMAN	KRT16	Keratin, type I cytoskeletal 16	180809	191768	321461	168968	581578	377283
P08865	P08865;A0A024R2L6;A0A0C4DG17;A0A8I5KQE6;A0A8V8TLA4;A0A024R7P5;A0A8V8TMP3;A0A8V8TMX1;C9J9K3	RSSA_HUMAN	RPSA	Small ribosomal subunit protein uS2	92145.5	121804	133792	142298	155026	176782
P08887	P08887;A0N0L5;A0A087WTB5;D6R9R8;H0Y9B1	IL6RA_HUMAN	IL6R	Interleukin-6 receptor subunit alpha	8363.8		11536.9		15782.3	15807.8
P08962	P08962;A0A024RB05;F8VWK8;F8W022;W6A4U0;F8VNT9;F8VV56	CD63_HUMAN	CD63	CD63 antigen	70572.7	65101.7	42943.1	78432.3	45520.5	55649.5
P09012	P09012;B2R802;M0QXK2;M0R221;M0R2B8;M0QZG7;M0R268	SNRPA_HUMAN	SNRPA	U1 small nuclear ribonucleoprotein A	245092	252135	222181	278535	228766	284605
P09110	P09110;A0A024R2M6;A0A140VJX0;B4DEN6;C9JDE9;H0Y4D4;H7C131;Q8NCW8	THIK_HUMAN	ACAA1	3-ketoacyl-CoA thiolase, peroxisomal	51114.2	68091.7	71441.7	67792.7	60384.6	77747.6
P09211	P09211;A8MX94;V9HWE9;C7DJS1;C7DJS2	GSTP1_HUMAN	GSTP1	Glutathione S-transferase P	26348.6	16979.8	37934.3	26207	37342.1	31678.5
P09234	P09234;A0A0A0MRR7;Q5TAL4;Q53G33	RU1C_HUMAN	SNRPC	U1 small nuclear ribonucleoprotein C	64194.4	51056.4	33498.6	67869.9	25490.4	44570.6
P09341	P09341;P19875;P19876;A0A024RDD9	GROA_HUMAN	CXCL1	Growth-regulated alpha protein	9870.72	12629.2	7743.57	9776.86	14335.3	14569.4
P09382	P09382;A0A0B6XK00;A0A384MR27;F8WEI7	LEG1_HUMAN	LGALS1	Galectin-1	236525	199453	200580	190161	175395	173309
P09429	P09429;B2RPK0;A0A024RDR0;A0A286R9D9;B7Z965;Q59GW1;Q5T7C4;A0A286R9F1;B3KQ05;D3DQY9;Q75MM1	HMGB1_HUMAN	HMGB1	High mobility group protein B1	1697560	1155240	1089040	1737700	744403	1346190
P09467	O00757;P09467;A0A3B3IUC7;B2RE74;Q2TU34	F16P1_HUMAN	FBP1	Fructose-1,6-bisphosphatase 1	42240.7	34531.3	36948.6	31073.7	31098.9	32896.3
P09493	P06753;P07951;P09493;P67936;M1VPF4;A0A024R5W6;A0A0K0K1I0;A0A0S2Z4G4;A0A0S2Z4G6;A0A2R2Y2Q3;B7Z596;D9YZV4;D9YZV5;D9YZV7;F5H7S3;H0YK48;H0YKJ4;H7BYY1;J3KN67;Q6ZN40;V9HW56;A0A087WWU8;A0A0S2Z4G8;A0A0S2Z4I4;A0A2R8Y5V9;A0A2R8YE05;A0A2R8YEU4;A0A2R8YGX3;A0A2R8YHD2;A0A494BZZ2;A0A494C0G0;A0A494C0P6;A7XZE4;B2RDE1;B4DGC2;B4DTB1;B4DTK3;B4DVY2;B7Z722;C9IZA2;D6R904;H0YKP3;H0YKX5;H0YL80;K7ENT6;Q15657;Q1ZYL5;Q59GR8…	TPM1_HUMAN	TPM1	Tropomyosin alpha-1 chain	1129500	1582080	2910000	1496270	2605310	1538840
P09496	P09496;C9J8P9;F8WF69	CLCA_HUMAN	CLTA	Clathrin light chain A	150788	256924	321469	340702	343274	321140
P09497	P09497;A0A024R7S3	CLCB_HUMAN	CLTB	Clathrin light chain B	128383	125823	133437	155927	127339	135680
P09525	P09525;Q6P452;B4DDZ4;B4DE02;Q59FK3;V9HW59	ANXA4_HUMAN	ANXA4	Annexin A4	28842.4	45888.5	56005.9	40215.4	61912.4	46164.3
P09543	P09543;A0A024R1T5;B4DI06;B4DFN6	CN37_HUMAN	CNP	2',3'-cyclic-nucleotide 3'-phosphodiesterase	104564	94950.9	109121	142752	116521	144174
P09601	P09601;Q6FH11;B2R7U4;F2YMD9;Q96DI8;A0A7I2V277;A0A7I2V3M0	HMOX1_HUMAN	HMOX1	Heme oxygenase 1	6067.7	9031.59	6238.85	6993.25	12823.7	8065.54
P09622	P09622;A0A024R713;B4DFL1;B4DMK9;E9PEX6	DLDH_HUMAN	DLD	Dihydrolipoyl dehydrogenase, mitochondrial	103456	53477.5	65077.1	119497	77897.4	120848
P09651	P09651;A0A024RAZ7;A0A024RB53;A0A2R8Y4L2;A0A7I2V2L6;A0A7I2V3R8;A0A7I2V3W0;F8VZ49;F8W6I7;Q0VAC0;Q6IPF2;A0A024RC46;A0A7I2V334;A0A7I2V5H0;A0A7I2V5T1;A0A7I2YQX9;F8VTQ5;H0YH80;Q3MI39;Q9BSM5	ROA1_HUMAN	HNRNPA1	Heterogeneous nuclear ribonucleoprotein A1	336712	390931	432344	423592	354905	380810
P09661	P09661;H0YKK0;Q53G21;Q53G61;Q6NVW9	RU2A_HUMAN	SNRPA1	U2 small nuclear ribonucleoprotein A'	176231	217874	155351	167976	152481	191943
P09668	P09668;A0A087X0D5;E9PKT6;A0A7I2V2L7;A0A7I2V3E8;A0A7I2V4X5;A0A7I2V673;A0A7I2YQ92;A0A7I2YQX6;Q68D46;Q6IBC3;Q6LAF8	CATH_HUMAN	CTSH	Pro-cathepsin H	11053.8			13833.7	15425.3	13766.7
P09669	P09669;A0A024R9B7	COX6C_HUMAN	COX6C	Cytochrome c oxidase subunit 6C	47950.8	58516.1	56231.8	47178.5	59651.4	69713.7
P09769	P09769;B7Z6W7;P78483	FGR_HUMAN	FGR	Tyrosine-protein kinase Fgr	212868	246583	215524	182610	196462	190453
P09871	P09871;A8K2N0;B3KNX0;F8WCZ6	C1S_HUMAN	C1S	Complement C1s subcomponent	1536130	2444540	2116280	2020480	2252360	3438980
P09874	A0A024R3T8;P09874;A0A7I2V3E1;B2R5W3;B4E0E1;A0A7I2V5E9;A0A7I2V625;Q05D33;Q6PJL0	PARP1_HUMAN	PARP1	Poly [ADP-ribose] polymerase 1	47678.4	43988.2	35326.3	39115.9	19107.7	35114.3
P09913	P09913;Q8IZ03;A0A087X279;A0A7P0T8B3;A0A7P0T8R6;A0A7P0TAT2;B4DTZ5;Q05DN2	IFIT2_HUMAN	IFIT2	Interferon-induced protein with tetratricopeptide repeats 2	45541.6	35336.5	33963.3	39669.5	42696.6	48063.4
P09917	P09917	LOX5_HUMAN	ALOX5	Polyunsaturated fatty acid 5-lipoxygenase	83963	87314.6	76511.7	71774.7	71998.4	82964.5
P09960	P09960;A0A140VK27;B4DEH5;Q59ES1	LKHA4_HUMAN	LTA4H	Leukotriene A-4 hydrolase	68853.2	110048	243619	142535	186013	138767
P09972	P09972;A0A024QZ64;A8MVZ9;B7Z1N6;B7Z1Y2;B7Z1Z9;B7Z3K7;B7Z3K9;J3KSV6;J3QKP5;K7EKH5	ALDOC_HUMAN	ALDOC	Fructose-bisphosphate aldolase C	57154.2	68532.5	74234	42853.8	61164.4	50692.8
P0C0L4;P0C0L5	P0C0L4;P0C0L5;A0A0G2JL54;F5GXS0;A0A0G2JPR0;A0A140TA29;A0A140TA32;A0A140TA44;A0A140TA49;A0A3B3ISA6;B4DDH0;B4E344;Q9UM89	CO4A_HUMAN;CO4B_HUMAN	C4A;C4B	Complement C4-A	6746.8		8597.94	11258.4	9255.57	13045.7
P0C0S5;Q71UI9	P0C0S5;Q71UI9	H2AV_HUMAN;H2AZ_HUMAN	H2AZ1;H2AZ2	Histone H2A.Z	2440560	3622410	2246590	2813190	2002190	2105660
P0C0S8;P20671;Q6FI13;Q96KK5;Q99878	P04908;P0C0S8;P20671;Q16777;Q6FI13;Q7L7L0;Q93077;Q96KK5;Q99878;Q9BTM1;A0A024R017;A0A024RAS2;A0A0U1RR32;A0A0U1RRH7;A3KPC7;A4FTV9;B2R5B3;B4E0B3;H0YFX9;Q08AJ9	H2A1D_HUMAN;H2A1H_HUMAN;H2A1J_HUMAN;H2A1_HUMAN;H2A2A_HUMAN	H2AC11;H2AC12;H2AC14;H2AC18;H2AC7	Histone H2A type 1	34855.9	56802.2	79641.8	60190.7	57455.8	88104
P0C2W1	P0C2W1;C9JLC0	FBSP1_HUMAN	FBXO45	F-box/SPRY domain-containing protein 1					15390.3	14346
P0C5Y4;Q07627;Q8IUG1;Q9BYS1	Q07627;Q8IUG1;Q9BYS1;P0C5Y4	KRA11_HUMAN;KRA13_HUMAN;KRA14_HUMAN;KRA15_HUMAN	KRTAP1-1;KRTAP1-3;KRTAP1-4;KRTAP1-5	Keratin-associated protein 1-4	8835.96			3651.9	1834.55
P0C7H8;Q9BYR9;Q9BYT5;Q9BYU5	Q9BYR9;P0C7H8;Q9BYT5;Q9BYU5;F5H1T9	KRA21_HUMAN;KRA22_HUMAN;KRA23_HUMAN;KRA24_HUMAN	KRTAP2-1;KRTAP2-2;KRTAP2-3;KRTAP2-4	Keratin-associated protein 2-3	59572.4			29658.4	6350
P0C7V6;Q3ZLR7	P0C7V6;Q3ZLR7;A0A7I2YQ69	SP201_HUMAN;SP202_HUMAN	SUPT20HL1;SUPT20HL2	Putative transcription factor SPT20 homolog-like 2			3043.66
P0CG12	P0CG12;L0R4W3	DERPC_HUMAN	DERPC	Decreased expression in renal and prostate cancer protein	232204	254651	206563	199036	201315	191245
P0CG39	A0JP26;Q6S8J3;A5A3E0;B2RU33;A0A0A6YYL3;P0CG38;P0CG39;Q6S545;Q6S5H5;Q6S8J7;A6NI47;H3BUK9;A0A087WXQ7;A0A087X187;A0A0C4DH93;A0A0D9SFE8;A0A0G2JMU2;A0A0G2JQ08;A0A0G2JQB7;A0A0G2JRD4;A6NC16;D7UEQ8;Q495V5;Q495V6	POTEJ_HUMAN	POTEJ	POTE ankyrin domain family member J	41286.9	87753.3	110090	48600	74126	50322.5
P0CG47;P0CG48	P0CG47;P0CG48;Q5U5U6;A8K674;B4DV12;F5GXK7;F5GYU3;F5H265;F5H2Z3;F5H388;F5H6Q2;F5H747;J3QKN0;J3QS39;L8B196;L8B4I8;L8B4J3;L8B4M0;L8B4R0;L8B4Z6;Q59EM9;Q5PY61;Q5UGI3;Q66K58;Q96C32;Q96H31;Q96MH4;Q9UFQ0	UBB_HUMAN;UBC_HUMAN	UBB;UBC	Polyubiquitin-B		4965.6
P0CJ78	P0CJ78	ZN865_HUMAN	ZNF865	Zinc finger protein 865	8253.88	9686.42	3966.88	5204.69		27344.2
P0DJI8	P0DJI8;D3DQX7;E9PQD6	SAA1_HUMAN	SAA1	Serum amyloid A-1 protein		13209.9	12550.3	15845.7		14192.6
P0DJI9	P0DJI9	SAA2_HUMAN	SAA2	Serum amyloid A-2 protein		22811.7	33999.4	15989.5	28111.8	24430.2
P0DMV8;P0DMV9	P0DMV8;P0DMV9;P34931;A0A0G2JIW1;A0A1U9X7W4;A0A1U9X7W7;A0A1U9X7X4;A0A1U9X7X9;A8K5I0;B2RCQ9;B3KTT5;B4DFN9;B4DI39;B4DI54;B4DNT8;B4DNX1;B4DVU9;B4DWK5;B4E1S9;B4E1T6;B4E388;Q53FA3;Q59EJ3;V9GZ37	HS71A_HUMAN;HS71B_HUMAN	HSPA1A;HSPA1B	Heat shock 70 kDa protein 1A	270924	315091	343913	367421	399546	312494
P0DOY2;P0DOY3	P0CG04;P0DOY2;P0DOY3;A0M8Q6;P0CF74;B9A064;P0DOX8;A0A0B4J231;A0A5E4;A0A5H1ZRQ4;A0A5H1ZRQ7;A0M8Q9;A2NUT2;Q567P1;Q5CZ94;Q6DHW4;Q6GMV7;Q6GMV8;Q6GMW3;Q6GMW4;Q6GMW6;Q6GMX3;Q6GMX4;Q6IN99;Q6IPQ0;Q6NS95;Q6P2J1;Q6P5S3;Q6PIK1;Q6PIQ7;Q6PJG0;Q6PJR7;Q7Z2U7;Q8N355;Q8N5F4;Q8NEJ1;Q8TCJ5;Q96E61;S6AWE6;S6B286;S6B2B0;S6BAN6;S6BAP8;S6BAR0;S6BGD6;S6BGF9;S6C4R7;S6C4S2	IGLC2_HUMAN;IGLC3_HUMAN	IGLC2;IGLC3	Immunoglobulin lambda constant 2	70937.9	68893.3	74562.3	65708.1	43251.1	50834.3
P0DP23	B4DJ51;P0DP23;P0DP24;P0DP25;A0A590UJI2;A0A9K3Y7M0;B2RDW0;E7EMB3;G3V361;Q96HY3;Q9BRL5	CALM1_HUMAN	CALM1	Calmodulin-1	632025	438585	592607	567884	658449	586618
P0DP57	P0DP57	SLUR2_HUMAN	SLURP2	Secreted Ly-6/uPAR domain-containing protein 2		1306.65			8640.18
P10124	P10124;A0A024QZL1	SRGN_HUMAN	SRGN	Serglycin	31371.6	27426.6	34781.3	25768.6	23082.5	33476.3
P10144	P10144;E9PRD7;J3KPK2;J3KQ52;Q6XGZ3	GRAB_HUMAN	GZMB	Granzyme B	16446.4	9799.15	14891.7	11961.4	11359.6	13999.8
P10145	P10145;A0A024RDA5;C9J4T6	IL8_HUMAN	CXCL8	Interleukin-8	403504	325619	252228	435421	256179	396740
P10153	P10153;Q12762;W0UV60;W0UV96	RNAS2_HUMAN	RNASE2	Non-secretory ribonuclease	11337700	11970600	14994500	13737800	13358700	18968700
P10155	P10155;A0A024R983;B3KN94	RO60_HUMAN	RO60	RNA-binding protein RO60	610139	525133	653374	616866	669754	595265
P10176	P10176;Q53XN1;U3KQK5	COX8A_HUMAN	COX8A	Cytochrome c oxidase subunit 8A, mitochondrial	37567	42101.3	32006.5	35647.1	30456.2	32298.7
P10253	P10253;A0A024R8Q1	LYAG_HUMAN	GAA	Lysosomal alpha-glucosidase	2780.96	3313.95	5156.24	5928.29	9192.94	9639.1
P10276	A8K3H3;P10276;P13631;Q6I9R7;A8MUP8;F1D8N9;A0A068L529;A0A0A0VEB4;A8K840;B3KUX3;B4E1J4;B7Z4T4;B7Z6W3;E3UVQ2;E3VSK7;F1D8P1;Q15156;Q658K5;A0A9E8DG70	RARA_HUMAN	RARA	Retinoic acid receptor alpha	4116.7				5861.74	5953.56
P10321	P01889;P10321;B8YBG3;C1K0Y5;C5IYE4;C9E8V9;Q5D1W8;Q5QT33;A0A060VCU7;A0A060VCV0;A0A060VCV3;A0A060VCV6;A0A060VCX7;A0A060VCY2;A0A060VCY4;A0A060VCZ2;A0A060VD00;A0A060VD06;A0A060VD24;A0A060VD27;A0A060VG26;A0A060VG30;A0A060VG58;A0A060VG62;A0A060VG64;A0A060VHD5;A0A060VHE3;A0A060VHG3;A0A060VHI0;A0A060VHI5;A0A061DEZ3;A0A075MGT0;A0A076FQ79;A0A078MYS4;A0A090KEY9;A0A090KF00;A0A090KF14;A0A090KF41;A0A090KF65;A0…	HLAC_HUMAN	HLA-C	HLA class I histocompatibility antigen, C alpha chain	29134.5	49144	59495.7	47246.7	59880.4	47929
P10398	L7RRS6;P04049;P10398;P15056;A0A024R178;A0A0S2Z4L5;A0A0S2Z559;A0A2R8Y8E0;A0A2R8YDP5;A0A2U3TZI2;H7C560;A0A0S2Z3F2;A0A1W6S962;A0A2R8Y492;A0A8I5KQV4;A0A8I5KS16;A0A8I5KSB0;A0A8I5KSV6;A0A8I5KYC4;A0A8I5QKU8;A0A8I5QKZ6;B4E0X2;D7RF68;Q5IBP5;Q96II5;A0A2R8Y679;B4DV85;B4E1N6;C7TPG7;D7PBN3;D7PBN4;H7C4S5;I6TRR8	ARAF_HUMAN	ARAF	Serine/threonine-protein kinase A-Raf	75595.6	81173.2	83949.3	82065.4	81667.5	88387.1
P10412	P10412;A3R0T7;A3R0T8;B2R984;Q4VB24	H14_HUMAN	H1-4	Histone H1.4	3511110	4379280	2680460	3802690	2676390	4472360
P10515	P10515;A0A7P0Z4G4;E9PEJ4;H0YDD4;Q86YI5;A0A024R3D8;A0A7P0T997;A0A7P0TA47;A0A7P0TAG1;A0A7P0TAX2;A0A7P0TBE2;A0A7P0TBK2;B4DJX1;B4DLQ2;B4DS43	ODP2_HUMAN	DLAT	Dihydrolipoyllysine-residue acetyltransferase component of pyruvate dehydrogenase complex, mitochondrial	49707.1	61634.4	68359.8	49551.7	67740.1	55240.4
P10599	P10599;H9ZYJ2	THIO_HUMAN	TXN	Thioredoxin	163079	151933	292397	201521	587992	248256
P10606	P10606;A0A384NL93;Q6FHJ9	COX5B_HUMAN	COX5B	Cytochrome c oxidase subunit 5B, mitochondrial	609238	701279	499711	629482	448611	500353
P10619	P10619;A0A7I2V4K5;Q59EV6;X6R5C5;X6R8A1;B4E324	PPGB_HUMAN	CTSA	Lysosomal protective protein	22920.4	31978.2	23422.3	46131.4	52807.5	32729.5
P10620	P10620;A0A024RAX2;Q6LET6;F5H6X2;F5H7F6	MGST1_HUMAN	MGST1	Microsomal glutathione S-transferase 1	99479.2	89724.9	82435.6	103765	122864	109483
P10644	P10644;B2R5T5;Q68DQ4	KAP0_HUMAN	PRKAR1A	cAMP-dependent protein kinase type I-alpha regulatory subunit	43775.9	59487.4	70411	43832.9	62934.2	55963.9
P10768	P10768;A0A140VJJ2;H7BZT7;U3KQT1;X6RA14	ESTD_HUMAN	ESD	S-formylglutathione hydrolase			5300.11		9735.72	10659.3
P10809	P10809;A0A024R3X4;A0A7I2V2X6;A0A7I2V599;A0A7I2YQK6;B3GQS7;B7Z4F6;B7Z597;B7Z5E7	CH60_HUMAN	HSPD1	60 kDa heat shock protein, mitochondrial	49265	58121.3	74615.8	74873.6	82337.3	72551.6
P10914	P10914;Q6FHN8;X5D3F6;A0A7P0T9W2	IRF1_HUMAN	IRF1	Interferon regulatory factor 1	2655.98
P11021	P11021;V9HWB4;A0A7P0TAI0	BIP_HUMAN	HSPA5	Endoplasmic reticulum chaperone BiP	215699	235809	312735	221861	334932	235953
P11049	P11049	CD37_HUMAN	CD37	Leukocyte antigen CD37	32883	33468.5	37655.6	45590.1	45468.9	46040.5
P11142	P11142;V9HW22;Q96BE0;Q96IS6;A8K7Q2;B3KTV0;B4E1Q1;E9PKE3;E9PNE6;E9PS65;Q53GZ6;Q96H53;Q9NWW3;Q9NZ87	HSP7C_HUMAN	HSPA8	Heat shock cognate 71 kDa protein	242349	224553	246946	241997	274279	286922
P11166	P11166;B3KVN0;Q59GX2;B4DKW1	GTR1_HUMAN	SLC2A1	Solute carrier family 2, facilitated glucose transporter member 1	29576.4	44104.6	44600.4	36272.3	62957.1	52937.2
P11169	P11169;Q8TDB8;B7Z5A7;B7Z5J8;B7Z966;Q59F54	GTR3_HUMAN	SLC2A3	Solute carrier family 2, facilitated glucose transporter member 3	55944.4	78291.6	116747	110626	138070	97403.9
P11171	P11171;Q9H4G0;Q9Y2J2;A0A2R8Y570;A0A2R8Y5G2;A0A2R8Y5Z6;A0A2R8Y6G5;A0A2R8YFR9;A0A2U3TZH6;A0A3B3IU06;A0A2R8Y7N0;A0A2R8Y7Y3;A0A2R8YD30;A0A0A0MRA8;A0A0C4DH22;A0A1B0GTF8;A0A1B0GTW6;A0A1B0GWG0;A0A2R8Y420;A0A2R8Y6D0;A0A2R8YCW8;A0A3B3ITC5;A0A3B3ITP0;A0A3B3IUD6;A0A994J847;A8K968;Q1WWM3;Q29RX4;Q4VB86;Q59F12;A0A2R8Y6T6;B2RB02;B3KUB6;B3KY28;B7Z653;Q4VB87;Q4VXN0;Q4VXN1;Q96HL7	EPB41_HUMAN	EPB41	Protein 4.1	34929.1	77433.4	73042	66503.4	71917.8	59283.8
P11172	P11172;A8K5J1;B5LY69;B5LY71;B5LY67;E9PFD2	UMPS_HUMAN	UMPS	Uridine 5'-monophosphate synthase	24643.3	25112.4	37558.8	31862.2	35574.1	31644.6
P11177	P11177;A0A384MDR8;C9J634;F8WF02;Q59G68	ODPB_HUMAN	PDHB	Pyruvate dehydrogenase E1 component subunit beta, mitochondrial	20342.9	16453.1	22255.7	20091.7	26043.4	19596.6
P11215	P11215	ITAM_HUMAN	ITGAM	Integrin alpha-M	4090160	4776180	4251790	4050470	3847870	4325530
P11216	P11216;B4DSD8;Q59GM9	PYGB_HUMAN	PYGB	Glycogen phosphorylase, brain form	60147.6	79069	121223	61464.2	136331	70303.4
P11233	P11233;H7C3P7	RALA_HUMAN	RALA	Ras-related protein Ral-A	23010.7	15197.8	24703.3	11968.5	23308.5	17733.9
P11234	P11233;P11234;A0A024RAG3;C9J6B1;C9JPE8;C9JQB3;C9JYR1;H7C3P7	RALB_HUMAN	RALB	Ras-related protein Ral-B	108400	74624.4	166985	110341	154965	111252
P11277	P11277;A0A024R674;B2RMN7;Q59FP5;H0YJE6;Q8WX82	SPTB1_HUMAN	SPTB	Spectrin beta chain, erythrocytic	103471	171211	329166	74126.9	188398	108397
P11279	P11279;A0A024RDY3;B3KRY3	LAMP1_HUMAN	LAMP1	Lysosome-associated membrane glycoprotein 1	91731.6	85514.3	69878.1	91258.6	126919	90224.8
P11308	P11308;A8MX39;A8MZ24;B5MDW0;B2Y833;B4DN83;B4E3C5;C7SRP7;C7SRP8	ERG_HUMAN	ERG	Transcriptional regulator ERG	6832.61		8516.05
P11310	A0A0S2Z366;P11310;B7Z9I1;Q5T4U5;B4DWX6;Q5HYG7;A0A7P0T8J9;A0A7P0T932;A0A7P0TA39;A0A7P0TA63;A0A7P0TAB2;A0A7P0TB51;A0A7P0TBD1;E9PJM9;F6YB23	ACADM_HUMAN	ACADM	Medium-chain specific acyl-CoA dehydrogenase, mitochondrial	34533.4	24735.4	33166.6	23262.4	30427.1	24862
P11387	P11387;B9EG90	TOP1_HUMAN	TOP1	DNA topoisomerase 1	430672	469005	357888	466866	309067	453457
P11388	P11388;A0A4D6UXC9	TOP2A_HUMAN	TOP2A	DNA topoisomerase 2-alpha	8025.97			13446.2		7904.73
P11413	P11413;A0A384NL00;E7EUI8;A0A4P8W0G4;A0A8G1M3Q3;A0A8Q3SIN6;A0A8Q3SIS5;A0A8Q3SJB9;A0A8Q3WL95;A8K8D9;B4DYA7;Q2Q9B7;Q2Q9H2;Q2VF42	G6PD_HUMAN	G6PD	Glucose-6-phosphate 1-dehydrogenase	301168	404391	444023	299415	353022	314645
P11441	P11441;Q5HY81	UBL4A_HUMAN	UBL4A	Ubiquitin-like protein 4A	44673.7	32661.6	60676.5	56581.8	49532	55780.2
P11498	P11498;A0A024R5C5;E9PRE7;A0A494C016;A0A494C0T2;A0A494C101	PYC_HUMAN	PC	Pyruvate carboxylase, mitochondrial			14244.7	1335.56
P11586	P11586;A0A8V8TKS0;A0A8V8TKT4;A0A8V8TL50;A0A8V8TMA4;B7Z809;F5H2F4;V9GYY3;V9GZ78;A0A494C1T2	C1TC_HUMAN	MTHFD1	C-1-tetrahydrofolate synthase, cytoplasmic	110078	136377	183420	149395	188138	168852
P11678	P11678	PERE_HUMAN	EPX	Eosinophil peroxidase	9151590	6974720	8740090	8023500	6414150	10267800
P11717	P11717;Q59EZ3;A0A7I2V381	MPRI_HUMAN	IGF2R	Cation-independent mannose-6-phosphate receptor	63006.7	70315.5	83348.7	78299.7	84333.3	81894.4
P11766	P11766;Q6IRT1;Q2VIM7;Q5U043;Q6FI45;H0YAG8	ADHX_HUMAN	ADH5	Alcohol dehydrogenase class-3	23087.1	20140.3			43743.9
P11908	P11908;P21108;A0A0B4J207;A0A140VK41;B2R860;D3YTJ7;H7C540	PRPS2_HUMAN	PRPS2	Ribose-phosphate pyrophosphokinase 2	42912	40016.8	50823.1	46563.3	46784.8	54411.7
P11940	P11940;Q9H361;A0A024R9C1;A0A087WTT1;A0A7I2V4N4;A0A7I2YQ88;A0A7I2YQE4;E7EQV3;E7ERJ7;H0YAR2;Q5VX58;A0A7I2V649;A0A7I2YQ90;B3KT93;B4DQX0;B4DZW4;H0YAS6;H0YAS7;H0YB75;H0YC10;L0R533;Q2VIP3;Q3ZCS4	PABP1_HUMAN	PABPC1	Polyadenylate-binding protein 1	117421	126719	127556	117503	122610	128506
P12004	P12004;Q6FHF5;Q6FI35	PCNA_HUMAN	PCNA	Proliferating cell nuclear antigen	61839.8	57408.2	63043.1	54043.8	72068	71007.5
P12035	P12035	K2C3_HUMAN	KRT3	Keratin, type II cytoskeletal 3	10017.9	9964.92	9461.85		19702	7287.32
P12081	P12081;P49590;A0A2R8Y3N3;A0A2R8Y5P7;A0A2R8Y6I1;A0A6Q8PF07;A0A6Q8PF47;A0A6Q8PFF2;A0A6Q8PHA5;B2R7G6;B3KWE1;E7ETE2;Q52NV4;A0A2R8Y4X6;A0A2R8Y5E8;A0A6Q8PFG9;A0A6Q8PFN6;D6RJE6	HARS1_HUMAN	HARS1	Histidine--tRNA ligase, cytoplasmic	122070	135434	145378	156292	178758	146792
P12236	P12236;Q6I9V5;Q59EI9	ADT3_HUMAN	SLC25A6	ADP/ATP translocase 3	13982.8	44890.4	42957.2	34921.6	38565.1	35877.1
P12259	P12259;A0A0A0MRJ7	FA5_HUMAN	F5	Coagulation factor V	117794	132229	110533			15297.5
P12268	P12268;A0A384N6C2;E7ETK5;H0Y4R1;A0A7I2V2T3;A0A7I2YQK5;A0A994J749	IMDH2_HUMAN	IMPDH2	Inosine-5'-monophosphate dehydrogenase 2	105009	137297	160352	100568	156666	117600
P12270	P12270;A0PJC9;Q504U6;Q58F23	TPR_HUMAN	TPR	Nucleoprotein TPR	143120	124361	100092	122987	94351.3	122691
P12273	P12273	PIP_HUMAN	PIP	Prolactin-inducible protein	23606	15635.2	48401.6	19348.7	41590.1	18128.9
P12314	P12314;C9JSN8	FCGR1_HUMAN	FCGR1A	High affinity immunoglobulin gamma Fc receptor I	20557	21534.6	15567.4	19061.6	16004.1	27613.1
P12318	P12318;P31994;P31995;A0A024R8X8;A0A346JF56;A0A8V8TN00;A0A8V8TN30;A0A8V8TPS4;Q8IU78;Q8IU79;Q8IXE8;Q8IXE9;V9GY83	FCG2A_HUMAN	FCGR2A	Low affinity immunoglobulin gamma Fc region receptor II-a	33205.7	53412.5	44087.5	59471.9	35168.8	52051.8
P12429	P12429;D6RA82;D6RFJ9	ANXA3_HUMAN	ANXA3	Annexin A3	132077	159448	333424	160589	368810	185353
P12524;P12525	P12524;P12525;B4DL45	MYCL_HUMAN;MYCP1_HUMAN	MYCL;MYCLP1	Protein L-Myc	34040.7	73753.4	69048.4	77340.1	109382	87662.2
P12544	P12544	GRAA_HUMAN	GZMA	Granzyme A	44809.8	29164.7	29137.3	46002.9	26714.1	24117.8
P12814	P12814;A0A024R694;A0A7I2V4Y4;A0A804HII9;A0A804HIN7;A0A804HJU8;A0A804HK61;A0A804HKE2;A0A804HL31;A0A804HLD0;A0A804HLF4;B7Z565;H9KV75;Q86TX4	ACTN1_HUMAN	ACTN1	Alpha-actinin-1	1456170	1733660	2853280	1841330	2502960	1891320
P12829	P12829;A0A1C7CYY4;I3L1K6;I3L3U1;I3L532	MYL4_HUMAN	MYL4	Myosin light chain 4	37619.4	15925.6	16266.4	37825.8	16882.6	26320.3
P12838	P12838	DEF4_HUMAN	DEFA4	Defensin alpha 4	71516.2	36343.9	41035.5	95562.3
P12956	P12956;A0A024R1N4;B1AHC9;B2RDN9;B4DE32;B4E356	XRCC6_HUMAN	XRCC6	X-ray repair cross-complementing protein 6	480564	535742	402983	473158	349744	455178
P13010	P13010;C9JZ81;H7C0H9;Q53TC2	XRCC5_HUMAN	XRCC5	X-ray repair cross-complementing protein 5	383522	433172	345114	428713	312495	426149
P13073	P13073;H3BN72;H3BNV9;H3BNI5;Q86WV2	COX41_HUMAN	COX4I1	Cytochrome c oxidase subunit 4 isoform 1, mitochondrial	94065.6	167667	127172	104606	107174	121626
P13164	P13164;Q01628;Q01629;E9PQN9;A0A024R210;A0A7P0T8E0;A0A7P0T953;A0A7P0T9Q3;E9PS44;H7BYV1;H9NKY4;H9NL12;H9NL19;Q6IBB0	IFM1_HUMAN	IFITM1	Interferon-induced transmembrane protein 1	226386	174589	172268	148658	96561.4	195255
P13284	P13284;A0A024R7N7;A6XNE3;A8K686	GILT_HUMAN	IFI30	Gamma-interferon-inducible lysosomal thiol reductase	12387	6351.61	7227.16	12391.2	17653.1	7300.48
P13473	P13473;B4E2S7;B7Z2R9;H0YCG2;B4DF49	LAMP2_HUMAN	LAMP2	Lysosome-associated membrane glycoprotein 2	144280	79660	160430	96532.4	238725	206510
P13489	P13489;A0A140VJT8;E9PIK5;E9PIM9;E9PLZ3;E9PMJ3;A0A024RC87;E9PMA9;E9PMI1;E9PR82	RINI_HUMAN	RNH1	Ribonuclease inhibitor	144841	139515	199185	124738	149180	151026
P13498	P13498;A0A8Q3SIJ9;A0A8Q3SJ80;A0A8Q3WL20;A0A8Q3WL27;A0A8Q3WLM1;H3BNP7;H3BPX1;H3BPZ7;H3BR52	CY24A_HUMAN	CYBA	Cytochrome b-245 light chain	1265630	1664570	1536390	1496280	1337560	1409570
P13639	P13639;B4DRE8;Q6PK56;Q8TA90	EF2_HUMAN	EEF2	Elongation factor 2	400313	415961	385628	463523	392698	429979
P13645	P13645;A0A1B0GVI3	K1C10_HUMAN	KRT10	Keratin, type I cytoskeletal 10	2886760	3734510	11366700	4610120	52827200	13026500
P13646	P13646;P19012;Q99456;A8MT21;K7ERE3;A0A3B3ITG2;A1A4E9;B3KVF5;B4DL17;C9JTG5;K7EMD9	K1C13_HUMAN	KRT13	Keratin, type I cytoskeletal 13	43415.5	52203.6	37284.8	26205.2	118238	187424
P13647	P13647;B4DL32;B4E1T1;H0YI76;H0YIN9	K2C5_HUMAN	KRT5	Keratin, type II cytoskeletal 5	2191350	2818460	5815520	2568210	26182200	6852200
P13667	P13667;A0A090N8Y2;A0A499FI48;C9JMN9	PDIA4_HUMAN	PDIA4	Protein disulfide-isomerase A4	88681.2	111245	108121	110472	99533.3	106092
P13693	P13693;A0A024RDY2;A0A0B4J2C3;A0A0P1J1R0;E9PJF7;J3KPG2;Q56UQ5;Q5W0H4;Q9NXW1	TCTP_HUMAN	TPT1	Translationally-controlled tumor protein	33777.9	33437.2	62987.2	33553.9	57508.2	46839.4
P13716	A0A140VJL9;P13716;Q6ZMU0;A0A024R877;B7Z3I9;B7ZBK6	HEM2_HUMAN	ALAD	Delta-aminolevulinic acid dehydratase	37545.9	56050.2	69481.7	43129.5	71232.5	47520.4
P13727	P13727	PRG2_HUMAN	PRG2	Bone marrow proteoglycan	13813300	11397700	15100300	14585700	10192400	15547700
P13796	P13796;A0A024RDT4;B3KUI1;Q53FI1;V9HWJ7	PLSL_HUMAN	LCP1	Plastin-2	1467450	1511820	2692120	1569990	2468770	1694700
P13797	P13796;P13797;A0A024RDT4;B3KUI1;B4DG31;B4DI60;B4DPU6;B4DPW9;H7C4N2;Q53FI1;Q53GY0;Q59GX5;Q96HI1;V9HWJ7	PLST_HUMAN	PLS3	Plastin-3	57493.2	61295.3	91077.1	59878.9	81280.2	60667.4
P13798	P13798;C9JIF9;H7C1U0	ACPH_HUMAN	APEH	Acylamino-acid-releasing enzyme	46378.6	72875.5	131011	57787.6	130930	73267.3
P13804	P13804;A0A0S2Z3L0;A0A0S2Z3M4;A0A8I5KUF3;A0A8I5KVL5;A0A8I5KYH4;A0A8I5KYP7;H0YKF0;H0YLU7;H3BV91;A0A8I5KU27;J3KN60	ETFA_HUMAN	ETFA	Electron transfer flavoprotein subunit alpha, mitochondrial		8827.37	11535.6	10337.1	16407.9	23322.7
P13807	P13807;A8K6K7;B7Z255;B7Z6I6;B7Z806;Q53ER0	GYS1_HUMAN	GYS1	Glycogen [starch] synthase, muscle	17081.7	37965.9	62120.5	14080	40728.8	40374.4
P13861	P13861;A0A024R2W3;A0A0S2Z472;A8KAH7;H7C1L0	KAP2_HUMAN	PRKAR2A	cAMP-dependent protein kinase type II-alpha regulatory subunit	25734.6	21919.6	28889.1	23533	30917.1	16543.4
P13984	P13984;A0A024RDU9	T2FB_HUMAN	GTF2F2	General transcription factor IIF subunit 2	33286.8	34691.7	28653.5	28730.4	32578.9	33601.9
P13987	P13987;A0A2U3TZL5;A0A3G2LMJ8;A0A3G2LMK3;A0A3G2LMK5;A0A3Q8TLE1;E9PNW4;H0YET2;Q6FHM9	CD59_HUMAN	CD59	CD59 glycoprotein	22993.1	22255.3	26056.3	32831	27497.9	33759.3
P14136	P08670;P14136;V9HWE1;A0A1W2PR46;A0A1W2PRT3;A0A1X7SBR3;B0YJC4;B0YJC5;B3KRK8;B4DJW0;B4E192;Q53HU8	GFAP_HUMAN	GFAP	Glial fibrillary acidic protein	3590320	3896620	2747190	4162080	2432030	3306180
P14151	P14151;A0A0H5AY34;B4DQA0;Q8WW79	LYAM1_HUMAN	SELL	L-selectin	40594.4	43415	33918.2	30066.7	44186.9	37657.8
P14174	P14174;I4AY87	MIF_HUMAN	MIF	Macrophage migration inhibitory factor	51662.4	31913.3	64651.7	73667.2	100983	57177.6
P14210	P14210;A8K6K9;A0A2R8YEI1;C9JDP4;C9JS80;C9WSJ3;C9WSJ4;Q59H59	HGF_HUMAN	HGF	Hepatocyte growth factor	16064.3	15504.7	13867.5	15202.7	8890.41	21588.8
P14222	P14222;E6Y8C6;A0A1W2PR25;V9TNI8	PERF_HUMAN	PRF1	Perforin-1	58147.8	48453.9	62273.7	59974.9	65669.5	70773.7
P14314	P14314;A0A024R7F1;K7ELL7;A0A0C4DGP4;A0A0S2Z4D8;A0A0S2Z4W7;B4DJQ5	GLU2B_HUMAN	PRKCSH	Glucosidase 2 subunit beta	62795.3	63253.6	104114	66799.8	95377.4	65325.9
P14316	P14316;A0A8Q3SJ30;D6R9N5;D6RB08;H0Y956;K4DIA4;K4DIA5;A0A8Q3SIZ2;A0A8Q3SIZ8	IRF2_HUMAN	IRF2	Interferon regulatory factor 2	4976.68	10274.8	7239.19	9271.38	9541.59	8280.9
P14317	P14317;E7EVW7;B4DQ92;B4DTP2	HCLS1_HUMAN	HCLS1	Hematopoietic lineage cell-specific protein	62608.2	90734.1	156973	87612.6	118304	81745
P14406	P14406;D6RGV5;D6RIE3;H0UI06;Q496I0	CX7A2_HUMAN	COX7A2	Cytochrome c oxidase subunit 7A2, mitochondrial	90202	123966	113908	71280.3	103733	105468
P14598	P14598;A6NI72;A8MVU1;A0A087X1W0;B4DQ63;B4E3W8;B7ZAL4;C9J155;H7C1S1	NCF1_HUMAN	NCF1	Neutrophil cytosol factor 1	4032480	4702520	4000530	4443520	3880460	4845430
P14618	P14618;A0A024R5Z9;A0A804F6T5;A0A804F729;A0A8V8TNX9;H3BTN5;V9HWB8;A0A024R609;A0A8V8TMM5;B4DNK4;B4DRT3;H3BQ34	KPYM_HUMAN	PKM	Pyruvate kinase PKM	2810670	4205420	4254510	2160610	2617850	2723290
P14625	P14625;Q58FF3;V9HWP2;A0A087WT78;A0A7P0T823;A0A7P0T917;A0A7P0TAE1;A0A7P0TAT8;A0A7P0TAY2;B4DU71;H0YIV0;Q59FC6;Q5CAQ5;B4DHT9	ENPL_HUMAN	HSP90B1	Endoplasmin	404573	404557	476254	441097	437991	429559
P14653;P49639;Q9GZZ0	P14653;P49639;Q9GZZ0;A0A2R8Y4R9;Q9HB13;Q96CA4	HXA1_HUMAN;HXB1_HUMAN;HXD1_HUMAN	HOXA1;HOXB1;HOXD1	Homeobox protein Hox-B1	104053		131479	97330.2	90978.5	140769
P14678;P63162	P14678;P63162;Q66K91;B4DVS0;Q15182;Q5XPV6;Q9UIS4;X5DP00;J3QLE5;Q53HE7;Q6LBS1	RSMB_HUMAN;RSMN_HUMAN	SNRPB;SNRPN	Small nuclear ribonucleoprotein-associated proteins B and B'	822573	800508	694889	937220	765919	1011670
P14735	P14735;A0A3B3ISG5;A0A7I2V2P6;A0A7I2V2S1;A0A7I2V3E3;A0A7I2V3K9;A0A7I2V4Q3;A0A7I2V610;A0A7I2YQV5;B3KSB8;B7Z7W6;Q59GA5	IDE_HUMAN	IDE	Insulin-degrading enzyme					10691.3	15402.7
P14770	P14770;D1MER8	GPIX_HUMAN	GP9	Platelet glycoprotein IX	14241.5	17397.8	31486.7	12683.6	11095.8	7253.8
P14780	P14780;B7Z747;B7Z507	MMP9_HUMAN	MMP9	Matrix metalloproteinase-9	1145450	1381240	2992410	1173710	2145520	1494420
P14854	P14854;A0A494C160	CX6B1_HUMAN	COX6B1	Cytochrome c oxidase subunit 6B1	145369	145489	151467	156119	116146	132803
P14866	P14866;A0A384N6C7;B2R959;B4DPK8;Q6NTA2	HNRPL_HUMAN	HNRNPL	Heterogeneous nuclear ribonucleoprotein L	419344	435971	375275	375208	298462	359004
P14868	P14868;A0A140VJW5;D3DP78;Q53T60	SYDC_HUMAN	DARS1	Aspartate--tRNA ligase, cytoplasmic	245654	295397	338428	284386	332051	295445
P14923	P14923;A0A0S2Z487;A0A024R1X8;A0A0S2Z495	PLAK_HUMAN	JUP	Junction plakoglobin	67672.7	61409.5	122753	57999.3	410885	170729
P14927	P14927;B2R4A2	QCR7_HUMAN	UQCRB	Cytochrome b-c1 complex subunit 7	24268.1	67439.1	70642.1	45370.8	72955.4	66762.2
P15056	P15056;A0A2R8Y8E0;A0A2R8YDP5;A0A2U3TZI2;H7C560;A0A2R8Y467	BRAF_HUMAN	BRAF	Serine/threonine-protein kinase B-raf	41995.3	37568.4	45683.9	42953.1	29037.4	33747.5
P15104	A8YXX4;P15104;A0A2R8YDT1;A1L199;B4DWM6	GLNA_HUMAN	GLUL	Glutamine synthetase	43856	47836.8	61407.3	38830.7	51598.7	32289.9
P15144	P15144;A0A024RC61;Q59E93;B4DP01;B4DP96;B4DPH5;B4DV63	AMPN_HUMAN	ANPEP	Aminopeptidase N	22312.8	30444.4	38300	26737.1	28088.4	44423.5
P15153	P15153;P60763;P63000;A0A024R1P2;A0A994J6T1;A4D2P0;A4D2P1;A4D2P2;B1AH77;B1AH78;B1AH80;J3KSC4;J3QLK0	RAC2_HUMAN	RAC2	Ras-related C3 botulinum toxin substrate 2	316035	348531	341369	267804	194510	290246
P15170	P15170;A8K2W7;B2RCT6;Q7KZX8	ERF3A_HUMAN	GSPT1	Eukaryotic peptide chain release factor GTP-binding subunit ERF3A	51210.6	50851.3	41718.5	62367.7	42258	60179.1
P15260	P15260;A0A0S2Z3Y2;A0A2R8Y4U4;A0A2R8Y7R1;A0A2R8YFL3;A0A8Q3SJ27;A0A8Q3WLI6;B2R6Q9;Q14936;Q53GX8;Q5TFC9;Q9BY69;A0A8Q3SIW7;A0A8Q3WLG6;A0A8Q3WLI2;A1Z2M9;A5HJZ4;B4DLL6	INGR1_HUMAN	IFNGR1	Interferon gamma receptor 1	30040.1	34231.1	29717.6	34841.8	31852.4	20086.4
P15289	P15289;A0A0C4DFZ2;A0A024R509;A0A0S2Z309;A0A0S2Z373;A0A223PQI9;A0A384NPS2;B4DVI5;Q63HL5	ARSA_HUMAN	ARSA	Arylsulfatase A	10227.8	10534.1	13110.3	8291.75	11061.1	9937.69
P15309	P15309;A0PJ86	PPAP_HUMAN	ACP3	Prostatic acid phosphatase					2066.69
P15311	P15311;Q6NUR7;V9HW42;B2R6J2;B7Z437;B7Z5V2;B7Z9R6	EZRI_HUMAN	EZR	Ezrin	300867	292110	291652	384756	334512	370381
P15374	P15374;A0A087WTB8;A0A140VJZ4;Q5TBK7	UCHL3_HUMAN	UCHL3	Ubiquitin carboxyl-terminal hydrolase isozyme L3	20640	20256.9	25157.7	17911.4	27692	21398.9
P15408	P15408;C9JCN8	FOSL2_HUMAN	FOSL2	Fos-related antigen 2	10587	7781.19		10590.9		8544.35
P15428	P15428;D6RA66;D6RA83	PGDH_HUMAN	HPGD	15-hydroxyprostaglandin dehydrogenase [NAD(+)]				413189	418675	379968
P15498	P15498;Q9UKW4;A0A0A0MR07;A0A2X0SZ57;A0A2X0U2Q1;B2R8B5;B4DHL6;F5H5P4;H0YDG2;Q96D37	VAV_HUMAN	VAV1	Proto-oncogene vav	141899	163154	162077	186355	164712	184000
P15509	P15509	CSF2R_HUMAN	CSF2RA	Granulocyte-macrophage colony-stimulating factor receptor subunit alpha	27022.7	28186	30325.1	26687.5	37506.2	24126.2
P15529	P15529;A0A8Q3WKR0;A0A8Q3WKR4;A0A8Q3WKS6;A0A8Q3WKW1;A0A8Q3WLA6;A0A8Q3WLU6;B4DL30	MCP_HUMAN	CD46	Membrane cofactor protein	51956.9	40438.4	44684.7	29007.3	36706.5	27604.7
P15586	P15586;A0A024RBC5;A8K6V6;B4DTT0;F6S8M0;H7C3P4;Q7Z3X3;A0A0S2Z3S2;B4E284;H0YFA9	GNS_HUMAN	GNS	N-acetylglucosamine-6-sulfatase	20982.8	22997	25494.7	30895.6	27604.3	29438.2
P15735	P15735;J3KNN3;A0A024QZE8;Q59GQ4	PHKG2_HUMAN	PHKG2	Phosphorylase b kinase gamma catalytic chain, liver/testis isoform	69185	93760.9	148106	93978.7	126960	103566
P15848	P15848;A0A024RAJ9;A0A2U3U034;A8K4A0	ARSB_HUMAN	ARSB	Arylsulfatase B	112190	121199	103111	108991	90265	111186
P15880	P15880;E9PM36;E9PMM9;E9PPT0;H0YEN5;I3L404;Q3KQT6;Q6IPX5;Q8N5L9;Q8NI61;A4D0Y7;Q8J014	RS2_HUMAN	RPS2	Small ribosomal subunit protein uS5	70101.2	74765.5	95085.6	77563.2	87700.3	85893.9
P15924	P15924;B4DKX6;B4E2A0;Q4LE79	DESP_HUMAN	DSP	Desmoplakin	92856.7	78091	143821	73580.9	485645	222977
P15927	P15927;B2R7E8;B4DQD9;Q5TEJ7	RFA2_HUMAN	RPA2	Replication protein A 32 kDa subunit	1733.33	7896.66	5242.69	2303.41	20465.3	11478.1
P15954	P15954;D6R9Z7;Q71U45	COX7C_HUMAN	COX7C	Cytochrome c oxidase subunit 7C, mitochondrial	168434	192017	90576.4	123349	85770	148775
P16035	P16035;A0A140VK57;A0A024R8V7;B4DFW2;K7EIX4	TIMP2_HUMAN	TIMP2	Metalloproteinase inhibitor 2	205260	118730	143203	182435	115180	175096
P16050	P16050;B2R6F7;B7Z451;B7Z466;D3DTK1;B7Z445	LOX15_HUMAN	ALOX15	Polyunsaturated fatty acid lipoxygenase ALOX15	196772	173855	165131	149496	126319	150359
P16070	P16070;A0A385KNS5;A8K309;B4DN59;H0Y2P0;H0Y5E4;H0YCV9;H0YD13;H0YD17;H0YDW7;H0YDX6;A0A1Z1VXF2;C1PHC4	CD44_HUMAN	CD44	CD44 antigen	70716.8	84433.1	108459	32862.3	48886.4	51626.6
P16104	P16104	H2AX_HUMAN	H2AX	Histone H2AX	47096900	88614500	59966800	58353400	63256800	47460000
P16144	P16144;A0A024R8T0;A0A024R8K7;A0A024R8N2;B7ZLD5;B7ZLD8;Q59H46	ITB4_HUMAN	ITGB4	Integrin beta-4	64562.9	58779	67289.6	91876.4	33819.7	43941.9
P16150	P16150;A0A024R629;C9JUK7	LEUK_HUMAN	SPN	Leukosialin	256766	281550	296213	323555	369415	402339
P16157	P16157;B3KX39;H0YBS0;A0A994J4W8;A0A994J7F8	ANK1_HUMAN	ANK1	Ankyrin-1	31880.5	58326.7	113653	36255.2	72242.2	51004.3
P16219	P16219;E5KSD5;E9PE82;B4DUH1;D4QEZ8;E5KSE7	ACADS_HUMAN	ACADS	Short-chain specific acyl-CoA dehydrogenase, mitochondrial		11064.6	13258.7	9719.83	11264.1	7831.12
P16220	P16220;P18846;Q53X93;Q5U0J5;B2R8K4;E9PAR2;F1JVV5;F1JVV6;G5E998;Q53RU9;Q59FC7	CREB1_HUMAN	CREB1	Cyclic AMP-responsive element-binding protein 1	299686	303282	217617	288777	126384	262586
P16278	P16278;B7Z6Q5;Q53G40;Q53H18;C9J539	BGAL_HUMAN	GLB1	Beta-galactosidase	19941.9	22218.7	12010.9		29775.4	16779.4
P16284	P16284;B7Z8Y6	PECA1_HUMAN	PECAM1	Platelet endothelial cell adhesion molecule	27774.1	21043.3	19394.7	26173.8	29967	24721.3
P16298	P16298;Q5F2F8	PP2BB_HUMAN	PPP3CB	Serine/threonine-protein phosphatase 2B catalytic subunit beta isoform	22358.6	27520	65504.9	32122.3	48689.9	25727.6
P16333	P16333;A0A0S2Z4Y3;A0A0S2Z4E4;B2R6S4;C9JAB9	NCK1_HUMAN	NCK1	Cytoplasmic protein NCK1	47554.7	47614	42421.7	54264.3	32577.3	50564.3
P16401	P10412;P16401;P16402;P16403;Q02539;A3R0T8;B2R984;Q4VB24	H15_HUMAN	H1-5	Histone H1.5	8123270	9595320	8902110	8931540	6502380	8187660
P16402	P16402	H13_HUMAN	H1-3	Histone H1.3	10610300	13189700	13016000	8679760	12197300	13625100
P16403	P16403	H12_HUMAN	H1-2	Histone H1.2	2626.05	2134.29	21487.5
P16435	P16435;A8K3B4;B2R6E5;Q63HL4;A0A8V8NE24;H0Y4R2;Q59ED7;B4DDH3;B4DJI8;B4DKM8;B4E305;E7EMD0	NCPR_HUMAN	POR	NADPH--cytochrome P450 reductase	52341	59948.2	69410.5	49250.5	69440	49207.7
P16452	P16452;B7Z4Q8;F5H563;H3BUR1;Q4VB96	EPB42_HUMAN	EPB42	Protein 4.2	18881.8	29791.9	54829.6	23734.6	45102.5	26505.1
P16455	P16455;B4DEE8;A0A0G2SKE6	MGMT_HUMAN	MGMT	Methylated-DNA--protein-cysteine methyltransferase	2584.06	3952.25	5140.45	2220.49	4495.04	2450.69
P16615	P16615;A0A0S2Z3L2	AT2A2_HUMAN	ATP2A2	Sarcoplasmic/endoplasmic reticulum calcium ATPase 2	69321.3	88940.7	75032.8	74629.4	77834.6	83923.6
P16885	P16885;A0A8V8TL51;A0A8V8TMG4;A0A8V8TMQ0;B4E3H3	PLCG2_HUMAN	PLCG2	1-phosphatidylinositol 4,5-bisphosphate phosphodiesterase gamma-2	414634	444040	396052	505466	417911	488452
P16949	P16949;A0A140VJW2;A2A2D0;B5BU83;Q59G27;Q96CE4	STMN1_HUMAN	STMN1	Stathmin	109664	104823	104068	106499	113758	118323
P17026	P17026;A0A024R7T4	ZNF22_HUMAN	ZNF22	Zinc finger protein 22	42022	41950.2	26815.1	29427	26271.7	29838.3
P17028	P17028;A0A024RC47	ZNF24_HUMAN	ZNF24	Zinc finger protein 24	9650.64	14905.1	12740.7	8755.22	4926.78	5830.1
P17050	P17050;A0A024R1Q5	NAGAB_HUMAN	NAGA	Alpha-N-acetylgalactosaminidase	3229.31		10744.4	6859.71	12530	10978
P17096	P17096;Q5T6U8;Q6IPL9;A0A024RCT9;A0A1W2PRV2;A0A669KAX1;A0A994J434;A0A994J705;B4DWA0	HMGA1_HUMAN	HMGA1	High mobility group protein HMG-I/HMG-Y	219099	230585	227960	329114	115852	339308
P17152	P17152;B7Z587	TMM11_HUMAN	TMEM11	Transmembrane protein 11, mitochondrial	46859.4	57627.5	50042.1	44679	40880.7	46645.1
P17213	P17213;A0A2R8YDF1;A2NX48;B4DKH6	BPI_HUMAN	BPI	Bactericidal permeability-increasing protein	2544670	3236130	3599190	3965410	4008100	4447770
P17275	P17275;Q5U079;Q53HP8	JUNB_HUMAN	JUNB	Transcription factor JunB	37854.6	35123.5	21826.8	32215	22274.7	32109.8
P17480	P17480;E9PKP7;A0A994J4N4;A8K962;B4DNQ1;Q05BZ1;Q9BQR2	UBF1_HUMAN	UBTF	Nucleolar transcription factor 1	92028	84979.2	65213.2	85042.3	65616.5	70890
P17535	P17535;U3KPR5	JUND_HUMAN	JUND	Transcription factor JunD	7705.13	8016.93	9360.93	10682.3	11554.5	17359.1
P17568	P17568	NDUB7_HUMAN	NDUFB7	NADH dehydrogenase [ubiquinone] 1 beta subcomplex subunit 7	35916.1	42056.2	38239.6	40995.3	29484.8	39869.9
P17612;P22694	A0A024R7J0;P17612;P22612;P22694;A0A087WVC4;A0A7I2V5J4;A0A8V8TL59;A8K8B9;B2RB89;B4E2L0;B7ZA00;K7ERP6	KAPCA_HUMAN;KAPCB_HUMAN	PRKACA;PRKACB	cAMP-dependent protein kinase catalytic subunit alpha	85537.9	94536.1	104144	61320.1	63617.5	56500.8
P17655	P17655;B2RCM3;B4DN77;Q59EF6;B3KUH9;B4E1R7;Q6ZVC6	CAN2_HUMAN	CAPN2	Calpain-2 catalytic subunit	9503.54	21726.8	27726.8	13371.5	24499.3	17032.7
P17676	P17676;Q9BSC0;Q99557	CEBPB_HUMAN	CEBPB	CCAAT/enhancer-binding protein beta	177627	187460	131067	161531	106193	162059
P17812	P17812;A0A3B3IRQ8;B4E1E0;A0A3B3IRI2;A0A3B3ITF6;A0A8Q3WKZ7;A0A8Q3WL40;B4DMB5;A0A3B3ITB8;B7Z9C4	PYRG1_HUMAN	CTPS1	CTP synthase 1	15248.6	12889	19672.5	16582	14541.1	15146.3
P17844	P17844;J3KTA4;A0A7I2V2S0;A0A7I2V507;B4DNG2;B5BUE6;C1IK54;J3KTQ4;J3QRQ7;Q59E92;Q7Z2V5;J3QR02;X6RLV5	DDX5_HUMAN	DDX5	Probable ATP-dependent RNA helicase DDX5	113759	146357	117207	146629	101761	142883
P17858	P08237;P17858;A0A024R0Y5;A0A2R8Y891;A0A0S2Z4A1;Q7L2M7;B4E162	PFKAL_HUMAN	PFKL	ATP-dependent 6-phosphofructokinase, liver type	159627	170725	174392	122536	145772	131723
P17900	P17900;B4DQM5;E5RJD0;H0YBY3;Q14427	SAP3_HUMAN	GM2A	Ganglioside GM2 activator	17510.4	16934	16377.8	18177.6	47829.9	25396.5
P17927	P17927;E9PDY4;Q5SR44;E9PQN4	CR1_HUMAN	CR1	Complement receptor type 1	333996	323029	287838	227088	193169	253653
P17931	P17931;A0A024R693;G3V3R6;Q59FR8;Q6FGL0;Q6NVH9;Q86TY5	LEG3_HUMAN	LGALS3	Galectin-3	108833	180750	236756	204129	311617	248311
P17947	P17947	SPI1_HUMAN	SPI1	Transcription factor PU.1	248507	546409	373764	473762	376686	462944
P17980	P17980;R4GNH3;A0A140VK42;A8K781;E9PKD5;E9PLG2;E9PMD8;E9PN50	PRS6A_HUMAN	PSMC3	26S proteasome regulatory subunit 6A	86639	76763.9	101411	76549.8	107266	85371.5
P17987	P17987;E7ERF2;E7EQR6	TCPA_HUMAN	TCP1	T-complex protein 1 subunit alpha	100145	101416	158694	108248	132764	108704
P18031	P18031;A8K3M3;B4DSN5	PTN1_HUMAN	PTPN1	Tyrosine-protein phosphatase non-receptor type 1	58077	57795.7	50824.2	46890.1	40171.1	50651.3
P18074	P18074;A8MX75;A0A804HK53;A0A804HL97;E7EVE9;K7EIT8;Q2TB79;A0A804HK75;B4E0F6;K7ENL1	ERCC2_HUMAN	ERCC2	General transcription and DNA repair factor IIH helicase subunit XPD	16085.6	29736	23394.2	31596.4	21706.9	23189.4
P18077	P18077	RL35A_HUMAN	RPL35A	Large ribosomal subunit protein eL33	45127.9	43777	44946.7	48648	77936.3	51741.6
P18084	P18084;D3DNA1;H7C580;L7RT22;V9GYZ1;V9GZ57	ITB5_HUMAN	ITGB5	Integrin beta-5	504377	733858	617130	514158	495657	609459
P18085	P18085;C9JAK5;C9JPM4	ARF4_HUMAN	ARF4	ADP-ribosylation factor 4	78244.6	69595.6	57097.4	54805.6	66125.5	66172.5
P18124	P18124;A0A024R814;A8MUD9;O95036	RL7_HUMAN	RPL7	Large ribosomal subunit protein uL30	250203	320153	254859	281755	293439	255639
P18206	P18206;A0A024QZN4;A0A384NYN5;B3KXA2;B4E3Q9;V9HWK2	VINC_HUMAN	VCL	Vinculin	182978	162191	203212	144731	193639	151570
P18583	P18583;A0A8Q3SI10;A0A994J4Y9;A0JLP4;D3DSF7;J3QSZ5;Q3SWV4;Q6ZRV7	SON_HUMAN	SON	Protein SON	194355	197620	146862	178525	118534	170827
P18615	P18615;A0A0A0MSN9;A0A1U9X830;A0A0A0MT02;A0A1U9X839;B7Z6T4;E9PD43;H9ZYJ1;A0A0G2JI50	NELFE_HUMAN	NELFE	Negative elongation factor E	18680	15493	18962.2	21647.4	18803.5	23606.3
P18621	P18621;A0A024R261;A0A0A6YYL6;A0A087WWH0;A0A087WXM6;A0A087WY81;J3KRB3;J3KRX5;J3KSJ0;J3QQT2;J3QS96	RL17_HUMAN	RPL17	Large ribosomal subunit protein uL22	74738.9	78447.2	76938.8	73363.1	50563.5	81791.6
P18669	P18669;Q0D2Q6;Q53G35;Q6FHK8;Q6FHU2;Q6P6D7;B4DKL5;B4DMJ7	PGAM1_HUMAN	PGAM1	Phosphoglycerate mutase 1	26512.5	41395.8	75121.7	30194.1	73428.5	28913.9
P18754	P18754;A0A0S2Z3I4;A0A0S2Z404;C9J3R0;C9JMJ4;C9JQZ4;C9JRH2;C9JW69;Q5T081	RCC1_HUMAN	RCC1	Regulator of chromosome condensation	89545.1	133366	77544.7	109293	86708.8	116428
P18846	P18846;B2R8K4;F1JVV5;F1JVV6;G3M4K5	ATF1_HUMAN	ATF1	Cyclic AMP-dependent transcription factor ATF-1	20302.3	23068.2	14134	24831.6	17702.4	26154.3
P18859	P18859;A8MUH2;Q6IB54;Q6NZ59	ATP5J_HUMAN	ATP5PF	ATP synthase-coupling factor 6, mitochondrial	39426.8	35632.4	35147.6	35276.2	24304.1	30399.3
P18887	P18887;F5H8D7;A0A024R0S8;B4DTD3;M4WFF9;Q59HH7;V9VB20	XRCC1_HUMAN	XRCC1	DNA repair protein XRCC1	54265.3	56838.4	45722.4	52877	45729.3	51386.4
P19013	P19013;B4DKJ0;B4DRR7;B4DRW1	K2C4_HUMAN	KRT4	Keratin, type II cytoskeletal 4	18727.1		49180.6		72716.9	58302.4
P19105	O14950;P19105;J3QRS3;Q2F834;Q53HL1	ML12A_HUMAN	MYL12A	Myosin regulatory light chain 12A	825524	1172200	1338660	2716635	2451660	2671980
P19338	P19338;C9JLB1;H7BY16;A0A7I2V2U7;A0A7I2V349;A0A7I2V3F3;A0A7I2V428;A0A7I2V506;A0A7I2V5M5;A0A7I2V699;B3KM80;B3KTP9;Q6ZS99;A0A7I2V2S8	NUCL_HUMAN	NCL	Nucleolin	164723	193027	191428	170087	208019	248462
P19367	P19367;A0A024QZK7;A8K7J7;B3KXY9;B4DG62;Q59FD4;A0A994J428;A0A994J4Q0;A0A994J4Q4;A0A994J753;A0A994J758;A0A994J761	HXK1_HUMAN	HK1	Hexokinase-1	152193	164565	163676	139515	141355	152723
P19387	P19387;Q6FGR6	RPB3_HUMAN	POLR2C	DNA-directed RNA polymerase II subunit RPB3	64059.6	73056.3	43755.3	50176.7	47925.7	61088.1
P19388	P19388;A0A087WVZ9;A0A0A0MQR7;E5KT65	RPAB1_HUMAN	POLR2E	DNA-directed RNA polymerases I, II, and III subunit RPABC1	51197.6	41295.7	30383.6	50087	37826.5	44944.7
P19397	P19397	CD53_HUMAN	CD53	Leukocyte surface antigen CD53	28335.1	42775.3	24221.1	60039.4	31068.4	29885.7
P19404	P19404;A8K750;E7EPT4;Q6IB76;Q6IPW4;Q9UEH5	NDUV2_HUMAN	NDUFV2	NADH dehydrogenase [ubiquinone] flavoprotein 2, mitochondrial	28622.7	29979	22910.2	22813.8	16171.1	18185
P19438	P19438;F5H6V7;F5H061;J9PH39	TNR1A_HUMAN	TNFRSF1A	Tumor necrosis factor receptor superfamily member 1A	18548.6	7902.1	21647.4	15466.9	21480.1	22475.3
P19447	P19447;A0A2R8Y6W8;A0A2R8Y5L2;A0A2R8YES7;A8K359;Q53HW5;A0A2R8Y4R8;A0A2R8Y5H0;A0A2R8YFS3;B4DTK4	ERCC3_HUMAN	ERCC3	General transcription and DNA repair factor IIH helicase subunit XPB	5524.34	5354.59		7984.64	2306.77	6264.38
P19474	P19474	RO52_HUMAN	TRIM21	E3 ubiquitin-protein ligase TRIM21	133399	129032	128349	121967	116688	121447
P19484	O75030;P19484;A0A024RCY3;A0A0H3W5T2;A0A8I5KSZ4;A0A8I5KTU3;B0QYS6;B0QYS7;B1AKB5;B4DPL3;A8K5K3;B4DNC7	TFEB_HUMAN	TFEB	Transcription factor EB	34673.5	27212.2	31789.7	89005.8	53537.4	77994.8
P19525	P19525;A0A7P0TAL9;A0A7P0TBA9;A0A7P0Z4M0;B7ZKK7;Q05CP4;Q6PK38;Q8IW76	E2AK2_HUMAN	EIF2AK2	Interferon-induced, double-stranded RNA-activated protein kinase	60745	60037.5	47751.2	64930.8	44215.6	62359.8
P19784	P19784;H3BNI9;H3BSA1	CSK22_HUMAN	CSNK2A2	Casein kinase II subunit alpha'	89830.1	78044.8	79932.9	80415.4	77571.1	99530.5
P19793	P19793;P28702;A0A5F9ZHH6;F1D8Q5;Q6P3U7;A0A0G2JKR7;A0A0S2Z4M5;A0A0S2Z570;B7Z7J5;J3JS71;Q5STP9;A0A0G2JHI1;Q06310	RXRA_HUMAN	RXRA	Retinoic acid receptor RXR-alpha	25628.2	28741.5	23041.8	29957.3	21503.6	28387
P19823	P19823;Q5T985;A2RTY6;B4DM79;D3DRR6	ITIH2_HUMAN	ITIH2	Inter-alpha-trypsin inhibitor heavy chain H2	15891.3	18597.8	12865.7	1981.73
P19838	P19838;D6RH30;A0A494C157;A0A494C1E9;D6RC45	NFKB1_HUMAN	NFKB1	Nuclear factor NF-kappa-B p105 subunit	52418.5	73879.5	69409.9	72177.3	73590.4	84377.3
P19878	P19878;A0A024R936;A0A0S2Z457;A0A8V8TMB9;Q59F14;A0A0S2Z4F9	NCF2_HUMAN	NCF2	Neutrophil cytosol factor 2	885104	862765	781115	862398	701253	894723
P19957	P19957	ELAF_HUMAN	PI3	Elafin	16437.3	8841.34	16920.8	14295.1	13862.2	15119.7
P19971	P19971;E5KRG5;B2RBL3;A0A494C0L6;C9JGI3	TYPH_HUMAN	TYMP	Thymidine phosphorylase			11859		7177.77	11670.9
P20020	A0A024RBC7;P20020;A0A994J4Z0;Q58F24	AT2B1_HUMAN	ATP2B1	Plasma membrane calcium-transporting ATPase 1	14734.8	10064.8		14528.4	10771.3	10868.8
P20042	P20042;Q6IBR8;B5BU01;Q96I16	IF2B_HUMAN	EIF2S2	Eukaryotic translation initiation factor 2 subunit 2	36068.2	32101.2	52438.3	39589.4	41765.2	41954.6
P20073	P20073;B2R657;B2R7L2;B4DHY4;B4DT77;B4DWU2;Q53HM8	ANXA7_HUMAN	ANXA7	Annexin A7	60274.5	73682.1	101333	73183.2	117394	91493.9
P20138	P20138;B4DF51;Q546G0;A0A173G4N9	CD33_HUMAN	CD33	Myeloid cell surface antigen CD33	55313	56264.8	57250.9	42359.6	44273.1	44638.8
P20160	P20160;Q86SR2;A0A087WXP0	CAP7_HUMAN	AZU1	Azurocidin	49283100	50945100	50083900	55944900	43308600	60788500
P20226;Q6SJ96	P20226;Q6SJ96;Q32MN6;A0A1B0GVC6;B4DPC1;Q32MN7;Q5U0C8	TBPL2_HUMAN;TBP_HUMAN	TBP;TBPL2	TATA-box-binding protein	11287.3		14370	17964.3	12954.5	27705
P20290	P20290;D6RDG3;A0A7I2V3T6;A0A7I2V5Y3;A0A7I2YQL2;H0Y9Y1	BTF3_HUMAN	BTF3	Transcription factor BTF3	4283.9	21167.5		12326.2		24886.5
P20292	P20292;A0A087WW23	AL5AP_HUMAN	ALOX5AP	Arachidonate 5-lipoxygenase-activating protein	1539530	2692780	2482290	1909200	1784150	1734640
P20333	P20333;Q8IVS6	TNR1B_HUMAN	TNFRSF1B	Tumor necrosis factor receptor superfamily member 1B	2362.23	9459.14	10913	7575.38	9475.35	4681.39
P20339	P20339;A0A024R2K1	RAB5A_HUMAN	RAB5A	Ras-related protein Rab-5A			7223.24		12157.6
P20340	P20340;A0A024R5H8;A0A024R5J5;B7Z5Z9;F5H3K7;Q53ET8;Q6FGX3	RAB6A_HUMAN	RAB6A	Ras-related protein Rab-6A	138443	185933	176507	133373	166543	153300
P20585	P20585;A0A384MDZ1;A0A590UJN8;A0A590UJW0;A0A590UKC9;A8K1E1	MSH3_HUMAN	MSH3	DNA mismatch repair protein Msh3	28517	29057.9	21860	28893.1	22903	29778.6
P20592	P20592;Q75MY8	MX2_HUMAN	MX2	Interferon-induced GTP-binding protein Mx2	118712	143424	118690	121186	110123	114896
P20618	P20618;A0A140VK45;Q53FT8;Q59GN1	PSB1_HUMAN	PSMB1	Proteasome subunit beta type-1	146825	158093	405431	168252	412373	227931
P20674	P20674;H3BNX8;H3BRM5;H3BV69	COX5A_HUMAN	COX5A	Cytochrome c oxidase subunit 5A, mitochondrial	106341	272173	272496	201604	300184	221774
P20700	P20700;B4DZT3	LMNB1_HUMAN	LMNB1	Lamin-B1	1945970	1929140	1308420	1729690	1195220	1708120
P20701	P20701;B2RAL6;A0A7I2V4B0	ITAL_HUMAN	ITGAL	Integrin alpha-L	18647.1	20195.5	26931.1	19230.2	16649.9	21379.5
P20702	P20702;H3BN02;Q8TES5	ITAX_HUMAN	ITGAX	Integrin alpha-X	45330	49065.6	45802.3	33168	31626.4	38837.6
P20718	P20718;A0A0C4DGJ9	GRAH_HUMAN	GZMH	Granzyme H	24445.6	32470.9	18063.5	28093.6	23073.7	25910.5
P20810	P20810;A0A024RAN2;A0A0C4DGB5;A0A1S5UZ18;A0A6Q8PFE5;A0A6Q8PFF6;A0A6Q8PG72;A0A6Q8PGG5;A0A6Q8PGN6;A0A6Q8PH20;A8K8C4;B2RCJ7;B2RDU1;B7Z4U9;B7Z574;B7Z5T6;B7Z5T9;B7Z6N0;B7Z7L4;B7Z8S8;D6RC54;E7EQ12;E7EQA0;E7ES10;E7EVY3;E9PCH5;E9PDE4;H0Y7F0;H0Y9H6;H0YD33;Q15786;Q59HE3;Q6AZE3;Q86YM9	ICAL_HUMAN	CAST	Calpastatin	28233.9	27885.6	74123	47622.9	95690.3	52673.9
P20839	P20839;C9J381;A0A3B3IRL5;B3KRZ3;B4DNJ7;Q5H9Q6;Q6ZNB1;A0A024R725	IMDH1_HUMAN	IMPDH1	Inosine-5'-monophosphate dehydrogenase 1	84391	105429	126187	96431	119594	90827.6
P20930	P20930;I0B0K3;I0B0K4;I0B0K5;I0B0K6;I0B0K7;I0B0K8;Q01212;Q05331;Q15206;Q16824;Q59H78	FILA_HUMAN	FLG	Filaggrin	18071.4	29420.2	52556.2	17849.5	178767	89990.6
P20936	P20936;Q59GK3;A0A024RAL2;B4DTL8;B4DTX4;E9PGC0;Q05CU5;Q7Z4M2	RASA1_HUMAN	RASA1	Ras GTPase-activating protein 1	25135.5	22707.6	18310.8	27804.1	20200.1	26446.8
P21127	P21127;A0A0D9SEI3;A0A0D9SEN2;A0A0D9SER5;A4VCI5;B4E3D9;Q6P5Y5	CD11B_HUMAN	CDK11B	Cyclin-dependent kinase 11B	16299.7	8316.85			4324.03	12459.4
P21281	P21281;A0A140VK65;E5RGH6;H0YC04;Q59HF3	VATB2_HUMAN	ATP6V1B2	V-type proton ATPase subunit B, brain isoform	273975	349878	464788	379729	480013	310117
P21283	P21283;A0A024R9I0	VATC1_HUMAN	ATP6V1C1	V-type proton ATPase subunit C 1	98820.5	106346	99432.7	113118	99817.3	109129
P21291	P21291;A0A384P5K2;B3KVC9;B4DY28;B4E2T4;E9PS42;Q59EQ5;Q9BTA4	CSRP1_HUMAN	CSRP1	Cysteine and glycine-rich protein 1	18560.7	19829.9	26914.1	20259.9	22744.7	29387.7
P21333	P21333;A6NDY9;Q60FE5;Q60FE6;A0A7P0NMY4	FLNA_HUMAN	FLNA	Filamin-A	830377	801526	881834	838409	840235	855920
P21462	P21462;A0A024R4J1;B2RC44;M0R315	FPR1_HUMAN	FPR1	fMet-Leu-Phe receptor	117881	138710	132016	136429	102799	130479
P21580	P21580;D3TTY5;D3TTY8;D3TTY9;D3TTZ1;D3TTZ2;D3TTZ3;D3TTZ4;D3TTY4;D3TTY6;D3TTY7;D3TTZ0;D3TTZ5;D3TTZ6;D3TTZ7;D3TTZ8;F8K9X7;Q5VXQ8;Q5VXQ9	TNAP3_HUMAN	TNFAIP3	Tumor necrosis factor alpha-induced protein 3	11981.2	13896.8	7864.55	13328.7	8347.13
P21695	P21695;A0A024R138;B2R6C0	GPDA_HUMAN	GPD1	Glycerol-3-phosphate dehydrogenase [NAD(+)], cytoplasmic	806.593					2053.81
P21730	P21730	C5AR1_HUMAN	C5AR1	C5a anaphylatoxin chemotactic receptor 1	279947	201036	186893	259852	154654	230643
P21796	P21796;A0A1L1UHR1;B3KTS5;B4DEI3	VDAC1_HUMAN	VDAC1	Voltage-dependent anion-selective channel protein 1	51959.7	71467.9	54607.6	48217.1	42842.7	44303
P21912	P21912;A0A087WWT1;A0A087WXX8	SDHB_HUMAN	SDHB	Succinate dehydrogenase [ubiquinone] iron-sulfur subunit, mitochondrial	10518.9	10276.7	13433.5	10814.2
P21964	P21964;A0A140VJG8;A0A7I2V370;E7EMS6;E7EUU8;B8XPJ7;B8XPJ8;A0A7I2V3G7;H7BZ45	COMT_HUMAN	COMT	Catechol O-methyltransferase	51646.8	42528.5	44258	42385.3	30736.1	51291.2
P22059	P22059	OSBP1_HUMAN	OSBP	Oxysterol-binding protein 1	65202.9	47174.7	55887.2	64747.3	48497	61008.6
P22061	P22061;A0A384MDK7;A0A3F2YNX8;B7Z972;C9J0F2;F6S8N6	PIMT_HUMAN	PCMT1	Protein-L-isoaspartate(D-aspartate) O-methyltransferase	31154	39568.2	35745.8	32290.6	33333.7	36706
P22087	P22087;M0QXL5;M0R0P1;M0R1H0;M0R299;M0R2B0;M0R2Q4;M0R2U2;Q96BS4;B4DLD4	FBRL_HUMAN	FBL	rRNA 2'-O-methyltransferase fibrillarin	90801.7	97195.7	99682.4	115647	115095	104219
P22090	P22090;Q496E4;Q8TD47;A4FU11;C9JEH7;Q53HI6	RS4Y1_HUMAN	RPS4Y1	Small ribosomal subunit protein eS4, Y isoform 1	9021.54	9522.91	4755.15			4937.39
P22102	P22102;Q59HH3;Q3B7A7;Q15374;F8WD69	PUR2_HUMAN	GART	Trifunctional purine biosynthetic protein adenosine-3	34887.4	39882.1	28721.4	41368.1	29147.7	42092.4
P22234	P22234;D6RF62;E9PBS1;A0A9K3Y7G9	PUR6_HUMAN	PAICS	Bifunctional phosphoribosylaminoimidazole carboxylase/phosphoribosylaminoimidazole succinocarboxamide synthetase	244244	288227	271649	315890	292499	312691
P22307	A0A384NY87;B2R761;P22307	SCP2_HUMAN	SCP2	Sterol carrier protein 2	172219	187215	100856	155696	86769	137589
P22314	P22314;A0A024R1A3	UBA1_HUMAN	UBA1	Ubiquitin-like modifier-activating enzyme 1	99763.8	110534	149681	67973.5	120329	85630.9
P22392	P15531;P22392;O60361;Q32Q12;A0A384MTW7;E7ERL0;Q6FHN3;J3KPD9	NDKB_HUMAN	NME2	Nucleoside diphosphate kinase B	49924.8	50849.8	54552.3	48950.9	69432.1	67524
P22415	P22415;A0A0S2Z4U5;B1AQP1;A0A7H1D2R4;A0A7H1D2R6;A0A7H1D2S6;E9PME6;H0YD59	USF1_HUMAN	USF1	Upstream stimulatory factor 1	44576.9	47025.3	32784.2	40774.9	24513.8	33571.3
P22528	P22528;P35321;B7ZLF8	SPR1B_HUMAN	SPRR1B	Cornifin-B	23566.8	9386.33	41079.5	17150.9	153223	35627
P22531;P22532;P35325;P35326;Q9BYE4	P35326;P22531;P22532;P35325;Q9BYE4	SPR2A_HUMAN;SPR2B_HUMAN;SPR2D_HUMAN;SPR2E_HUMAN;SPR2G_HUMAN	SPRR2A;SPRR2B;SPRR2D;SPRR2E;SPRR2G	Small proline-rich protein 2E	10542.5	20645.9	18155.3	7997.53	33186.8	31302.4
P22570	P22570;A0A0A0MSZ4;A0A0A0MT64;A0A0A0MTN9;A0A0A0MTR6;A0A0C4DFN8;A0A0C4DGN7;B4DDI9;J3QQX3;Q6GSK2;B3KSQ6	ADRO_HUMAN	FDXR	NADPH:adrenodoxin oxidoreductase, mitochondrial	62199.7	72921.1		45508.7	60306.9	38095.4
P22626	P22626;A0A087WUI2;A0A7I2V323;A0A7I2V3P1;A0A7I2V3P7;A0A7I2V4I6;A0A7I2V4N1;A0A7I2V4S4;A0A024RA28;A0A024RA69;A0A384NL58;I6L957	ROA2_HUMAN	HNRNPA2B1	Heterogeneous nuclear ribonucleoproteins A2/B1	1263590	1370250	1744640	1288240	1550120	1524470
P22670	P22670	RFX1_HUMAN	RFX1	MHC class II regulatory factor RFX1	44548.3	43863.2	23896.5	33637.3	44980.8	34086.1
P22681	P22681;A0A0U1RQX8;A0A0U1RR39;A0A1B0GW38	CBL_HUMAN	CBL	E3 ubiquitin-protein ligase CBL	157071	172763	199173	191305	178333	210059
P22695	P22695;H3BRG4;A0A087WVZ4;H3BP04;H3BSJ9;H3BUE4;H3BUI9	QCR2_HUMAN	UQCRC2	Cytochrome b-c1 complex subunit 2, mitochondrial	92118.5	127919	129017	108237	136112	109144
P22732	P22732;B4DXM7;B4DXN5;B4DXU9;B4DG19;B4DT82;B4DU31	GTR5_HUMAN	SLC2A5	Solute carrier family 2, facilitated glucose transporter member 5	22492.1	13087.1	8608.98	14035.7		8891.92
P22735	P22735;A8K5N5;B0AZM8;B0AZN7;H0YLT9	TGM1_HUMAN	TGM1	Protein-glutamine gamma-glutamyltransferase K	14072	11622	30815.6	11321.6	101751	32718.7
P22748	P22748;K7EIH9;K7EKY5	CAH4_HUMAN	CA4	Carbonic anhydrase 4	115472	103875	119989	111858	115743	120097
P22749	P22749;B4E3H9;H0YDW8	GNLY_HUMAN	GNLY	Granulysin	47542.1	45806	38611.5	43611.9	42192.1	53610.8
P22894	P22894;A8K9E4	MMP8_HUMAN	MMP8	Neutrophil collagenase	169122	189296	245527	198999	232465	201419
P23246	P23246;A0A384N5Z8;A0A8Q3WMA7;Q6PIX2;Q86VG2;Q9BSV4	SFPQ_HUMAN	SFPQ	Splicing factor, proline- and glutamine-rich	1455690	1733840	1273910	1699140	1105310	1512250
P23258	P23258;Q9NRH3;A0A1B4Z394;A0A7P0T9G6;K7EIS0	TBG1_HUMAN	TUBG1	Tubulin gamma-1 chain	40166	32272.8	32517.5	32792.7	28748.3	19897.5
P23284	P23284;A0A7P0TB45;A0A7P0Z497;V9HWC6	PPIB_HUMAN	PPIB	Peptidyl-prolyl cis-trans isomerase B	1920820	2227850	1931190	2311930	1787830	2372290
P23368	P23368;A0A1W2PPH1;A0A1W2PQH3;A0A1W2PR68	MAOM_HUMAN	ME2	NAD-dependent malic enzyme, mitochondrial	69431.5	89191.6	116706	77722.2	112660	95555.9
P23381	P23381;A0A024R6K8;G3V3H8;G3V3Y5;B4DTK8;G3V277;G3V423;G3V456;G3V5U1	SYWC_HUMAN	WARS1	Tryptophan--tRNA ligase, cytoplasmic	69202.4	68958.2	56654.9	52905.6	53023.3	64096.7
P23396	P23396;E9PL09;Q53G83;E9PPU1;E9PJH4;E9PK82;E9PQ96;F2Z2S8;H0YCJ7;H0YF32	RS3_HUMAN	RPS3	Small ribosomal subunit protein uS3	316276	370820	399866	388347	409182	380032
P23443	P23443;B4DDM0	KS6B1_HUMAN	RPS6KB1	Ribosomal protein S6 kinase beta-1	17150.1	27631.8			26275.9	26852.1
P23458	P23458;A0A0A0N0M2;A0A5F9ZH07;A0A5F9ZHN8;A0A5F9ZHW0;A0A5F9ZI39;A0A8V8TPQ9;Q4LDX3;A0A8V8TMY8	JAK1_HUMAN	JAK1	Tyrosine-protein kinase JAK1	33247.2	41713.3	40278.5	37120.8	35887.8	40701.4
P23467	P23467;Q16827;A0A6I8PL17;A0A6I8PRB8;A8K169;F8VU56;Q6MZF6;A0A024RAS0;A0A024RAS9;A0A6I8PRG8;B4DS16	PTPRB_HUMAN	PTPRB	Receptor-type tyrosine-protein phosphatase beta	104949	134541
P23469	P23469;A8K2Z9;B4DRZ3;Q5VWH5;Q5VWH6;Q8TE48;Q96P81;S4R2Y5;S4R448	PTPRE_HUMAN	PTPRE	Receptor-type tyrosine-protein phosphatase epsilon	26155.3	41938.7	30418.4	30487.7	40130.6	30589.1
P23490	P23490;O60354;Q6FHY3	LORI_HUMAN	LORICRIN	Loricrin	18656.1	30414.8	58665.5	43042.8	381314	71519.2
P23497	P23497;Q9H930;B4E2B9;C9JBL0;E9PHV6;H7BYP4;Q53TD0;U5Y1J8;U5Y3L1	SP100_HUMAN	SP100	Nuclear autoantigen Sp-100	30864.8	34748	23933.7	34071	34661	37536.2
P23526	P23526;A0A384MTQ3;Q1RMG2	SAHH_HUMAN	AHCY	Adenosylhomocysteinase		21893	14186.6	7158.45	32314.2	11009.6
P23527	P23527;Q5QNW6;Q93079;B4DR52	H2B1O_HUMAN	H2BC17	Histone H2B type 1-O	2346270	3295910	2813490	2858690	2911940	3689560
P23528	P23528;Q9Y281;A0A024R5B5;B4E112;E9PK25;E9PLJ3;E9PP50;E9PQB7;G3V1A4;Q549N0;V9HWI5	COF1_HUMAN	CFL1	Cofilin-1	1086350	900095	973281	1504150	989101	1336010
P23588	P23588;B4DEP6;B4DRM3;B4DS01;E7EX17;Q7Z5Y0	IF4B_HUMAN	EIF4B	Eukaryotic translation initiation factor 4B	12524.4	7428.55	9604.52	9399.59	15637.1	15745.5
P23634	A0A024R968;P23634;A7E2D8;Q68DH9;A8K8U3	AT2B4_HUMAN	ATP2B4	Plasma membrane calcium-transporting ATPase 4	21819.2	27303.1	28403	26436.1	31206.6	27439.1
P23743	P23743;A0A024RB23;G3V4E1;B4E0C6;H0YJE7	DGKA_HUMAN	DGKA	Diacylglycerol kinase alpha	81658.5	94334.3	74457.5	94773.1	84214.7	95608.5
P23786	P23786;A0A140VK13;A0A1B0GTB8;A0A1B0GV75;A0A1B0GVF3;A0A1B0GWC0;Q53G79	CPT2_HUMAN	CPT2	Carnitine O-palmitoyltransferase 2, mitochondrial	20140.8	14652.8	28413.4	17141.1	17875.2	20789.8
P23919	P23919;Q53F55;Q6FGU2	KTHY_HUMAN	DTYMK	Thymidylate kinase	5612.75	6522.96	7808.93	9159.62	3797.69	4848.03
P24043	P24043;A0A087WX80;A0A087WYF1;Q59H37	LAMA2_HUMAN	LAMA2	Laminin subunit alpha-2	241617	284999	100416	166131	89777.6	158393
P24071	P24071;A0A024R4M5;A0A024R4N4;A0A024R4R4	FCAR_HUMAN	FCAR	Immunoglobulin alpha Fc receptor	103233	101795	107638	89357.1	125080	88026.2
P24158	P24158;D6CHE9;U3KPS2	PRTN3_HUMAN	PRTN3	Myeloblastin	24981300	19635800	41086600	29215600	31910600	32851000
P24311	P24311;A0A3B3IRN8;A0A3B3ITX0	COX7B_HUMAN	COX7B	Cytochrome c oxidase subunit 7B, mitochondrial	36323.2	35291	34212.5	42292.1	28620.6	38724.1
P24390	P24390;M0R1Y2;Q96H29	ERD21_HUMAN	KDELR1	ER lumen protein-retaining receptor 1	16784.4	30296	34285.7	23454.3	16150	23260.9
P24534	P24534;A0A024R3W7;A4D1M6;C9JZW3	EF1B_HUMAN	EEF1B2	Elongation factor 1-beta	46933.3	30279.8	33862.4	40487.9	34740.1	35903
P24539	P24539;A8K4W2;Q08ET0;Q53GB3;Q5QNZ2	AT5F1_HUMAN	ATP5PB	ATP synthase F(0) complex subunit B1, mitochondrial	133328	137394	115187	92605	127116	99769.7
P24557	P24557;A0A0A0MSK3;A0A0C4DH47;B4E0M5;Q53F23;B4DVP1;Q86UL7;Q9UDV3	THAS_HUMAN	TBXAS1	Thromboxane-A synthase	105463	86823.6	83625.3	62224.6	73849.7	79425.7
P24666	P24666;A0A140VK37;G5E9R5;Q59EH3	PPAC_HUMAN	ACP1	Low molecular weight phosphotyrosine protein phosphatase	30575.2	63133.2	78648.6	68675.5	79313.2	52892.5
P24752	P24752;A0A140VJX1;A0A5F9ZHL1;A0A5F9ZHD4;A0A5F9ZHJ0;A0A5F9ZHJ7;A0A5F9ZI66	THIL_HUMAN	ACAT1	Acetyl-CoA acetyltransferase, mitochondrial	18957.4	14899.2	13965.5	12103.4	12798.6	15187.1
P24928	P24928;A0A6Q8PGB0	RPB1_HUMAN	POLR2A	DNA-directed RNA polymerase II subunit RPB1	219351	224346	157522	203507	164537	197070
P24941	P24941;A0A024RB77;G3V5T9	CDK2_HUMAN	CDK2	Cyclin-dependent kinase 2	19881.8	21145.8	20206.8	21171.6		19515.2
P25024	P25024;P25025;Q53PC4;C9J1J7;C9JW47	CXCR1_HUMAN	CXCR1	C-X-C chemokine receptor type 1	183642	168253	181101	208461	207576	231834
P25025	P25025;Q53PC4	CXCR2_HUMAN	CXCR2	C-X-C chemokine receptor type 2	158879	138488	140466	145050	115896	133046
P25090	P25090;A0A024R4P3	FPR2_HUMAN	FPR2	N-formyl peptide receptor 2	104227	82899.2	113289	77208.5	66567.3	83527.2
P25098	P25098;P35626;A0A0S2Z392;A0A024R1D8;A0A0S2Z3I6;A8K869;Q59F73	ARBK1_HUMAN	GRK2	Beta-adrenergic receptor kinase 1	148974	172340	171652	176315	153456	172588
P25105	P25105;A8K7N8;B2R7Z4	PTAFR_HUMAN	PTAFR	Platelet-activating factor receptor	39939.2	29235.1	42840.8	34827.2	34302.7	35230
P25208	P25208;A0A024RBG7;F8VSL3	NFYB_HUMAN	NFYB	Nuclear transcription factor Y subunit beta	90819.9	85746.9	53765.7	82149.3	51170.6	82112.5
P25311	P25311;A0A140VK00;A0JLQ0;C9JEV0	ZA2G_HUMAN	AZGP1	Zinc-alpha-2-glycoprotein	27952.1	37804.7	67671.5	39131.9	194513	75561.8
P25398	P25398	RS12_HUMAN	RPS12	Small ribosomal subunit protein eS12	147913	146775	136131	154765	101033	132466
P25440	P25440;A0A024RCR5;H0Y6K2;U3KQA6;A0A0G2JHL0;A0A0G2JHN8;A0A0G2JK44;A0A140T9E9;A0A140T9F7;A0A140T9I1;A0A140T9V2;A0A1U9X7A8;A0A1U9X7B3;A0A1U9X7B4;A0A1U9X7B8;X5CF57	BRD2_HUMAN	BRD2	Bromodomain-containing protein 2	8361.77	22812	13746.1	16330.8	12847.6	26599.9
P25445	P25445;A0A8Q3WLK1;A0A1B0QZF0;A0A8Q3SIR6;A0A8Q3SJI5;A0A8Q3WLI5;Q59FU8;Q6ICT6;A0A8Q3WLK6;A0A8Q3WLL4;Q8IUB6;Q8IUB7;S5PSV7;S5PZ57	TNR6_HUMAN	FAS	Tumor necrosis factor receptor superfamily member 6	1730.78
P25490	O15391;P25490;A0A994J726	TYY1_HUMAN	YY1	Transcriptional repressor protein YY1	90282.3	101013	57985.2	90506.6	57200	102435
P25685	P25685;Q9UDY4;Q6FHS4;A0A7I2V3K7;B4DNN2;M0QXK0;M0QYT3;M0QZD0;M0R080;M0R1D6;Q59E89;Q6FI51	DNJB1_HUMAN	DNAJB1	DnaJ homolog subfamily B member 1	193119	187053	150172	182982	147013	165126
P25686	O75190;P25686;Q8NHS0;A0A0J9YX62;A0A140VJI2;A7UJ17;A8K0R1;B4DJY6;B4DNN5;B4DVN1;C9J2C4;C9JRD2;C9JXB9;Q49A72	DNJB2_HUMAN	DNAJB2	DnaJ homolog subfamily B member 2	22380.2	27748.9	33527.7	37121.2	31684.2	30901.4
P25705	P25705;V9HW26;B4DGW3;K7EJP1;K7EK77;K7ENJ4;K7EQH4;K7ERX7	ATPA_HUMAN	ATP5F1A	ATP synthase subunit alpha, mitochondrial	176355	283774	337224	242535	319263	285455
P25774	P25774;A0A7P0T844;A0A7P0T8H4;A0A7P0T8U1;A0A7P0T904;A0A7P0TAQ0;A0A804DAZ0;U3KQE7	CATS_HUMAN	CTSS	Cathepsin S	342126	361979	342774	495908	357088	434002
P25786	P25786;B4DEV8;B4E0X6;F5GX11;V9HW55	PSA1_HUMAN	PSMA1	Proteasome subunit alpha type-1	134937	153005	348554	142086	285768	182606
P25787	P25787;A0A024RA52;Q53GF5;A0A7I2YQP7;C9JCK5	PSA2_HUMAN	PSMA2	Proteasome subunit alpha type-2	19899.4	29364.7	62760.7	35053	67861.9	45006.3
P25788	P25788;A0A140VK43;Q6IB71;G3V3W4;G3V5N4	PSA3_HUMAN	PSMA3	Proteasome subunit alpha type-3	56007.9	62409.9	152043	65620.9	138294	87429
P25789	P25789;H0YKT8;H0YL69;H0YLC2;H0YMA1;H0YMZ1;B2RDG0;H0YKS0;H0YMV3;H0YN18	PSA4_HUMAN	PSMA4	Proteasome subunit alpha type-4	80363.6	87817.6	187456	102628	185130	106680
P25815	P25815	S100P_HUMAN	S100P	Protein S100-P	1323270	1151860	2273410	947287	1714070	1322490
P26022	P26022	PTX3_HUMAN	PTX3	Pentraxin-related protein PTX3	198442	190853	279122	178106	257895	203737
P26038	P26038;A0A8V8TKR9;V9HWC0;Q6PJT4;V9GZ54	MOES_HUMAN	MSN	Moesin	4682430	4848440	4417270	8047600	5614780	7432440
P26196	P26196;B2R858	DDX6_HUMAN	DDX6	Probable ATP-dependent RNA helicase DDX6	57073.8	70572.5	68792.8	71186.6	76123.7	75217.2
P26358	P26358;A0A7I2V490;A0A7I2V5D0;A0A7I2V5F1;A0A7I2YQA8;A0A7I2YQQ0;I6L9H2;A0A024R7E3;A0A7I2V311;A0A7I2V5F6;Q59FP7	DNMT1_HUMAN	DNMT1	DNA (cytosine-5)-methyltransferase 1	18762.9	16423.5	13247.1	13644.8	48686.8
P26368	P26368;B5BU25	U2AF2_HUMAN	U2AF2	Splicing factor U2AF 65 kDa subunit	191368	218827	151215	203766	150521	194790
P26373	P26373;A8K4C8;Q6NZ55;H3BUK8;J3KS98;O60250	RL13_HUMAN	RPL13	Large ribosomal subunit protein eL13	50470.8	71926.3	66640.8	70456.2	67536.2	61105.1
P26440	P26440;A0A0A0MT83;A0A0S2Z4K7;A0A2L0RI76;A0A2L0RI88;A0A2L0RI93;A0A2L0RIE3;A0A384MR53;H0YN10;H0YKV0;H0YLC3;H7C4G6	IVD_HUMAN	IVD	Isovaleryl-CoA dehydrogenase, mitochondrial	11420.2	21043.4	27661	17341.9	26974.7	18304.2
P26447	P26447;Q5Q9Z3	S10A4_HUMAN	S100A4	Protein S100-A4	2046000	1262670	2157540	3916870	2934110	3678820
P26572	P26572;D6RF69;B3KQ18;Q59G70	MGAT1_HUMAN	MGAT1	Alpha-1,3-mannosyl-glycoprotein 2-beta-N-acetylglucosaminyltransferase	29471	29039.4	33939.9	34154.4	29742.8	34860.8
P26583	P26583;Q5U071;D6R9A6	HMGB2_HUMAN	HMGB2	High mobility group protein B2	2971580	1939770	2274690	4342820	2026790	3591490
P26599	O95758;P26599;A0A0U1RRM4;A0A6Q8PEX4;A0A7I2V4H6;A0A7I2V621;A6NLN1;A0A024R163;K7EKJ7;K7ELW5;K7ES59;Q59H49;X6R242	PTBP1_HUMAN	PTBP1	Polypyrimidine tract-binding protein 1	209654	215494	222085	212972	173987	221772
P26639	A2RTX5;P26639;B2RDX5;B3KTN2;B4DKZ9;B7ZLP8;Q53GX7;Q5M7Z9	SYTC_HUMAN	TARS1	Threonine--tRNA ligase 1, cytoplasmic	144380	140027	195817	189933	227548	208010
P26640	P26640;A0A024RCN6;A0A1U9X9A1;A0A1U9X9A3;A0A1U9X9C1;A0A1U9X9C4;A0A1U9X9C7;A0A1U9X9C8;A0A1U9X9D5;B4DT32;A0A0G2JJT9;A0A140T954;A2ABF4	SYVC_HUMAN	VARS1	Valine--tRNA ligase	67674	83688.4	93753.1	75288.7	113626	88606.3
P26641	P26641;Q53YD7	EF1G_HUMAN	EEF1G	Elongation factor 1-gamma	309874	303796	334857	320629	424215	378630
P26651	P26651;M0QY76;A0A024R0J3	TTP_HUMAN	ZFP36	mRNA decay activator protein ZFP36	2433.55		3185.75	14912.7	5214.17	9866.13
P26885	P26885;A0A384NLA0;A0A494C1N0;F5H0N4;Q53XJ5	FKBP2_HUMAN	FKBP2	Peptidyl-prolyl cis-trans isomerase FKBP2	105269	115389	100456	151035	120313	156804
P27105	P27105;A0A024R882;B4DZK8;B4E2V5;B4E310	STOM_HUMAN	STOM	Stomatin	1868120	2658970	3304670	1875540	2352340	2099440
P27216	P27216;A8K2L6;Q53FB5;Q6FHB6	ANX13_HUMAN	ANXA13	Annexin A13	76125.2	99171.1	87727.3	69084.9	76657.2	73125.6
P27348	P27348;B4DMT8;E9PG15;Q53S41	1433T_HUMAN	YWHAQ	14-3-3 protein theta	156289	116194	133338	116555	117415	105293
P27361	L7RXH5;P27361;E9PBK7;E9PJF0;E9PQW4;Q7Z3H5;A1QJE5;E9PRH7;F6SU90;H0YEX6;Q9BWJ1	MK03_HUMAN	MAPK3	Mitogen-activated protein kinase 3	50735	60121.2	88983.6	52914.1	83280.7	65573.7
P27448	P27448;H0YIY6;A0A7I2V2E3;A0A7I2V2N8;A0A7I2V2U9;A0A7I2V3B9;A0A7I2V3I9;A0A7I2V409;A0A7I2V4G7;A0A7I2V4K8;A0A7I2V549;A0A7I2V5G3;A0A7I2V602;A0A7I2V639;A0A7I2YQF4;A0A7I2YQF7;A2SY06;B4DKN1;H0YJI9;H0YKP9;H0YNV4;J3KNR0;Q59FB8;Q86U11	MARK3_HUMAN	MARK3	MAP/microtubule affinity-regulating kinase 3	11491.2	19141.6	18327.2	25816.1	18453.3	21299.4
P27449	P27449	VATL_HUMAN	ATP6V0C	V-type proton ATPase 16 kDa proteolipid subunit c	106674	63105.1	51717.9	108788	56307.1	92251
P27482	P27482	CALL3_HUMAN	CALML3	Calmodulin-like protein 3	7283.28	10345	14551.5	7755.75	32416.6	17935.3
P27635	P27635;Q96L21;F8W7C6;X1WI28;X5D2T3;H7C123;H7C2C5	RL10_HUMAN	RPL10	Large ribosomal subunit protein uL16	45850.9	65584.6	72821.2	52593.9	79321.6	52282.2
P27694	P27694	RFA1_HUMAN	RPA1	Replication protein A 70 kDa DNA-binding subunit	121431	122251	113084	120290	135530	116297
P27695	P27695;Q5TZP7;G3V359;G3V3C7;G3V3M6;G3V5M0	APEX1_HUMAN	APEX1	DNA-(apurinic or apyrimidinic site) endonuclease	1416680	1024420	1026800	1857160	1218990	1786990
P27701	P27701;H0YD57;Q6LET0	CD82_HUMAN	CD82	CD82 antigen	6712.1			8962.43	7312.71	6118.5
P27707	P27707;D6RCP9;F5CTF3;D6RFG8;D6RG38	DCK_HUMAN	DCK	Deoxycytidine kinase	2791.21		8880.02	6671.15
P27708	P27708;F8VPD4;Q53SY7;H7C2E4	PYR1_HUMAN	CAD	CAD protein	38951.9	51219.2	72625.4	42525.4	72656.7	47155.8
P27797	P27797;V9HW88;A0A7P0T861;K7EJB9;K7EL50;Q53G71;B4DHR1;B4E2Y9	CALR_HUMAN	CALR	Calreticulin	207084	189323	294506	194318	288502	206779
P27816	P27816;A0A804HKE7;E7EVA0;A0A024R2S1;A0A024R2V2;B4DM10;Q6NX68	MAP4_HUMAN	MAP4	Microtubule-associated protein 4	12285.6	9603.46	10830.1	5765.04	5687.45
P27824	P27824;A0A7P0T840;A0A7P0T8G1;A0A7P0T937;A0A7P0T9L0;A0A7P0TAE9;A0A7P0TAR9;A0A7P0TB65;A0A7P0Z484;A0A7P0Z4D6;D6RAU8;A0A7P0T8N1;A0A7P0TAN9;A0A7P0Z4H2;Q16094	CALX_HUMAN	CANX	Calnexin	1034080	1042710	904359	1022400	881827	1003810
P27918	P27918;A0A0S2Z4I5	PROP_HUMAN	CFP	Properdin	321912	246902	243169	317864	200593	279666
P27986	A0A2X0SFG1;P27986;A0A8V8TL10;A0A8V8TL14;A0A8V8TL31;A0A8V8TLF7;A0A8V8TME9;B3KWZ7;B7Z2N8;B7Z629;E5RHI0;E5RJY0;H0YBC2;J7GU64;J7GXU7	P85A_HUMAN	PIK3R1	Phosphatidylinositol 3-kinase regulatory subunit alpha	131098	125671	140279	141962	130184	143836
P28039	P28039;A0A087WVT3;B7Z598	AOAH_HUMAN	AOAH	Acyloxyacyl hydrolase	39359.4	26191.2	32938.8	38959.9	26653.7	41040
P28062	P28062;X5CMJ9;X5D2R7;Q6FHU0;A0A140T998;Q5JNW7	PSB8_HUMAN	PSMB8	Proteasome subunit beta type-8	44368	38077.9	87456.5	49113.9	81246.3	58135
P28065	P28065;A0A0G2JJA7;A0A0G2JJQ0;A0A1U9X8D7;A0A1U9X8E2;A0A1U9X8E3;A2ACR0;A2ACR1;A0A0G2JHI2;A0A0G2JJ13;B4DZW2	PSB9_HUMAN	PSMB9	Proteasome subunit beta type-9	137937	223158	449483	179328	420250	225130
P28066	P28066;A0A109NGN6;Q5U0A0	PSA5_HUMAN	PSMA5	Proteasome subunit alpha type-5	87711.9	89227.1	140377	67683.6	121294	87926.4
P28070	P28070;A0A140VK46;B4DFL3	PSB4_HUMAN	PSMB4	Proteasome subunit beta type-4	61914.5	60094	117784	59163.1	125242	66868.9
P28072	P28072;A0A087X2I4;Q6IAT9;I3L3X7	PSB6_HUMAN	PSMB6	Proteasome subunit beta type-6	23073.8	33753.2	55601.6	30702.7	66734.9	42052.7
P28074	P28074;A0A140VJS7	PSB5_HUMAN	PSMB5	Proteasome subunit beta type-5	7462.77	9436.33	25753	15519.7	31506.3	18617.9
P28288	P28288;A0A3B3ITW3;B4DL07;B4DZ22	ABCD3_HUMAN	ABCD3	ATP-binding cassette sub-family D member 3	36304	35911.1	36419.7	47016.6	32931.6	30968.3
P28331	P28331;E5KRK5;A0A291FIZ5;B4DJ81;Q9P1A0	NDUS1_HUMAN	NDUFS1	NADH-ubiquinone oxidoreductase 75 kDa subunit, mitochondrial	49797.9	49297.9	47220.6	40323.3	41289.8	37259.5
P28482	L7RXH5;P27361;P28482;P31152;Q16659;Q1HBJ4;B4DHN0;E9PBK7;E9PJF0;E9PQW4;Q499G7;Q7Z3H5;Q8NHX0;A1QJE5;B4E104;F6SU90;H0YDH9;K7ELV1;K7EN18	MK01_HUMAN	MAPK1	Mitogen-activated protein kinase 1	96666.4	112410	193641	97600.6	179762	110935
P28562	P28562;B4DNT2;B4DQ64;B4DRR4;B4DU40;B4E2X6	DUS1_HUMAN	DUSP1	Dual specificity protein phosphatase 1	7300.33	10111.3	8832.35	14183.7	10484.6	14550.7
P28676	P28676;B7Z322;H7BXD5;H7C2Z6	GRAN_HUMAN	GCA	Grancalcin	2688130	2802740	2862350	2802490	2637620	2735030
P28702	P19793;P28702;P48443;A0A5F9ZHH6;F1D8Q5;F1D8Q7;Q6P3U7;A0A087WZ88;A0A0G2JKR7;A0A0S2Z4M5;A0A0S2Z570;B2R7C0;B6ZGT6;B7Z7J5;J3JS71;Q5STP9;A0A0G2JHI1;B7Z6X3;Q06310	RXRB_HUMAN	RXRB	Retinoic acid receptor RXR-beta	18369.4	9769.83	9359.59			21370.9
P28715	P28715;A0A090HNM7;A0A1W2PS85;A0A494C0S2;Q59FZ7;R4GMW8;B4DGQ2;B4DSI5	ERCC5_HUMAN	ERCC5	DNA excision repair protein ERCC-5	13292.9	13172.9	10625.9	8402.12		9025.65
P28799	P28799;B4DJI2;K7EMR1;K7EPL0	GRN_HUMAN	GRN	Progranulin	1408170	1121700	1306260	1566280	1506210	1569780
P28838	P28838;V9HW38;B4DQG5;H0Y9Q1	AMPL_HUMAN	LAP3	Cytosol aminopeptidase	12273.8	5221.1	12840.3	12511.9	9967.6	9852.05
P29034	P29034;R4GN49	S10A2_HUMAN	S100A2	Protein S100-A2		25238.9	22880.6	10154	25275.7	37030.4
P29144	P29144;A0A494C0U1;A0A494C1B8;Q5VZU9;B7Z920;A0A494C0X4;A0A494C1S4	TPP2_HUMAN	TPP2	Tripeptidyl-peptidase 2	20141	22443.3	57988.6	25123.7	45327.4	31679
P29350	P29350;Q53XS4;B4DPS0;B4DTD7;Q53EL0	PTN6_HUMAN	PTPN6	Tyrosine-protein phosphatase non-receptor type 6	471697	473083	416526	500540	416176	514524
P29353	P29353;P98077;B4DL02;X6R6D0	SHC1_HUMAN	SHC1	SHC-transforming protein 1	29698.6	46995.6	43167.5	39913.8	45810	63546.3
P29372	P29372;A2IDA3;Q1W6H1	3MG_HUMAN	MPG	DNA-3-methyladenine glycosylase	20813.9	21617.2	17763.3	23501.8	41681.8	23692.3
P29374	P29374;Q4LE39;A0A024R657;A0A024R680;A0A024R6A2;A0A024R3V1;A0PJ81;H7C485;Q05CG0;X6RCR8	ARI4A_HUMAN	ARID4A	AT-rich interactive domain-containing protein 4A	16839.2	15210.5	9643.21	13290	12369.1	12443.3
P29375	P29375;B4DVM9;B4DVX3;E7EV89	KDM5A_HUMAN	KDM5A	Lysine-specific demethylase 5A	8541.48		9346.03	13169.1		17224.4
P29401	P29401;V9HWD9;A0A0K0K1H9;B3KPZ8;B3KSI4;B4DVU1;B4E022;Q53EM5	TKT_HUMAN	TKT	Transketolase	8449920	7815730	5968890	8662750	5498150	8867060
P29466	P29466;A0A8Q3SI00;A0A8Q3SI67;A0A8Q3SIY2;A8K249;A8K257;B2R8U9;B4DVD8;G3V169;H0YEC7	CASP1_HUMAN	CASP1	Caspase-1	280907	217682	256212	219145	194978	232418
P29508	P29508;Q5K634	SPB3_HUMAN	SERPINB3	Serpin B3	17533.1	35590	49086.2	18693.8	54523.2	34513.2
P29558	P29558;A0A0S2Z499;A0A0S2Z4B3;B4DN88;E7ETU5;Q5CZ65;Q5CZ66	RBMS1_HUMAN	RBMS1	RNA-binding motif, single-stranded-interacting protein 1	36052.1	24272.8	18346	23404.3		23663.7
P29590	P29590;A4VCI9;B4DTK9	PML_HUMAN	PML	Protein PML	122826	140011	132136	128084	137483	130944
P29692	P29692;A0A087X1X7;E9PRY8;B2RAR6;D3DWK1;E9PI39;E9PIZ1;E9PK01;E9PL12;E9PMW7;E9PPR1;E9PQ49;H0YCK7;Q71RH4;Q9H7G6	EF1D_HUMAN	EEF1D	Elongation factor 1-delta	267749	263313	338474	280904	284168	343795
P29966	P29966	MARCS_HUMAN	MARCKS	Myristoylated alanine-rich C-kinase substrate	48242.4	43631.8	47865	52214.1	30475.3	56503.1
P30038	P30038;A0A024RAC7	AL4A1_HUMAN	ALDH4A1	Delta-1-pyrroline-5-carboxylate dehydrogenase, mitochondrial	21218.6	28384.7	47541.7	41595.9	42967	51011.5
P30040	P30040;V9HW71;F8VY02	ERP29_HUMAN	ERP29	Endoplasmic reticulum resident protein 29	52879.6	53000.1	60946.1	40963.1	51024	46650.1
P30041	P30041;V9HWC7	PRDX6_HUMAN	PRDX6	Peroxiredoxin-6	252504	229034	315608	234026	332643	292400
P30043	P30043;A0A2R8YEP4;V9HWI1;A0A2R8Y7Y9;M0QZL1;M0R192	BLVRB_HUMAN	BLVRB	Flavin reductase (NADPH)	4346.57	5000.89	11176		8627.48	8687.55
P30044	P30044;V9HW35	PRDX5_HUMAN	PRDX5	Peroxiredoxin-5, mitochondrial	42689.1	53760	52928.2	48553.1	58952	54014.7
P30048	P30048;A0A384MTR2;Q53HC2	PRDX3_HUMAN	PRDX3	Thioredoxin-dependent peroxide reductase, mitochondrial	234838	221775	391382	282755	352864	314114
P30049	P30049;A0A087WTL3	ATPD_HUMAN	ATP5F1D	ATP synthase subunit delta, mitochondrial	51819.1	69647.9	72104.9	52484.8	57431.5	62719.1
P30050	P30050;Q59FI9;D3DS95	RL12_HUMAN	RPL12	Large ribosomal subunit protein uL11	511091	511050	642077	658977	500736	613565
P30085	P30085;A0A8V8TMN5;A0A494BXC7;B4DDL4;B4DFW6;Q5T0D2	KCY_HUMAN	CMPK1	UMP-CMP kinase	9321.25				1970.76	4806.79
P30086	P30086;A0A0K0K1J6;B4DRT4;D9IAI1	PEBP1_HUMAN	PEBP1	Phosphatidylethanolamine-binding protein 1	13410.5	18020.6	21342.4	5128.6	37632.9	15985.6
P30101	P30101;V9HVY3;A0A8I5KS72;A0A8I5KT88;A0A8I5KW00;A0A8I5KW33;A0A8I5KXC9;A0A8I5QKQ5;B3KQT2;B3KQT9;B4DDM1;B4DJ98	PDIA3_HUMAN	PDIA3	Protein disulfide-isomerase A3	387287	548334	683307	509264	681047	485539
P30153	P30153;A8K7B7;A0A994J3H1;A0A994J3N8;A8K3H8;B3KQV6;B4DDF7;B4DE69;B4DQY1;C9J9C1;Q8NB89	2AAA_HUMAN	PPP2R1A	Serine/threonine-protein phosphatase 2A 65 kDa regulatory subunit A alpha isoform	210270	215402	232342	173491	176603	185369
P30154	P30154;A8K8B0;B7Z1G3	2AAB_HUMAN	PPP2R1B	Serine/threonine-protein phosphatase 2A 65 kDa regulatory subunit A beta isoform	27849.2	28664.4	28549.6	21754.9	18695
P30273	P30273	FCERG_HUMAN	FCER1G	High affinity immunoglobulin epsilon receptor subunit gamma	48283.4	46266.5	38201.6	42756.4	46559.6	50753.3
P30405	P30405;A0A024QZS4;B2R6X6;H0Y548;R4GN99	PPIF_HUMAN	PPIF	Peptidyl-prolyl cis-trans isomerase F, mitochondrial	115755	67902.2	69365.8	144042	79578.4	118940
P30419	O60551;P30419;Q5VUC6;A0A7I2V3U5;A0A7I2V3X4;A0A7I2V539;B2RCF3;B3KT39;B4DHU9;B4DXS1;Q5VUC7;Q96HI4	NMT1_HUMAN	NMT1	Glycylpeptide N-tetradecanoyltransferase 1	37213.2	36404.3	48516.9	37590.8	42937.9	38551.1
P30511	P30511;Q54A71;A0A0D9SFW8;A0A0G2JH66;A0A0G2JPA3;A0A140T8X0;A0A140T939;A0A140T9B7;A0A140T9C2;A0A140T9D9;A0A140T9V0;A0A140T9W3;A0A140T9W7;A0A140T9X6;A0A1V0E3T9;A0A1V0E3U0;A0A1V0E3U1;A0A1V0E3U3;A0A1V0E3V1;A0A1V0E3V5;A0A1V0E3W4;A0A1V0E3W8;A0A1V0E3X2;A0A346MPT4;A0A3G2C0L7;B3KUD8;B4DQ99;B4DT81;B4DYG3;B7Z760;D0EV57;Q5JZ47;Q5JZ48;Q6DU20;Q6DU28;Q6ZUW0;Q861E9;Q861F0	HLAF_HUMAN	HLA-F	HLA class I histocompatibility antigen, alpha chain F	18592.8	28619.5	25177.9	16756.1	27882.8	26773.4
P30519	P30519;A0A087WT44;B3KSE0;I3L159;I3L1F5;Q53HF1;Q6FHB5;Q6IBP2	HMOX2_HUMAN	HMOX2	Heme oxygenase 2	42058.8	53225.6	41354.2	34561.3	30436.4	53796.2
P30520	P30520;A0A024R5Q7;B4E1L0	PURA2_HUMAN	ADSS2	Adenylosuccinate synthetase isozyme 2	18422.4	29031.3	39349.2	26856.3	39379.4	30795.5
P30536	P30536;B1AH87;O76068;Q13850	TSPO_HUMAN	TSPO	Translocator protein	1201010	903953	717971	989908	652239	924869
P30566	P30566;X5D8S6;A0A096LNY6;A0A0A6YY92;A0A1B0GTJ7;A0A1B0GWJ0;A0A384E0N4;A0A7P0T8E4;A0A7P0Z472;B4DP46;Q71UA4;A0A1B0GTG9;A0A1B0GWF8;A0A7P0T9A7;A8K4X6;X5DP48;A0A096LNY4;A0A096LNY5;A0A096LP72;A0A096LP92;A0A1W2PRX2;B4DEP1;X5D2Z4;X5D7V4;X5D7W4	PUR8_HUMAN	ADSL	Adenylosuccinate lyase	65643.4	68458.8	62629.8	65633.3	84753.9	77959.6
P30613	P30613;A0A977JB91;B4DPM0;Q16715;Q16716	KPYR_HUMAN	PKLR	Pyruvate kinase PKLR	55722.9	48209.2	51410.3	45033.2	32747.7	41496.9
P30622	P30622;A0A024RBR1;F5H0N7;F5H1T5;F5H6A0;J3KP58;Q59GJ4;Q6P5Z9;Q86WU4	CLIP1_HUMAN	CLIP1	CAP-Gly domain-containing linker protein 1	35999	30856.6	20892.2	22405.9	22968.1	28705
P30626	P30626;C9J0K6	SORCN_HUMAN	SRI	Sorcin	154484	165725	175093	145238	153372	151869
P30740	P30740;V9HWH1;B4E3A8	ILEU_HUMAN	SERPINB1	Leukocyte elastase inhibitor	5119380	3995660	4607800	5123010	4562170	5684830
P30825	P30825;A0A024RDQ9;A0A0A8K9B7;B2R728	CTR1_HUMAN	SLC7A1	High affinity cationic amino acid transporter 1	65876.7	112933	115750	134047	165738	185143
P30837	P30837;A0A384MTJ7;B4DLJ0	AL1B1_HUMAN	ALDH1B1	Aldehyde dehydrogenase X, mitochondrial	206543	161727	228387	209425	168524	176300
P30876	P30876;C9J2Y9;B4DH29;B4DHJ3;B4DR40;C9J4M6	RPB2_HUMAN	POLR2B	DNA-directed RNA polymerase II subunit RPB2	1279100	1876070	1397820	1673950	1549930	1703710
P31025	P31025;A0A024R8D7	LCN1_HUMAN	LCN1	Lipocalin-1	32148.1	37396.3	79824.1	42901.8	148129	104939
P31040	P31040;A0A024QZ30;Q0QF12;B3KT34;B3KYA5	SDHA_HUMAN	SDHA	Succinate dehydrogenase [ubiquinone] flavoprotein subunit, mitochondrial	13816.2	15591.8	11618.3	17009.3		9716.57
P31146	A0A024R611;P31146;H3BRY3	COR1A_HUMAN	CORO1A	Coronin-1A	1342830	1621530	3187280	2240320	3381260	2349060
P31150	P31150;A0A0S2Z3X8;B4DHX4	GDIA_HUMAN	GDI1	Rab GDP dissociation inhibitor alpha	15970.7	26702.9	56504.1	14841.2	33751.5	29188.3
P31151	P31151;Q86SG5	S10A7_HUMAN	S100A7	Protein S100-A7	69836.1	36911.7	94543.2	130436	155773	154443
P31153	P31153;A0A140VJP5;B4DEX8	METK2_HUMAN	MAT2A	S-adenosylmethionine synthase isoform type-2	7034.75	8183.13	25925	6632	15667.8	7886.49
P31483	P31483;F8W8I6;E5RGV5;Q59G98	TIA1_HUMAN	TIA1	Cytotoxic granule associated RNA binding protein TIA1	61503.2	91859.5	54363.1	61786.9	39433.1	76299.9
P31689	P31689;B7Z5C0;Q9NXZ8	DNJA1_HUMAN	DNAJA1	DnaJ homolog subfamily A member 1	52725.3	72789.8	78879.2	60738	74801.6	65212.9
P31751	P31751;M0R0P9;A0A0U4CQG9;B4DG79;J3QKW1;B3KP61	AKT2_HUMAN	AKT2	RAC-beta serine/threonine-protein kinase	28264.3	37348.5	36688.1	33219.3	38040.1	34535.9
P31785	P31785;A0A2R8Y833;B2RC41;Q5FC09;Q5FC10	IL2RG_HUMAN	IL2RG	Cytokine receptor common subunit gamma	21588	26090	17092.7	27494.1	24345.7	28664.7
P31930	P31930;B4DUL5	QCR1_HUMAN	UQCRC1	Cytochrome b-c1 complex subunit 1, mitochondrial	102118	174162	204280	148627	201620	154754
P31939	P31939;V9HWH7;B2R7P8;B4DP06;H7C1S2	PUR9_HUMAN	ATIC	Bifunctional purine biosynthesis protein ATIC	8495.27		1650.04	2048.31
P31942	P31942;A0A024QZK8;A0A024QZP1;B4DHY1;Q53F48	HNRH3_HUMAN	HNRNPH3	Heterogeneous nuclear ribonucleoprotein H3	153915	235011	191930	175683	168462	151157
P31943	P31943;A0A384MEJ3;G8JLB6;H0YB39	HNRH1_HUMAN	HNRNPH1	Heterogeneous nuclear ribonucleoprotein H	1167810	1622080	1374640	1382250	1235890	1490720
P31944	P31944;B2CIS9;A9UFC0	CASPE_HUMAN	CASP14	Caspase-14	42098	50392.9	121392	45839.2	581562	154682
P31946	P31946;V9HWD6;B5BU24	1433B_HUMAN	YWHAB	14-3-3 protein beta/alpha	727715	1118420	1311650	832499	981265	950267
P31947	P31947	1433S_HUMAN	SFN	14-3-3 protein sigma	29411.6		41909.1	47880.6	44675.5	68432.5
P31948	P31948;A8K690;F5H783;V9HW72	STIP1_HUMAN	STIP1	Stress-induced-phosphoprotein 1	447880	332995	382845	314391	351284	324228
P31949	P31949;B2R5H0;V9HWH9	S10AB_HUMAN	S100A11	Protein S100-A11	430905	452738	899470	289365	547084	380913
P31997	P06731;P13688;P31997;A0A024R0K5;A0A087WYX0;Q0Z7S6;Q13984;Q3KRG8;Q53G30;Q8N4D0;T2HVB7	CEAM8_HUMAN	CEACAM8	Carcinoembryonic antigen-related cell adhesion molecule 8	27338	23636	28344.6	32241	41370	34658.4
P32019	P32019;B3KMW4	I5P2_HUMAN	INPP5B	Type II inositol 1,4,5-trisphosphate 5-phosphatase	6843.89		9448.74	5510.48		6173.15
P32119	P32119;V9HW12;B4DF70	PRDX2_HUMAN	PRDX2	Peroxiredoxin-2	198591	181187	250612	141764	353630	226378
P32121	P32121;A8K4I6;K7EL17;Q59EM5;Q68DZ5	ARRB2_HUMAN	ARRB2	Beta-arrestin-2	147300	165423	212808	224884	198235	233620
P32320	P32320;Q71UE9	CDD_HUMAN	CDA	Cytidine deaminase	34993.5	34729.8	35337.6	28512.3	40180.6	43947.8
P32519	P32519;Q15723;Q99607;A0A024RDU6;A0A0U1RRL5;B7Z720;D6RHI1;B7Z8R4	ELF1_HUMAN	ELF1	ETS-related transcription factor Elf-1	10103.8	13078.8	6235.54	12905.9		13984.4
P32780	P32780;A0A384MTQ8;B2R7G4;B4DSG6;E9PM51;F5H0Y9	TF2H1_HUMAN	GTF2H1	General transcription factor IIH subunit 1	7124.4	4112.87		4954.09		7006.24
P32927	P32927;B4DZL8;Q6NSJ8	IL3RB_HUMAN	CSF2RB	Cytokine receptor common subunit beta	8300.12	12774.9		22834.5		11585.3
P32942	P32942;Q5NKU1;A0A024R7C1;B2R736;B7Z6W6;K7ERN2	ICAM3_HUMAN	ICAM3	Intercellular adhesion molecule 3	153467	172394	241698	171383	251152	185435
P32969	P32969;A0A2R8Y5Y7;B4DLV8;D6RAN4;H0Y9R4;Q2NKY6;Q53Z07;B4E1M5	RL9_HUMAN	RPL9	Large ribosomal subunit protein uL6	25384	25301.5	32989.7	40375.6	36516.1	39705.4
P33121	P33121;Q9ULC5;A0A8C8L3F5;E7EPM6;A0A8C8KCK5;A0A994J7S4;A8K9T3;B4DX30;B4E0R0;B7Z3Z9;H0Y9Z9;H0Y9U7	ACSL1_HUMAN	ACSL1	Long-chain-fatty-acid--CoA ligase 1	252141	260050	249090	200802	173852	210311
P33176	O60282;P33176;Q12840;V9HW29;C1PHA2;A0A0G2JMZ6;A0A6Q8PEZ8;A0A6Q8PGJ3;A0A7I2V3N5;A0A7I2V492;A0A7I2V581;A1L179;B0I1S7;B2RCP3;B7Z2M7;D3DRX6;J3KNA1;M1VE91;Q57Z91;A0A6Q8PGG7;A0A6Q8PGN1;A0A7I2V352;A0A7I2YQQ7;B4DS27;Q59GB8;Q9UFW7	KINH_HUMAN	KIF5B	Kinesin-1 heavy chain	63097.2	63591.8	70525.3	66211.4	64107.2	67456.9
P33240	P33240;Q9H0L4;E7EWR4;B3V096;B4DUD5;E9PID8	CSTF2_HUMAN	CSTF2	Cleavage stimulation factor subunit 2	104516	119481	94300.9	109333	80829.7	103828
P33241	P33241;A8K2L4;A8K7L8;E7EMG9;E9PBD8;Q0VAF8;Q9UEV7;Q9UEV8	LSP1_HUMAN	LSP1	Lymphocyte-specific protein 1	109171	129763	168622	132846	139823	148316
P33316	P33316;A0A0C4DGL3;H0YKC5;H0YMP1;H0YNW5;H0YKI0;H0YMM5;H0YNJ9	DUT_HUMAN	DUT	Deoxyuridine 5'-triphosphate nucleotidohydrolase, mitochondrial	25743	22975.1	40515.2	28134.6	35897.1	33660.1
P33527	P33527;A0A0A0MS99;A0A7I2V2E0;I3L4X2;Q68CP7;Q9UQ98;Q9BV39	MRP1_HUMAN	ABCC1	Multidrug resistance-associated protein 1	2510.89			3135.33
P33897	P33897;Q6TGM0;Q6TGM1;Q6TGM2	ABCD1_HUMAN	ABCD1	ATP-binding cassette sub-family D member 1	19198.5	27021.2	19144.3	16904.7	27154.9	17505.9
P33993	P33993;A0A0S2Z4A5;B2RBA6;B3KUD7;B4DDF5;C6EMX8	MCM7_HUMAN	MCM7	DNA replication licensing factor MCM7	3599.47			3487.74		2316.01
P34059	P34059;A0A1A7UP97;B2R6P1;B7Z267;H3BP66;Q6ZNJ9	GALNS_HUMAN	GALNS	N-acetylgalactosamine-6-sulfatase	25252.9	29389.9	29334.8	24622.6	41740.9	33895.6
P34896	P34896;B4DZB5;D3DXC9;J3KRK5;J3KRZ5;Q53ET7	GLYC_HUMAN	SHMT1	Serine hydroxymethyltransferase, cytosolic	13315.5	27326.4	17225.8	25049	22734	28316.9
P34897	P34897;V9HW06;A0A024RB99;B4DJQ3;Q5HYG8;B4DJ63;B4DLV4;B4DP88;B4DWA7;B4E1G2;G3V2Y4;H0YIZ0;Q53ET4;Q5BJF5	GLYM_HUMAN	SHMT2	Serine hydroxymethyltransferase, mitochondrial	15723.3	12853.5	23611.1	21319.5	17564.5	16240.4
P34910	P34910;B2R732;H0UIC5;Q9BRW1	EVI2B_HUMAN	EVI2B	Protein EVI2B	31740.4	30754.9	31945	33199.3	27936.1	29424.2
P34932	P34932;B4DH02;Q59GF8;B0AZU6;B4DIZ3;B4DSE8;B4DT47;B4DUS3;B4E0H6;B4E354	HSP74_HUMAN	HSPA4	Heat shock 70 kDa protein 4	17066	15167.5	18835.2	7746.34	20164.5	11393.8
P35030	P35030;A0A7P0MNE9;A1A508;Q7Z5F4;Q86W20;Q8N2U3	TRY3_HUMAN	PRSS3	Trypsin-3	226733	572542	1648820	607180	1536340	540303
P35232	P35232;A8K401;C9JW96;C9JZ20;E9PCW0;E7ESE2;Q53FV0;Q6FHP5;Q6PUJ7	PHB1_HUMAN	PHB1	Prohibitin 1	49108.8	96116.3	112188	79089.6	116625	103631
P35236	P35236;J3KR55;A0A024R9A7;A1MKQ8;B4DZD9;B4DVF0;C9IYI6;E7EUM0;E9PE54;H7C5I3;Q8NFX3	PTN7_HUMAN	PTPN7	Tyrosine-protein phosphatase non-receptor type 7	68584.7	59963.7	59775.7	48926.5	51265.5	49283.6
P35237	P35237;A0A024QZT8;A0A024QZX3;A0A024QZX5;A0A087X1N8;A0A2R8YD12;Q8IXH2	SPB6_HUMAN	SERPINB6	Serpin B6	30810.4	30652.8	47878.8	41554.6	55172.6	42969.4
P35241	P15311;P26038;P35241;J7M2B1;B0YJ88;A0A2R8Y5S7;A0A2R8Y7M3;Q05CU6;Q6NUR7;Q6PKD3;V9HW42;V9HWC0;B2R6J2;B7Z5V2;E9PNP4;Q6PJT4	RADI_HUMAN	RDX	Radixin	900109	1124470	1163390	1595360	1415930	1464900
P35244	P35244;A4D105;A0A024RA35;B5MC59	RFA3_HUMAN	RPA3	Replication protein A 14 kDa subunit	47825.5	28827.6	49887.1	30779.1	24499.2	24537.3
P35249	P35249;C9JZI1;C9J8M3;C9JXZ7	RFC4_HUMAN	RFC4	Replication factor C subunit 4	24769.1	53457.3	39768	40460.4	45961.2	49242.4
P35250	P35250;A0A087WVY3;B5BUD2;H7C5P4;Q75MT5	RFC2_HUMAN	RFC2	Replication factor C subunit 2	7985.98	17695	17184.5	9651.08	24433.5	9848.25
P35268	P35268;K7ERI7;Q7Z4W8	RL22_HUMAN	RPL22	Large ribosomal subunit protein eL22	17194.1	78166	64339.6	61420.9	94132.4	65502.7
P35269	P35269;M0QXD6;B4DXY2;Q6IBK5	T2FA_HUMAN	GTF2F1	General transcription factor IIF subunit 1	21213.7	22693.5	27440.2	23068.8	24252.4	19396.9
P35475	P35475;A8K701;Q56A80	IDUA_HUMAN	IDUA	Alpha-L-iduronidase	55174.9	59295.8	77855.6	70201.4	75803.2	70320.6
P35527	P35527	K1C9_HUMAN	KRT9	Keratin, type I cytoskeletal 9	4465830	3964640	6034780	2800620	12854400	9896960
P35573	P35573;A0A0M4G3H8;A0A0S2A4E4;G1UI17	GDE_HUMAN	AGL	Glycogen debranching enzyme		18937.7	26436.7	8777.71	23228.1	12880
P35579	A0A024R1N1;P35579;A0A0U4BW16;A0A8I5KWT8;B4E3S1;Q86XU5	MYH9_HUMAN	MYH9	Myosin-9	2663580	2359970	2538650	4399740	2909000	4104030
P35606	P35606;A0A7I2V258;H0Y938;H0YAC7;A0A7I2V3G0;A0A7I2YQF9;B4E2C9	COPB2_HUMAN	COPB2	Coatomer subunit beta'	94064.2	143212	174327	126843	170186	138427
P35609	P35609;A0A494C1A0;A0A804HI95;B7Z2N5;B7Z4K1;B7Z4P6;Q59FD9	ACTN2_HUMAN	ACTN2	Alpha-actinin-2		61956.1	99594.2	56215.3		45179.4
P35610	P35610;B1APM4;B7ZAT6	SOAT1_HUMAN	SOAT1	Sterol O-acyltransferase 1		10138.4	7899.69	8435.43
P35611	P35611;A0A804HL01;H0Y9H2;B4DPW4;E7ENY0;E7EV99;Q4TT76;Q96D30	ADDA_HUMAN	ADD1	Alpha-adducin	226318	254355	255033	260468	308788	255843
P35612	P35612;Q05DK5	ADDB_HUMAN	ADD2	Beta-adducin			8696.84		6488.13
P35613	P35613;A0A087WUV8;A0A346RCP0;A0A346RCR1;A0A7P0T8A7;A0A7P0TA85;A0A7P0TB04;B4DY23;I3L192;Q54A51;R4GMX5;R4GN83	BASI_HUMAN	BSG	Basigin	85589.8	83465.3	88056.6	60409.5	70764	78423.8
P35637	P35637;H3BPE7;Q59H57;Q6IBQ5;Q8TBR3;A8K4H1;B4DR70;Q13344;Q70T18	FUS_HUMAN	FUS	RNA-binding protein FUS	66718.4	84724.5	67176.9	99941.7	62896.8	92827.6
P35658	P35658;A0A024R8B6;A0A494BZU9;A0A494C1F2;A0A8Q3SHZ4;A0A8Q3WLX1	NU214_HUMAN	NUP214	Nuclear pore complex protein Nup214	44492.8	53242.7	44278.1	53064.7	48768.9	45829.5
P35659	P35659;A0A494C028;A0A494C198;B4DFG0;B4DNW3;H0Y993;Q6MZJ9	DEK_HUMAN	DEK	Protein DEK	185709	206230	158766	203134	159290	208379
P35754	P35754;A0A024RAM2	GLRX1_HUMAN	GLRX	Glutaredoxin-1					43376.3	11864.3
P35813	P35813;A0A024R6A5;B2R8E4;B5BUD5	PPM1A_HUMAN	PPM1A	Protein phosphatase 1A	67574.5	71916.9	81195.8	49683.8	74549	59504.8
P35908	P35908	K22E_HUMAN	KRT2	Keratin, type II cytoskeletal 2 epidermal	1424720	1714800	5291500	2383830	35007100	6035610
P35916	P35916;E9PD35	VGFR3_HUMAN	FLT4	Vascular endothelial growth factor receptor 3			14274.9
P35998	P35998;A0A140VK70;C9JX88;Q75L23	PRS7_HUMAN	PSMC2	26S proteasome regulatory subunit 7	46906.7	61823.1	99278.1	66953	78000.9	55953.3
P36222	P36222;A0A024R969;H0Y3U8	CH3L1_HUMAN	CHI3L1	Chitinase-3-like protein 1	1660820	1414870	1148250	1306890	1075700	1307630
P36406	P36406;A8K9U9	TRI23_HUMAN	TRIM23	E3 ubiquitin-protein ligase TRIM23		54919.6		54198.2	23045.4	26357.4
P36507	P36507	MP2K2_HUMAN	MAP2K2	Dual specificity mitogen-activated protein kinase kinase 2	196347	205200	163333	177512	178771	168817
P36542	P36542;B4DL14;Q8TAS0	ATPG_HUMAN	ATP5F1C	ATP synthase subunit gamma, mitochondrial	113605	89950.4	168336	109084	137423	130869
P36543	P36543;Q53Y06;C9J8H1	VATE1_HUMAN	ATP6V1E1	V-type proton ATPase subunit E 1	119355	96422.6	84506.6	83366.3	96251.3	92929.3
P36578	P36578;B4DMJ2;B4DMJ6;H3BM89;Q59GY2;A0A024R5Z1	RL4_HUMAN	RPL4	Large ribosomal subunit protein uL4	240302	277250	252382	291984	271899	257792
P36776	K7EJE8;K7EKE6;P36776;B3KU28;B3KXS5;B4DPX0;Q2VPA0	LONM_HUMAN	LONP1	Lon protease homolog, mitochondrial	40523.5	52472.6	40191.6	55512.2	52106.9	55294.4
P36871	P36871;A0A3B3ITK7;B4DDQ8;B4DFP1;B7Z6C2	PGM1_HUMAN	PGM1	Phosphoglucomutase-1			47848.6	20722.9	38121.6	39658.2
P36873	P36873;A0A024RBP2;F8W0W8;A0A087WYY5;F8VR82;F8VYE8;Q9UPN1	PP1G_HUMAN	PPP1CC	Serine/threonine-protein phosphatase PP1-gamma catalytic subunit	29414.9	33832.2	32359.6	33211.5	34950.2	30813.7
P36954	P36954;K7EKS1	RPB9_HUMAN	POLR2I	DNA-directed RNA polymerase II subunit RPB9	77075.4	34518.9	42562.9	56794.8	60579.6	65171.6
P36957	P36957;A0A024R6C9;Q6IBS5;Q86SW4;B7Z6J1;G3V3F0;G3V5M3;H0YJF9	ODO2_HUMAN	DLST	Dihydrolipoyllysine-residue succinyltransferase component of 2-oxoglutarate dehydrogenase complex, mitochondrial	28199.7	38697	44532.5	30263.3	45866.8	31297.5
P36969	P36969;K7ERP4;Q6PI42;Q6PJX4	GPX4_HUMAN	GPX4	Phospholipid hydroperoxide glutathione peroxidase	94140.7	74491.8	72205.9	67568.1	70372.8	73858.6
P37108	P37108;H0YLA2	SRP14_HUMAN	SRP14	Signal recognition particle 14 kDa protein	143435	126444	104974	137622	94875.3	137609
P37198	P37198;A0A024QZF1	NUP62_HUMAN	NUP62	Nuclear pore glycoprotein p62	55909.5	80461.8	62777.7	74027.6	64584.2	78164.7
P37235	P37235;E9PC71;H7BZC1;O75544;Q68CP5;Q6FGY1	HPCL1_HUMAN	HPCAL1	Hippocalcin-like protein 1					2204.87	3042.6
P37802	P37802;A0A384MTL2;X6RJP6	TAGL2_HUMAN	TAGLN2	Transgelin-2	31685	57743.6	87227.8	40971.5	61548.4	43938
P37837	P37837;A0A140VK56	TALDO_HUMAN	TALDO1	Transaldolase	26468.3	30973.9	50851.2	37010	61797.3	39797.9
P38117	P38117	ETFB_HUMAN	ETFB	Electron transfer flavoprotein subunit beta	27571.6	43614.5	62330.1	48347.4	57258.6	55755.3
P38159	P38159;Q96E39;B3KRG5;B4E352;H3BUY5;Q2VIN3	RBMX_HUMAN	RBMX	RNA-binding motif protein, X chromosome	177068	303138	276781	217466	223105	223682
P38435	P38435;A0A8I5QKY1;A7YA96;Q53GV4;A0A8I5KXJ8;A0A8I5KY98;A0A8I5KZ18;A0A8I5QJ91;A0A8I5QJA4	VKGC_HUMAN	GGCX	Vitamin K-dependent gamma-carboxylase	7966.42
P38606	P38606;A0A994J738	VATA_HUMAN	ATP6V1A	V-type proton ATPase catalytic subunit A	108975	163311	230842	118644	228867	131800
P38646	P38646;A0A384P5G6;A0A7I2V2G2;A0A7I2V2S7;A0A7I2YQB2;B7Z4V2;D6RCD7;Q8N1C8;V9HW84;A0A7I2V3F7;B7Z4T3;H0Y8S0	GRP75_HUMAN	HSPA9	Stress-70 protein, mitochondrial	38166.1	47683.4	57353.9	42699.3	58452.6	51345.8
P38919	P38919;A0A024R8W0;I3L3H2	IF4A3_HUMAN	EIF4A3	Eukaryotic initiation factor 4A-III	245279	314622	245198	267363	250562	297743
P39019	P39019;B0ZBD0;M0QYF7;M0R140;M0R2L9;Q8WVX7	RS19_HUMAN	RPS19	Small ribosomal subunit protein eS19	124930	191248	183841	147738	172873	170171
P39023	P39023;A0A024R1S9;B5MCW2;G5E9G0;H7C3M2;H7C422;Q49AJ9;Q8TBW1;Q96QL0;Q9BT63;Q9NY85	RL3_HUMAN	RPL3	Large ribosomal subunit protein uL3	153502	157912	134388	164458	130348	136463
P39086	P39086;E7EPZ0	GRIK1_HUMAN	GRIK1	Glutamate receptor ionotropic, kainate 1	24428.8	11803.3	72565.8	37568.5	26112.9	23757.2
P39656	P39656;A0A024RAD5;A0A0C4DGS1	OST48_HUMAN	DDOST	Dolichyl-diphosphooligosaccharide--protein glycosyltransferase 48 kDa subunit	217317	223961	185457	250372	162668	194155
P39687	P39687;O43423;A0A384P5U2;H0YN26;Q08AJ6;Q6PKH8;Q3KPI8	AN32A_HUMAN	ANP32A	Acidic leucine-rich nuclear phosphoprotein 32 family member A	195789	181803	214347	168816	195411	210879
P39748	P39748;B4DWZ4;Q6FHX6;I3L3E9	FEN1_HUMAN	FEN1	Flap endonuclease 1	129973	117790	108992	139339	98019.8	127479
P39880	P39880;Q13948;A0A2R8Y852;A0A2R8YDI1;Q3LIA3	CUX1_HUMAN	CUX1	Homeobox protein cut-like 1	18038.4			21760.7	26527.4
P40121	P40121;A0A979HLS1;A0A979HLS2;B2R9S4;B4DU58;B8ZZL6;E7ENU9;V9HW69	CAPG_HUMAN	CAPG	Macrophage-capping protein	102642	153570	286456	159145	211798	163511
P40199	P40199;Q13985	CEAM6_HUMAN	CEACAM6	Carcinoembryonic antigen-related cell adhesion molecule 6	72916.3	61011.1	119661	86227.2	127428	99920
P40227	P40227;A0A024RDL1;A1JUI8;B2R9K8;B4DPJ8;Q59ET3	TCPZ_HUMAN	CCT6A	T-complex protein 1 subunit zeta	94809	105597	152420	106661	144308	122626
P40306	P40306;Q6IB22;J3QQN1	PSB10_HUMAN	PSMB10	Proteasome subunit beta type-10	56096.6	66378.1	152072	65570.5	133853	73685.5
P40425	P40425;A0A024RCR3;A0A1U9X8A1;A0A1U9X8A2;Q6NW39;Q7KZE5	PBX2_HUMAN	PBX2	Pre-B-cell leukemia transcription factor 2	31516.1	34811.6	19887.3	30948.2	28975.2	37290.8
P40429	P40429;A0A384ME37;A0A7I2V2L9;A0A7I2V5L3;M0QYS1;Q6NVV1;Q8J015;Q0VGL3;Q53H34;Q5QTS3;Q9BSQ6	RL13A_HUMAN	RPL13A	Large ribosomal subunit protein uL13	61352.3	65217.3	113298	81565.1	130860	107885
P40616	P40616;B4DZG7;F8VYN9	ARL1_HUMAN	ARL1	ADP-ribosylation factor-like protein 1	17435.5			39645.6
P40763	P40763;A0A7I2V2G1;A0A7I2V395;A0A7I2V3V0;A0A7I2V444;A0A7I2V4C8;A0A7I2V4R2;A0A7I2V4R3;A0A7I2V552;A0A7I2V5N9;A0A7I2YQD2;A0A7I2YQI1;A0A7I2YQR5;B5BTZ6;A0A7I2V2T1;A0A7I2V4F6	STAT3_HUMAN	STAT3	Signal transducer and activator of transcription 3	110959	93833.1	92409.1	124936	87656.8	111367
P40818	P40818;A0A024R5S4;B4DUC6;A8K8N5	UBP8_HUMAN	USP8	Ubiquitin carboxyl-terminal hydrolase 8	24852.7	27345.6	29138.1	29555.2	22000	39158.8
P40926	P40926;A0A024R4K3;B3KTM1;G3XAL0;Q0QF37;Q6FHZ0;Q75MT9	MDHM_HUMAN	MDH2	Malate dehydrogenase, mitochondrial	63249.9	60306.1	115890	127324	129665	134916
P40937	P40937;A8K3S0;Q59GW7;Q6LES9	RFC5_HUMAN	RFC5	Replication factor C subunit 5	30814.3	41678.9	35835.8	35433.7	36177.1	45781.3
P40938	P40938;A0A024RDQ8;B4DKE6;Q53HK8;Q5U0C2	RFC3_HUMAN	RFC3	Replication factor C subunit 3	9560.43	17056.5		42704.6	18742.1	14479.4
P40939	P40939;A0A2R8Y4F5;E9KL44;H0YFD6;B4DRH6;B4DDZ5;V9GZL3	ECHA_HUMAN	HADHA	Trifunctional enzyme subunit alpha, mitochondrial	203936	223118	204482	231249	211667	219304
P41091	P41091;Q2VIR3	IF2G_HUMAN	EIF2S3	Eukaryotic translation initiation factor 2 subunit 3	124954	125676	120396	159881	104766	145257
P41146	P41146;A0A0G2JQE4;A0A5F9ZI64;Q6FGM5;Q8IXB0	OPRX_HUMAN	OPRL1	Nociceptin receptor	44270.8	40261.2	44376.2	41966.2	55877.1	44814.5
P41208	P41208	CETN2_HUMAN	CETN2	Centrin-2	65508.4	68929.5	39887.6	67530.7	33128.6	57800.9
P41212	P41212;A0A0S2Z3C9	ETV6_HUMAN	ETV6	Transcription factor ETV6	29112.9	33974	33787.9	34943.9	29826.5	37674.9
P41218	P41218;Q05CU9;Q5VUU6;B2R829	MNDA_HUMAN	MNDA	Myeloid cell nuclear differentiation antigen	5016300	9934970	9682800	8352350	8540350	9380860
P41220	P41220;A0A024R939	RGS2_HUMAN	RGS2	Regulator of G-protein signaling 2	47508.7	28201.9	29359.3	44088.9	17805.2	37092.6
P41223	P41223	BUD31_HUMAN	BUD31	Protein BUD31 homolog	62430.9	51723.4	40434.6	60693.6	51905.1	58300.1
P41226	P41226	UBA7_HUMAN	UBA7	Ubiquitin-like modifier-activating enzyme 7	17261.3	34779.5	33000.1	19091	28358.3	22292.2
P41227	P41227	NAA10_HUMAN	NAA10	N-alpha-acetyltransferase 10	6496.08	2830.25				1045.54
P41229;Q9BY66	P41229;Q9BY66;A6N6J7;A0A384MR42;A0A6M4C8G8;A0A8I5KPH7;A0A8I5KQR8;A0A8I5KTT1;A0A8I5KXH7;A0A8I5KYW1;B4E1Y0;C9JGA3;E9PFH2	KDM5C_HUMAN;KDM5D_HUMAN	KDM5C;KDM5D	Lysine-specific demethylase 5C	32187.7	57267.8	55769.4	85481.2	84067	83535.5
P41236	P41236;E7EMN6;E7EUI7;Q6NXS2	IPP2_HUMAN	PPP1R2	Protein phosphatase inhibitor 2			8130.18
P41240	P41240;B2R6Q4;A8K3B6;B4DP99;B5BU52;Q53EL3;H3BN15;H3BUM9	CSK_HUMAN	CSK	Tyrosine-protein kinase CSK	104671	113345	111000	129174	122915	134734
P41250	P41250;A0A6Q8PGZ8;A0A6Q8PGA8;A0A6Q8PGI6;A0A6Q8PGW4;A0A6Q8PHH9	GARS_HUMAN	GARS1	Glycine--tRNA ligase	155126	144474	126518	171313	144077	166718
P41252	P41252;A0A0A0MSX9;A0A804HHW9;A0A804HIV9;A0A804HJ36;A0A804HJN6;A0A804HL54;J3KR24;Q59G75;Q6P0M4;Q7Z355;Q7Z3U5;B4DVX2;Q7L4K8	SYIC_HUMAN	IARS1	Isoleucine--tRNA ligase, cytoplasmic	44648.6	47372.8	55997.8	43233	56450.5	53363.1
P41279	P41279;B2R8A5;Q5T853;Q5T857;Q6FG25	M3K8_HUMAN	MAP3K8	Mitogen-activated protein kinase kinase kinase 8			3635.89		11135	6280.05
P41440	P41440;D3DSM6;H3BTQ3;C9J8K6;C9JKP4;E9PIL5	S19A1_HUMAN	SLC19A1	Reduced folate transporter	33074.4	43131.4	27992.7	28040.6		39960.2
P42025	P42025;Q13841	ACTY_HUMAN	ACTR1B	Beta-centractin	68558.6	59959.9	42227.4	31075.7	71482.2	45575.9
P42166	P42166;P42167;A0A024RBE7;A0A024RBH7;G5E972;H0YJH7;Q59G12	LAP2A_HUMAN	TMPO	Lamina-associated polypeptide 2, isoform alpha	223499	239991	216942	221617	181322	194886
P42167	P42167;A0A024RBE7;A0A024RBH7;G5E972;H0YJH7;Q59G12;Q9P1N8	LAP2B_HUMAN	TMPO	Lamina-associated polypeptide 2, isoforms beta/gamma	208505	229047	206802	198453	107899	216540
P42224	P42224;A0A669KB52;A0A669KB53;A0A669KB56;A0A669KB68;A0A669KBA4;A0A669KBI6;A0A8V8TN81;J3KPM9;A0A669KB75;E7EPD2	STAT1_HUMAN	STAT1	Signal transducer and activator of transcription 1-alpha/beta	50888	45184	33867.2	52043.9	35275.4	45792.9
P42226	P42226;A0A1W2PNW1;A0A494C0T4;A8K4S9;B2R680;B4DQB3;B4DR42;B7ZAC1;H0YJH6;Q9BQD2	STAT6_HUMAN	STAT6	Signal transducer and activator of transcription 6	179264	158303	127574	163340	124094	165791
P42229	P42229;A0A384N5W4;A0A7I2V380;A0A7I2YQF1;A0A7I2YQY3;A8K6I5;K7EIF9;K7EK35;Q59GY7;Q8WWS9	STA5A_HUMAN	STAT5A	Signal transducer and activator of transcription 5A	14582.5		15565.9	19536.1	15746.1
P42262	P42262;A0A994J3U8;A0A994J404;A0A994J425;A0A994J4F1;A0A994J4G8;A0A994J4H3;A0A994J6J8;A0A994J6Y1;A0A994J6Y8;A0A994J6Z8;B7Z288;F8W7L6;Q59F93;A0A994J413;A0A994J418;A0A994J6J5;A0A994J6K1;A0A994J6Z1	GRIA2_HUMAN	GRIA2	Glutamate receptor 2	66848.3	81178.7	54220	56928	50127.2	66244.8
P42285	P42285;A8K6I4;B4E3M6	MTREX_HUMAN	MTREX	Exosome RNA helicase MTR4	26151.8	27747.7	22836.1	26691	23760.2	30009.6
P42331	P42331;A0A2X0TVS2;A0A384MTM1;B7Z4C4;B7Z5A5;C9JB56;H7C4P1;Q53R16;V9HWC8	RHG25_HUMAN	ARHGAP25	Rho GTPase-activating protein 25	186200	223520	206186	202920	209554	212736
P42338	P42338;H0Y871;B4DER4;B4DZI3;Q68DL0;Q6PJ60;Q9BTS4	PK3CB_HUMAN	PIK3CB	Phosphatidylinositol 4,5-bisphosphate 3-kinase catalytic subunit beta isoform	50523.3	52608.3	42090.5	60576.6	47055.1	58715.6
P42345	P42345;A0A8V8TRG9;A0A8V8TQ52;A0A8V8TQM6;A0A8V8TQP2;B4DZD5;B4E2H2	MTOR_HUMAN	MTOR	Serine/threonine-protein kinase mTOR	27838	36401.1	31319.9	31975.2	38632.7	37063.9
P42356	P42356;A4QPH2;A0A140VK35;B2RBS0;B4DYG5;Q4LE69;B4DLU8;B4DQC6;B4DSG9;B4E041	PI4KA_HUMAN	PI4KA	Phosphatidylinositol 4-kinase alpha	12027.5	22034.4	23966.7	20186	20753.7	12625.5
P42357	P42357;B4DLH8	HUTH_HUMAN	HAL	Histidine ammonia-lyase	15136.9	15340.7	30031.7	33619.6	57155.5	28543
P42566	P42566;B1AUU8;A0A994J5A3;A0A994J5J3;A0A994J5W4;B3KR37;B7Z240;Q7Z5V0	EPS15_HUMAN	EPS15	Epidermal growth factor receptor substrate 15	21621.6	20333.7	26430.6	19890.3	25447.1	24064.8
P42574	P42574;A8MVM1;C9JXR7;Q5HYI3	CASP3_HUMAN	CASP3	Caspase-3	99077.6	127413	178371	162359	182922	175235
P42575	P42575;A0A0S2Z3H1;B4E085;B4E0I5;D3DXE0	CASP2_HUMAN	CASP2	Caspase-2					5503.61
P42677	P42677;Q71UM5;A4D1G5;C9J1C5;H0YMV8	RS27_HUMAN	RPS27	Small ribosomal subunit protein eS27	156310	129729	83098.2	163181	106712	125283
P42704	P42704;E5KNY5;A0A804HHY9;A0A804HI14;A0A804HI40;A0A804HIG4;A0A804HIN4;A0A804HIQ7;A0A804HJA1;A0A804HJI0;A0A804HJZ1;A0A804HK30;A0A804HKI2;A0A804HKJ0;A0A804HKK7;A0A804HKR3;A0A804HKX6;A0A804HL40;A0A804HLG8;B4DSR0	LPPRC_HUMAN	LRPPRC	Leucine-rich PPR motif-containing protein, mitochondrial	21191.5	23035.4	14310.2	16593.6	25500.9	22216
P42765	P42765;A0A0B4J2A4;B2RB23;B3KNP8;K7EME0	THIM_HUMAN	ACAA2	3-ketoacyl-CoA thiolase, mitochondrial	39175.8				37985.4
P42766	P42766;A0A024R866;F2Z388	RL35_HUMAN	RPL35	Large ribosomal subunit protein uL29	64327.1	186557	155508	122871	179163	164479
P42768	P42768;A0A024QYX8;A0A8V8TM35;A0A8V8TNH9	WASP_HUMAN	WAS	Actin nucleation-promoting factor WAS	180385	221632	289313	144201	213429	158083
P42785	P42785;A0A024R5L0;A0A7P0TB23;B7Z7Q6;E9PKN6;E9PL49;E9PL85;E9PLY4;E9PNF7;E9PNJ1;E9PQB5	PCP_HUMAN	PRCP	Lysosomal Pro-X carboxypeptidase	291939	275405	312476	359680	290309	338384
P42858	P42858;A0A7P0TA78;A0A7P0TAC5;A0A7P0TAN5;A0A7P0Z417	HD_HUMAN	HTT	Huntingtin	45662.9	47367.9	63153.3	48051.9	34142.9	44528.2
P42892	P42892;A1PUP8;A0A024RAB0;A0A024RAB2;A0A3B3ISF9;B4DKB2	ECE1_HUMAN	ECE1	Endothelin-converting enzyme 1	1171.9	4454.59	2100.82	2402.13	4932.81	8248.84
P43034	P43034;A0A6Q8PFU3;A0A6Q8PG63;I3L495	LIS1_HUMAN	PAFAH1B1	Platelet-activating factor acetylhydrolase IB subunit beta	194685	142542	194667	182708	174756	217650
P43121	P43121;A0A024R3I5;A8K6A6;B2R642;B3KXZ9	MUC18_HUMAN	MCAM	Cell surface glycoprotein MUC18	41304.3	45326.9	23397.4	30598.5		43218.9
P43155	P43155;H0Y4Z7;A0A7P0T9E7;A0A7P0T9R9;A0A7P0TAQ4;A0A7P0TAR1;A0A7P0TBF3	CACP_HUMAN	CRAT	Carnitine O-acetyltransferase	63881.6	60365.9	63583.9	63565.3	43077.2	67667.2
P43243	P43243;A0A0R4J2E8;A8MXP9;B3KM87;B4DF66;B4DRS1;D6R991;D6RAM9;D6RAY2;D6RBI2;D6RE02;D6REM6;D6RIA2;H0Y8T4;Q5CZA7;Q68D11	MATR3_HUMAN	MATR3	Matrin-3	229794	242142	189912	242879	191260	230847
P43246	P43246;A0A2R8Y6P0;A0A2R8YFH0;A0A2R8YG02;B4DN49;E9PHA6;Q53FK0;Q53GS1;V9H019;B4DL39;B4DSB9	MSH2_HUMAN	MSH2	DNA mismatch repair protein Msh2	37405.8	40817.6	22838.6	35390.8	25388.3	26704.2
P43250	P43250;B3KPS5;D6RHX8;F8W9W2;Q96AD6	GRK6_HUMAN	GRK6	G protein-coupled receptor kinase 6	218130	199593	198107	266116	189141	250860
P43304	P43304;A0A140VJK2;A8K1Z2;B7Z601;Q53T76	GPDM_HUMAN	GPD2	Glycerol-3-phosphate dehydrogenase, mitochondrial	74029.3	78682.6	71263	71767	65086.1	71852.5
P43307	P43307;A0A3B3IRT8;C9IZQ1;E9PAL7;B2R6N9;C9J3L8;C9J5W0	SSRA_HUMAN	SSR1	Translocon-associated protein subunit alpha	343837	316839	196339	345252	206029	280830
P43353	P43353;A0A024R5D8;A0A024R5K0;A0A087X2D4;Q59F10	AL3B1_HUMAN	ALDH3B1	Aldehyde dehydrogenase family 3 member B1	161093	191487	251970	225586	280424	234317
P43378	P43378;Q6IQ43	PTN9_HUMAN	PTPN9	Tyrosine-protein phosphatase non-receptor type 9	14141.2	12155.2	21003	21628.6	25259.5	21285.6
P43405	A0A024R244;P43405;A0A024R273;A8K4G2;B3KQJ1	KSYK_HUMAN	SYK	Tyrosine-protein kinase SYK	239380	221196	182718	238105	169731	228586
P43487	P43487;F6WQW2;A0A140VK94;B4DE76;B7Z6U1;C9JDM3;C9JJ34	RANG_HUMAN	RANBP1	Ran-specific GTPase-activating protein	92895.3	77030.7	109848	147086	107604	138989
P43490	P43490;A0A024R718;A0A7P0T895;A0A7P0T8L3;A0A7P0T9I9;A0A0C4DFS8;A0A7P0T862;A0A7P0T8D2;A0A7P0T931;A0A7P0T941;A0A7P0T973;A0A7P0TA73;A0A7P0TAS5;A0A7P0TBB7;A0A7P0Z466;B7Z8W6	NAMPT_HUMAN	NAMPT	Nicotinamide phosphoribosyltransferase	3739120	3660490	3001660	3675290	2424130	3595490
P43681	P43681;A0A0D9SFU6;A0A6Q8PG41	ACHA4_HUMAN	CHRNA4	Neuronal acetylcholine receptor subunit alpha-4	26421.3	18625.8
P43686	P43686;A8K2M0	PRS6B_HUMAN	PSMC4	26S proteasome regulatory subunit 6B	21872.1	35565	66083.9	34905.4	81423.3	36091.8
P43897	P43897;E5KS95;B4DHY8	EFTS_HUMAN	TSFM	Elongation factor Ts, mitochondrial	16228.3	15190.6	12002	14181.3	16353.2	13057.5
P45452	P45452;G5E971;Q53H33;Q7Z5M0;Q7Z5M1	MMP13_HUMAN	MMP13	Collagenase 3	176808	131180	164049	172275	181624	203734
P45880	P45880;A0A024QZT0;A0A0A0MR02;A0A024QZN9;B4DKM5	VDAC2_HUMAN	VDAC2	Voltage-dependent anion-selective channel protein 2	64330	84105.6	51431.2	45145.9	42199.3	49589.4
P45973	P45973;V9HWG0	CBX5_HUMAN	CBX5	Chromobox protein homolog 5	20272	20985.9	15795.1	22082.2	13153.6	20109.7
P45974	P45974;A0A140VJZ1	UBP5_HUMAN	USP5	Ubiquitin carboxyl-terminal hydrolase 5	42519	44895	52994.4	42867.5	41787.2	36204.9
P45985	P45985;B4DH44;B7Z9Y5;B7ZA62	MP2K4_HUMAN	MAP2K4	Dual specificity mitogen-activated protein kinase kinase 4	19838.1	18788.8	19335.5	14772.7	13707.5	23101.3
P46019	P46019	KPB2_HUMAN	PHKA2	Phosphorylase b kinase regulatory subunit alpha, liver isoform	51316.2	69668.2	91989.9	55915.8	80880.4	67667.1
P46060	P46060;A0A024R1U0;B4DY16;B4E0U0;Q9BSK3	RAGP1_HUMAN	RANGAP1	Ran GTPase-activating protein 1	35218.8	57324.7	50737.5	53930.6	49839.4	42808.7
P46063	P46063;A0A024RAV2	RECQ1_HUMAN	RECQL	ATP-dependent DNA helicase Q1	120745	118588	77206.6	116589	86539.4	102002
P46100	A4LAA3;P46100;A0A6Q8PHA4;B4DHH8;B4DLE1;B4DLW1	ATRX_HUMAN	ATRX	Transcriptional regulator ATRX	21296.7	21463.5	12000.1	15272.6	8619.98	17507.7
P46109	P46109	CRKL_HUMAN	CRKL	Crk-like protein	16818	23055	24486.5	23114.7	10048.1	19860.9
P46379	P46379;A0A024RCR6;A0A0G2JJM1;A0A0G2JK23;A0A0G2JL47;A0A1U9X7A6;A0A7I2V508;A0A7P0MQS5;F6S6P2;X6REW1;A0A1U9X7A9;A0A024RCM4;A0A0G2JJR8;A0A1B0GX79;A0A7I2V3H1;F6TC96;F6U1F2;F6U341;F6UR09;F6VEM6;F6WML8;F6X9W3;F6XTU0	BAG6_HUMAN	BAG6	Large proline-rich protein BAG6	46455.3	39271.1	61997.3	48271.2	59554.9	58969.9
P46459	P46459;A0A384MTI6;I3L0N3;A0A994J5C5;A0A994J5K9;A0A994J5X2;A0A994J5X9;A0A994J5Y2;A0A994J7T3;A0A994J855;B4DGR3;B4DH19;B4DSK5;B7Z5J7;B7Z9U2;K7EQD6	NSF_HUMAN	NSF	Vesicle-fusing ATPase	171773	180698	154351	184862	142047	176179
P46527	P46527;Q6I9V6;E7ES52;H7C2T1;O43806;Q708J1;Q96TE0;Q9NYG6	CDN1B_HUMAN	CDKN1B	Cyclin-dependent kinase inhibitor 1B	21032.8	29733.8	34163.2	23447.9	24346.9	28832.7
P46531	P46531;A0A7P0T8U6;A0A7P0T8W1;A0A7P0TA56;A0A7P0TAK8;A0A7P0TB20	NOTC1_HUMAN	NOTCH1	Neurogenic locus notch homolog protein 1	6833.75	6799.83	9379.05	6963.9	6467.63
P46734	P46734;Q6FI23;C7DUW4;Q6FHG1;A0A024QYT4;E9PRZ0;J3QR49;Q53EZ9	MP2K3_HUMAN	MAP2K3	Dual specificity mitogen-activated protein kinase kinase 3	140306	181344	183493	146430	144452	155118
P46736	P46736;D3DWY6;X6RJS7	BRCC3_HUMAN	BRCC3	Lys-63-specific deubiquitinase BRCC36	22386.5	24327.3	33528.8	32231.3	34339	34335.9
P46776	P46776;E9PLL6;Q6NZ52;Q9BQQ5	RL27A_HUMAN	RPL27A	Large ribosomal subunit protein uL15	99568.4	104239	106787	132728	114967	115542
P46777	P46777;A0A2R8Y6J3;A2RUM7;B3KTM6;Q59GX9	RL5_HUMAN	RPL5	Large ribosomal subunit protein uL18	80265.6	93538.2	74717.6	106484	64935.2	75545.5
P46778	P46778;Q6IAX2;Q59GK9	RL21_HUMAN	RPL21	Large ribosomal subunit protein eL21	17551.1	25253.2	26412.6	36982.5	28657.3	26660.4
P46779	P46779;H0YKD8;H0YLP6;H0YMF4;Q59F34	RL28_HUMAN	RPL28	Large ribosomal subunit protein eL28	65873.3	85460.9	91702.7	85564.7	82177.5	97777.8
P46781	P46781;A0A024R4M0;B5MCT8;C9JM19;A5D904;B7Z732	RS9_HUMAN	RPS9	Small ribosomal subunit protein uS4	161768	213220	267346	259031	302882	294451
P46782	P46782;A0A024R4Q8;M0R0F0;M0R0R2;Q53G25	RS5_HUMAN	RPS5	Small ribosomal subunit protein uS7	102911	112710	110879	115436	106452	102059
P46783	P46783;A0A1W2PQS6;A0A2R8Y7H1;A0A2R8YFH6;F6U211;Q14489;Q59GE4;S4R435	RS10_HUMAN	RPS10	Small ribosomal subunit protein eS10	45574.8	43714	37375.1	56051.8	34753.7	34184.8
P46926	P46926;D6R9P4;D6RAY7;D6RB13;D6RFF8;A8K3S1;B3KMV2;D6R917	GNPI1_HUMAN	GNPDA1	Glucosamine-6-phosphate isomerase 1	22676.2	32493.6	25443.3	14521.2	22318.4	20956.6
P46934	P46934;A0A024R5S9;H0Y8X6	NEDD4_HUMAN	NEDD4	E3 ubiquitin-protein ligase NEDD4	32572.7	45904.6	37437.2	45897.2	53429.8	56985.4
P46939	P46939;A8K8Z1	UTRN_HUMAN	UTRN	Utrophin	260727	241314	177970	139929	82922.5	84278.4
P46940	P46940;A0A024RC65;A4QPB0;B4DNP4;B4E2M0;H0YLE8	IQGA1_HUMAN	IQGAP1	Ras GTPase-activating-like protein IQGAP1	864300	832212	933349	835925	832988	820121
P46976	P46976;B2R5R5;B4DSX6;C9JQ42;G5E9W8	GLYG_HUMAN	GYG1	Glycogenin-1	43102	58854.2	136925	52192.6	140901	64636.8
P46977	P46977;A0A024R3J7	STT3A_HUMAN	STT3A	Dolichyl-diphosphooligosaccharide--protein glycosyltransferase subunit STT3A	108171	119106	96307.4	108847	105995	101246
P47712	P47712;A8K2S1;B4DZI4	PA24A_HUMAN	PLA2G4A	Cytosolic phospholipase A2	31393.1	30385.6	28182.2	37770.4	27565.4	20694.6
P47755	P47755;A4D0V4;B4DE01;C9JUG7;F8W9N7;Q53GC7;Q53GE2	CAZA2_HUMAN	CAPZA2	F-actin-capping protein subunit alpha-2	156934	181116	262932	144296	201227	176828
P47756	P47756;A0A384MR50;A0A6I8PRV6;B1AK85;B1AK87;B1AK88;B2R7T8;B4DWA6	CAPZB_HUMAN	CAPZB	F-actin-capping protein subunit beta	488954	511710	671883	514227	588324	528497
P47813	P47813;O14602;X6RAC9	IF1AX_HUMAN	EIF1AX	Eukaryotic translation initiation factor 1A, X-chromosomal	44817.4	47873	57199.9	55157.5	62766.9	60165.2
P47897	P47897;A0A1B0GVU9;A8K3A8;B4DDN1;B4DNN3;Q53HS0;Q96AW5;Q9BUZ3;Q9H3A5;A0A9K3Y7Y6;H7C0R3	SYQ_HUMAN	QARS1	Glutamine--tRNA ligase	66403.8	76256.7	81738.4	77211.3	70182.1	78999.3
P47914	P47914;A0A024R326;A0A3B3ITT5;Q6IPI1	RL29_HUMAN	RPL29	Large ribosomal subunit protein eL29	8388.21	14144	18641.9		15447.7	8990.94
P47929	P47929	LEG7_HUMAN	LGALS7	Galectin-7	20111.5	22825.8	41609.8	14569.1	89336.7	63543.9
P47985	P47985;P0C7P4;A0A384MTZ1;A0A384NPX8	UCRI_HUMAN	UQCRFS1	Cytochrome b-c1 complex subunit Rieske, mitochondrial	149124	191523	181396	152344	189505	202297
P48047	P48047;Q53HH2	ATPO_HUMAN	ATP5PO	ATP synthase subunit O, mitochondrial	137654	117973	75795.1	104081	60932.5	95329.1
P48059	P48059;A0A0J9YXC7;A0A8Q3WKI3;A0A8Q3WKJ2;A0A8Q3WKK6;A0A8Q3WKP0;A0A0M3HER1;A0A8Q3WLN4;A0A8Q3WLX8	LIMS1_HUMAN	LIMS1	LIM and senescent cell antigen-like-containing domain protein 1	133709	115752	87326.5	126633	75199.1	106079
P48060	P48060	GLIP1_HUMAN	GLIPR1	Glioma pathogenesis-related protein 1	37712	30923.9	30823.2	32393.8	36486.4	19408.4
P48147	P48147;A0A499FJL1;B2RAH7;Q9UM02	PPCE_HUMAN	PREP	Prolyl endopeptidase					8729.68
P48382	P48382;F8W689;A0A0A0MSQ2;B2R5R9;H0Y4B4;Q53EW3	RFX5_HUMAN	RFX5	DNA-binding protein RFX5	16557.9	28117.3		22144	27083.9	31851.9
P48426	P48426;P78356;A0A087WT35	PI42A_HUMAN	PIP4K2A	Phosphatidylinositol 5-phosphate 4-kinase type-2 alpha	246890	243375	236062	268915	241172	286904
P48444	P48444;B0YIW5;B0YIW6;Q6MZV5;Q6P1Q5	COPD_HUMAN	ARCN1	Coatomer subunit delta	112008	113197	122548	98522.9	97733.5	107371
P48507	P48507;D3DT44	GSH0_HUMAN	GCLM	Glutamate--cysteine ligase regulatory subunit	89661.6	126904	130293	103486	113326	110543
P48553	P48553;B4DI17;B4DV34;B4E0X9	TPC10_HUMAN	TRAPPC10	Trafficking protein particle complex subunit 10	13136	15312.6	24916.6	12620.2	7537.42	11236.3
P48556	P48556;A0A8V8TPK1;A0A8V8TQ44;A0A8V8TR48;K7EJC1;K7EJR3;K7ERW6;Q5U0B3;R4GMR5;V9HW09	PSMD8_HUMAN	PSMD8	26S proteasome non-ATPase regulatory subunit 8	22384	45660.3	79818.9	37980.9	86058.5	58839.3
P48595	P48595;B2RC45;Q4VAX6	SPB10_HUMAN	SERPINB10	Serpin B10	155497	128899	149015	131497	125181	135516
P48634	P48634;A0A1U9X974;A0A1U9X972;A0A1U9X975;A0A1U9X977;A0A1U9X982;A0A1U9X985;A0A1U9X987;A0A1U9X988;A0A1U9X993;A0A1U9X996;A0A1U9X998;A0A1U9X999;A0A1U9X9A5;A0A1U9X9A9;B4DLY2;B4DQ12	PRC2A_HUMAN	PRRC2A	Protein PRRC2A	10175.7	13612.1	8281.65	9209.86		11462.2
P48637	P48637;A0A2R8Y430;A0A2R8Y5T7;A0A2R8Y6Q7;B7Z1C5;B7Z514;V9HWJ1;A0A2R8Y7I7	GSHB_HUMAN	GSS	Glutathione synthetase			23444.6		31226.9	16931.4
P48643	P48643;B4DDU6;B4DE30;B4DX08;B4DZT5;B7ZAR1;E9PCA1;Q9BU08;V9HW37;B4DYC8;E7ENZ3	TCPE_HUMAN	CCT5	T-complex protein 1 subunit epsilon	92663.4	110203	111191	100346	102011	100512
P48651	P48651;A8KAH1	PTSS1_HUMAN	PTDSS1	Phosphatidylserine synthase 1	62238.2	60155.2	68309.1	50418.6	43517.4	60642.2
P48668	P48668;B2R853;B4DRY0	K2C6C_HUMAN	KRT6C	Keratin, type II cytoskeletal 6C	9067.89		13236.9	10791.8	14143.4	9790.28
P48728	P48728;A0A024R2U7;A0A1B0GTB6;A0A1B0GTV8;A0A1B0GVP5;B3KTU4;H0Y695;A0A1B0GTM2;A0A1B0GUH1;B4DGG9;A0A1B0GTA8;A0A1B0GUU7;A0A1B0GV07;A0A1B0GWC4;B3KRJ7;Q49A62	GCST_HUMAN	AMT	Aminomethyltransferase, mitochondrial	18000.7	11400.7	5005.39	10667.2		9013.63
P48729	P48729;A0A5F9W493;U3KPX3;A0A590UJ43;B4DER9;B4DFH4;B4E1D9;D6REM4;E7ETM0;H0Y9X2;Q05DL3;Q6PJ06;U3KQK7;V9HW00	KC1A_HUMAN	CSNK1A1	Casein kinase I isoform alpha	43667.1	56960.4	51660.9	66003.7	49758.5	57297.5
P48730;P49674	P48730;P49674;Q5U045;H7BYT1;A0A024R8X3;A0A669KBC0;B0QY34;B0QY35;B3KRV2;B4DIJ9;B4E0G1;H0Y645;H7C0Y5;H7C3J2;Q53EZ1;Q59FJ7	KC1D_HUMAN;KC1E_HUMAN	CSNK1D;CSNK1E	Casein kinase I isoform delta	14177.8	9923.07	4812.16	9366.15	8548.6
P48735	P48735;Q13584;Q53GL5	IDHP_HUMAN	IDH2	Isocitrate dehydrogenase [NADP], mitochondrial	55675.3	60264.3	47387.8	47707	43397.8	41644.5
P48736	P48736;A0A024R720;A8K9G9	PK3CG_HUMAN	PIK3CG	Phosphatidylinositol 4,5-bisphosphate 3-kinase catalytic subunit gamma isoform	67462.3	74418.2	65636.3	62987.3	62396.4	58189.2
P48741	P17066;P48741;Q53FC7;A0A384NKX5;B2R6X5;B3KSM6	HSP77_HUMAN	HSPA7	Putative heat shock 70 kDa protein 7	69561.8	154000	264864	122346	272848	145814
P48745	P48745;A0A024R9J4;B4DFW1	CCN3_HUMAN	CCN3	CCN family member 3	5578.94	6715.28	8078.75	4667.05	3050.33	6920.91
P48960	P48960;B3KUI0;B4DTS6;B4E336	AGRE5_HUMAN	ADGRE5	Adhesion G protein-coupled receptor E5	52536.3	57298.7	48511.1	47343.8	43288.9	47866.5
P49019;Q8TDS4	P49019;Q8TDS4;A0A4Y1JWQ0;A0A4Y1JWR6;A8K4F0;Q8NGV8	HCAR2_HUMAN;HCAR3_HUMAN	HCAR2;HCAR3	Hydroxycarboxylic acid receptor 3				3978.99		1261.22
P49023	P49023;A0A140VJQ8;A0A1B0GTU4;B3KVL0;F5GZ78;A0A1B0GU60;F5H836;Q59GS5	PAXI_HUMAN	PXN	Paxillin	107403	111767	128876	114089	106216	105092
P49116	P49116;Q6PHZ7;F2YGU2;C9JKS0	NR2C2_HUMAN	NR2C2	Nuclear receptor subfamily 2 group C member 2	10224.2	26035	19023.6	17786.8	18133.3	21069.4
P49137	P49137	MAPK2_HUMAN	MAPKAPK2	MAP kinase-activated protein kinase 2	42791.1	50815.5	58027.2	62298.9	55665.5	61983.8
P49189	P49189;B4DE91;B4DX14;B4DYY1	AL9A1_HUMAN	ALDH9A1	4-trimethylaminobutyraldehyde dehydrogenase	29865.8	43301	77145	33048.3	114701	42355.5
P49207	P49207;A1LUY1	RL34_HUMAN	RPL34	Large ribosomal subunit protein eL34	83562.8	91792.5	78546.2	90528.4	106320	128586
P49247	P49247;Q53SB2	RPIA_HUMAN	RPIA	Ribose-5-phosphate isomerase	21541.2	15093.2	24336.7	21900.7	24037.1	17196.2
P49257	P49257;A0A024R2A7;A0PJ85;B2R774;Q53FS4	LMAN1_HUMAN	LMAN1	Protein ERGIC-53	95305	90491	101188	90400.5	99085.6	96825.6
P49279	P49279;B4E0J2	NRAM1_HUMAN	SLC11A1	Natural resistance-associated macrophage protein 1	49533.4	45974.2	52635.8	52257.9	35564.5	52774.9
P49321	P49321;E9PI86;O95138;Q53H03;Q5T626;E9PPQ8;E9PPR5;Q6PJY7	NASP_HUMAN	NASP	Nuclear autoantigenic sperm protein	31243.8		46216.1	33263.6	48398.3	34666.6
P49327	A0A0U1RQF0;P49327	FAS_HUMAN	FASN	Fatty acid synthase	9701.63	12745.9	19765.8	10548.5	14109.9	13988.6
P49354	P49354;B3KVN2;D3DSY9;E9PQP6	FNTA_HUMAN	FNTA	Protein farnesyltransferase/geranylgeranyltransferase type-1 subunit alpha	25865.2	18859.2	34469.6	17328.1	32456.3	27522.3
P49356	P49356;A0A384MEJ5;B4DJ86;B4DL54;Q86TX8;B3KSC2	FNTB_HUMAN	FNTB	Protein farnesyltransferase subunit beta	98001.1	35558.5	67940.9			44343.8
P49368	P49368;B3KX11;Q2TU64;Q59H77;E9PM09;E9PRC8;Q5SZW8;Q5SZX6;Q5SZX9	TCPG_HUMAN	CCT3	T-complex protein 1 subunit gamma	93285.2	121220	161581	98978.9	130034	112849
P49407	P10523;P49407;A8K103;E7ESX4;E9PM35	ARRB1_HUMAN	ARRB1	Beta-arrestin-1	59978.2	56996.1	82096.9	56176.1	58965.7	59143.1
P49411	P49411;A0A384ME17	EFTU_HUMAN	TUFM	Elongation factor Tu, mitochondrial	282770	299991	246583	312171	219337	318494
P49419	P49419;A0A1B0GUA1;A0A1B0GW77;A0A1B0GW82;A0A384MDZ8;A0A0J9YWF7;A0A1B0GTG2;A0A1B0GTY9;F8VVF2;F8WDY6;H0YHM6	AL7A1_HUMAN	ALDH7A1	Alpha-aminoadipic semialdehyde dehydrogenase					5433.18
P49450	P49450;F8WD88	CENPA_HUMAN	CENPA	Histone H3-like centromeric protein A	47091.2	65065.8	50143.5	42877.1	54669.8	61429
P49458	P49458;Q8WVW9	SRP09_HUMAN	SRP9	Signal recognition particle 9 kDa protein	409805	313395	277089	340891	264105	327280
P49459	P49459;A0A8Q3SIL6;A0A0D9SG71;A0A0R4J2E5;B4DWT6;Q53G67;Q53G86	UBE2A_HUMAN	UBE2A	Ubiquitin-conjugating enzyme E2 A	20614.4	16781.9	27720.8	13636.6	18716.5	18600.5
P49585	P49585;B2R8P1;B4E322;C9J050;C9J2E1;C9JEJ2;D3DXB2;H7BZN1;H7C1T3	PCY1A_HUMAN	PCYT1A	Choline-phosphate cytidylyltransferase A	91310.9	92179.1	100454	121233	115985	109098
P49588	P49588;A0A6Q8PF33;A0A6Q8PFK3;A0A6Q8PFY2;A0A6Q8PGB5;A0A6Q8PGE8;A0A6Q8PGN5;A0A6Q8PGR9;A0A6Q8PH44;A0A6Q8PHJ2;H3BPK7	SYAC_HUMAN	AARS1	Alanine--tRNA ligase, cytoplasmic	26989.2	33225.3	27234	35452.5	35216	32327.9
P49589	P49589;A0A024RCG3;A8K067;A8MVQ3;B4DI19;B4DKY1;B4DPV7;Q53HG6	SYCC_HUMAN	CARS1	Cysteine--tRNA ligase, cytoplasmic	64420.1	64163	63287.4	65851.5	58548	65183.2
P49590	P49590;A0A2R8Y3N3;A0A2R8Y5P7;A0A2R8Y6I1;B2R7G6;B4DDN8;B4DQ67;B4DSY5;D6RB22	SYHM_HUMAN	HARS2	Histidine--tRNA ligase, mitochondrial	4744.11	6819.26	9221.65	5422.07	17246.7
P49591	P49591;Q5T5C7;Q0VGA5;Q53HA4	SYSC_HUMAN	SARS1	Serine--tRNA ligase, cytoplasmic	175088	134953	169414	187776	160608	215761
P49593	P49593;Q6IPC0;A0M8Q2;B3KX06;B5MCT7	PPM1F_HUMAN	PPM1F	Protein phosphatase 1F	130298	140158	132096	170457	160168	157526
P49619	P49619;B7Z951;Q2M589;Q59GS6	DGKG_HUMAN	DGKG	Diacylglycerol kinase gamma		5946.85		11390.9	3218.83	6324.58
P49642	P49642;A0A5F9ZHB6;B2RBY4;F8VNY2;Q53F98;A0A3B3ITS8;H0YIP2	PRI1_HUMAN	PRIM1	DNA primase small subunit		68577	52001.1	58639.6
P49643	P49643;A0A5F9ZHU7;A8K7A0;A0A024RD43;A0A024RD63;A0A5F9ZHR0	PRI2_HUMAN	PRIM2	DNA primase large subunit	90952	91355.3	60962	40646.8	38534.5	50045.4
P49662	P49662;P51878;A0A024R3C0;A0A7L9VVH0	CASP4_HUMAN	CASP4	Caspase-4	77143.4	76628.7	111589	78097.3	105412	98406.4
P49711	P49711;A0A2R8Y595;A0A2R8YFL0	CTCF_HUMAN	CTCF	Transcriptional repressor CTCF	58008.7	56299.1	33540.7	60181.4	30338.9	42526.9
P49715	P49715;Q6P3S4	CEBPA_HUMAN	CEBPA	CCAAT/enhancer-binding protein alpha	18801	20272.4	14799.7	17864.9	15381.5	9931.54
P49720	P49720;A0A087WUL2;A0A384NL22;A0A087WXQ8;A0A087WY10	PSB3_HUMAN	PSMB3	Proteasome subunit beta type-3	57621.9	80528.1	123686	51207	155993	76337
P49721	P49721;A0A140VJS6;B7Z478;Q59FJ0;A0A087WVV1	PSB2_HUMAN	PSMB2	Proteasome subunit beta type-2	248179	363539	813462	453379	797255	651085
P49748	P49748;B3KPA6;B3KPX1;B4DEA8;J3KSR4;Q53HR2	ACADV_HUMAN	ACADVL	Very long-chain specific acyl-CoA dehydrogenase, mitochondrial	117517	119598	141163	115340	125701	125156
P49750	P49750;H0YIQ2;Q8NF45	YLPM1_HUMAN	YLPM1	YLP motif-containing protein 1	71621.7	75836.8	59034.1	67667.2	51954	80544
P49754	P49754;B2RB94;Q9H348;C9J2U9;C9J3F8;C9JZ11;H7BXH3;Q75MS1;Q75MS2	VPS41_HUMAN	VPS41	Vacuolar protein sorting-associated protein 41 homolog	38062	50669.6	35228.6	38204.1	45925	41537.9
P49755	P49755;A0A024R6I3;B4DZH3;Q53GF9	TMEDA_HUMAN	TMED10	Transmembrane emp24 domain-containing protein 10	70381.9	87626.7	62096.2	52768.6	46840.8	70068.4
P49756	P49756	RBM25_HUMAN	RBM25	RNA-binding protein 25	257895	240152	168207	251062	171768	237309
P49757	P49757;A0A024R6F4;A0A024R681;A0A024R684;A0A024R6C4;B2RCI6;G3V3R1;G3V433;G3V4S6;Q86SW5	NUMB_HUMAN	NUMB	Protein numb homolog	101868	128981	115266	102993	106396	109498
P49768	A0A024R6A3;A0A0S2Z4D2;P49768;A0A218KGN3;A0A218KGN7;A0A218KGP0;A0A218KGP1;A0A218KGP3;A0A218KGQ3;A0A218KGQ6;A0A8V8TLT5;A0A8V8TPK5;A0A8V8TQ36;A0A8V8TQ53;A0A8V8TQ90;A0A8V8TQT3;A0A8V8TR52;G3V4M0;Q53FV8;B7Z8T5;G3V2G7;G3V3Z0;H0YM52;A0A8V8TPL5;A0A8V8TQ54;A0A8V8TQ93;A0A8V8TQU7;A0A8V8TQV2;A0A8V8TR50;A0A8V8TR55;G3V2B1;G3V4P4;G3V519	PSN1_HUMAN	PSEN1	Presenilin-1	6447.6	10280.8	15347.8	8601.98	9715.1	8146.65
P49790	P49790;A0A024QZW7	NU153_HUMAN	NUP153	Nuclear pore complex protein Nup153	53858	53694.8	45319.2	50224.2	34890.1	50594.2
P49792	P49792;Q99666;O14715;A0A8V8TL79;A0A8V8TLA0;A0A8Q3SII4;A0A8Q3SII5;A0A8Q3SIN4;A0A8Q3SIQ7;C9J1P2;C9J1W9;C9J6W1;C9JF75;D3DX73;F8W705;J3KQ37;V9HWE4	RBP2_HUMAN	RANBP2	E3 SUMO-protein ligase RanBP2	174312	184489	120527	154902	109068	148443
P49795	P49795;Q6I9S5;Q9H2T9	RGS19_HUMAN	RGS19	Regulator of G-protein signaling 19	91907.3	95190.7	70273.5	73246.9	59606.3	93377.8
P49796	P49796;A0A024R831;A0A024R833;A0A024R841;A0A087WUY2;A0A8Q3WKG2;B3KVT7;B3KWG8;C9J582;H7BXY1;Q96NV5	RGS3_HUMAN	RGS3	Regulator of G-protein signaling 3	9459.79		8307.89	21118.2	5087.35	6815.33
P49815	P49815;A0A1V1FWL6;A0A1V1FWM5;A0A1V1G0E9;A0A2R8Y5F1;A0A2R8Y7C8;A0A2R8Y7X5;A0A2R8YDR3;A0A2R8YDZ2;A0A2R8YGD6;A0A2R8YGU4;A0A386NCL5;H3BMQ0;X5D2U8;X5D7Q2;X5D9D6;A0A1V1FFQ4;A0A1V1FGH9;A0A1V1FI06;A0A1V1FNX1;A0A1V1FNX9;A0A1V1FTF4;A0A1V1G0D9;A0A2R8YEJ8;X5D7Z6;X5D9K3;X5DRC8	TSC2_HUMAN	TSC2	Tuberin	17466.3	12485.9	8860.88	9208.83	17812.7	18514.8
P49821	P49821;E5KNH5;G3V0I5;B4DE93;Q53G70;Q96ID4;E9PJL9;E9PLC6;E9PMX3;E9PPD6;E9PPR0;E9PQP1	NDUV1_HUMAN	NDUFV1	NADH dehydrogenase [ubiquinone] flavoprotein 1, mitochondrial	71395.8	99844.6	114457	86400.4	96837.5	102347
P49840	A0A024R0L5;P49840;P49841;A0A3B3ITW1;A0A7I2YQK0;A8MT37;B5BUC0;Q68D16;Q6FI27;A0A7I2V3J4;M0QYV0;A0A7I2V2J2;A0A7I2V2P0;A0A7I2V4X2;A0A7I2V5G5;A0A7I2V5M2;A0A7I2YQG6	GSK3A_HUMAN	GSK3A	Glycogen synthase kinase-3 alpha	50314.9	38086.8	34763.7	50581.6	26816	59768.1
P49841	P49841;A0A3B3ITW1;A0A7I2YQK0;B5BUC0;Q6FI27;A0A7I2V3J4;A0A7I2V3G9;A0A7I2V5G5	GSK3B_HUMAN	GSK3B	Glycogen synthase kinase-3 beta	15863.6	25404.5	15117	23981.5	18234.2	22870.8
P49848	P49848;A0A8I5KQQ6;A0A8I5KR77;A0A8I5KRU1;A4D299;C9J088;C9JFL8;C9JTY6;J3KR72;B3KUR4	TAF6_HUMAN	TAF6	Transcription initiation factor TFIID subunit 6	9243.15	13226.6	6094.22	9878.32	7047.91	10756.7
P49862	P49862;A0A024R4H6;A0A2H4GDB6;B8K1J4;X2J289	KLK7_HUMAN	KLK7	Kallikrein-7			25378.9		57451.1	10912.5
P49863	P49863	GRAK_HUMAN	GZMK	Granzyme K	47535.3	45420.6	38987.4	35990.6	38378.7	49224.4
P49902	P49902;A0A6Q8PHP0;A0A384MED8;A0A6Q8PHB5;A8K6K2	5NTC_HUMAN	NT5C2	Cytosolic purine 5'-nucleotidase	62284.6	85517.8	89646.6	77342.8	88810.9	79583.3
P49903	P49903;B4DLS1	SPS1_HUMAN	SEPHS1	Selenide, water dikinase 1	110982	81020.2	78149	90326.8	65182.4	86500.9
P49913	P49913;A0A384NPR0;J3KNB4	CAMP_HUMAN	CAMP	Cathelicidin antimicrobial peptide	2297140	2251370	5391020	2610830	4491240	3447680
P49914	P49914;A0A0A6YYL1;A0A0U1RQM3;Q96EE9;A0A0U1RR23	MTHFS_HUMAN	MTHFS	5-formyltetrahydrofolate cyclo-ligase	119974	88550.2	94141.2	118849	111394	100889
P49915	P49915;A0A140VJK6;B4DUT7;Q53F90	GUAA_HUMAN	GMPS	GMP synthase [glutamine-hydrolyzing]	104566	122824	100177	136748	89660.2	124617
P49916	P49916;B7Z6I3	DNLI3_HUMAN	LIG3	DNA ligase 3	65505.6	71512.1	57746.8	83077.1	59885.3	79105.2
P49917	A0A024RE06;P49917;A0A0C4DGV9;A8K8Q4;B2RBW4	DNLI4_HUMAN	LIG4	DNA ligase 4	132198	117719	86862.2	130979	96364.5	94946.8
P49959	P49959;A0A024R395;F8W7U8;Q05D78	MRE11_HUMAN	MRE11	Double-strand break repair protein MRE11	63832.9	62692.5	54864.8	69145.1	46849.3	65886
P50148	P50148;A0A024R240;G9FP35;B1AM21	GNAQ_HUMAN	GNAQ	Guanine nucleotide-binding protein G(q) subunit alpha	35482	39337.3	57102.9	38115.8	36063	48891.9
P50151	P50151;A0A024R156	GBG10_HUMAN	GNG10	Guanine nucleotide-binding protein G(I)/G(S)/G(O) subunit gamma-10	31282.4	56154.8	61785.9	45556.8	58645.3	46672.2
P50213	P50213;B4DJB4;H0YL72;Q53GF8;B4DSY4;B7Z9J8;H0YNF5	IDH3A_HUMAN	IDH3A	Isocitrate dehydrogenase [NAD] subunit alpha, mitochondrial	4424.77	12207.5	6000.7
P50225	P50225;P50226;E9PKW4;A0A024QZB4;E9PKR8;E9PM76;H3BRY5	ST1A1_HUMAN	SULT1A1	Sulfotransferase 1A1	334429	342661	324482	280522	246040	329568
P50238	P50238;H3BRQ4;K4DIB9	CRIP1_HUMAN	CRIP1	Cysteine-rich protein 1	11924	18303.6	11943.2	21303.4	6575.78	3321.16
P50281	P50281;A0A7P0TAG0;B2R6P3;K4RH61	MMP14_HUMAN	MMP14	Matrix metalloproteinase-14	43881.9	52758.1		47815.1
P50336	P50336;A0A494C0D4;A0A494C146;B3KT30;B4DY76;H0YFP3	PPOX_HUMAN	PPOX	Protoporphyrinogen oxidase	10172.2		14764.5	7990.04	11129
P50395	P50395;B4DLV7;Q6IAT1;Q8TB95;B3KVE3	GDIB_HUMAN	GDI2	Rab GDP dissociation inhibitor beta	47246.8	42035.8	113467	63129.3	125981	84827.4
P50402	P50402;A0A804HIV7;Q5HY57	EMD_HUMAN	EMD	Emerin	52274.9	57244.9	53918.6	60511.9	68931.6	58898.9
P50416	P50416;A0A024R5F4;B2RAQ8	CPT1A_HUMAN	CPT1A	Carnitine O-palmitoyltransferase 1, liver isoform	548536	737993	699472	801826	773006	731109
P50452	P50452;A0A024R2B1;B2R9H3	SPB8_HUMAN	SERPINB8	Serpin B8	59197.8	51238.9	70428.9	79550.5	159614	98655.4
P50453	P50453;A0A024QZT4	SPB9_HUMAN	SERPINB9	Serpin B9	10697.6		15559.4	12560.1	12729.2	13109.7
P50502;Q8IZP2	P50502;Q8IZP2;A0A140VKA6;B4E0U6;B7ZA40;D6W507;F6VDH7;H7C3I1;Q0IJ56;Q1XBU6;Q3KNR6	F10A1_HUMAN;ST134_HUMAN	ST13;ST13P4	Hsc70-interacting protein	36126.2	55944.7	60333.7	43565.8	58897	41808.7
P50552	P50552;A0A024R0V4;A0A0S2Z4I7;A0A0S2Z4I9;A0A0S2Z4N8;A0A994J7X3	VASP_HUMAN	VASP	Vasodilator-stimulated phosphoprotein	238987	193116	342380	286545	295542	297394
P50570	P50570;Q9UQ16;A0A8I5KXV5;E5RHK8;H0YBC6;A0A024R7C9;B3KUU8;B4DJ53;Q6ZSZ9;Q6ZTU8;Q6ZV85;Q8N1K8;Q9UPH5	DYN2_HUMAN	DNM2	Dynamin-2	612261	735540	774992	682333	715386	629343
P50579	P50579;A0A140VJE3;F8VQZ7;F8VRR3;Q96B43	MAP2_HUMAN	METAP2	Methionine aminopeptidase 2	231208	264531	250976	198574	217954	219855
P50583	P50583	AP4A_HUMAN	NUDT2	Bis(5'-nucleosyl)-tetraphosphatase [asymmetrical]	9296.79	7335.57	11355.5
P50613	P50613;A0A0S2Z3F9;D6R9G1;D6RAD4;D6REC6	CDK7_HUMAN	CDK7	Cyclin-dependent kinase 7	8836.29		18801.2	46376.8	16432.7	12186.3
P50747	P50747;A0A6Q8PFK4;A0A8C8QSB1	BPL1_HUMAN	HLCS	Biotin--protein ligase	71952	63976.6	56165.8	60317.4	29258.5
P50748	P50748;E7ES84;B4E0D8	KNTC1_HUMAN	KNTC1	Kinetochore-associated protein 1		37175.4	60883.6	41178.4
P50749	P50749	RASF2_HUMAN	RASSF2	Ras association domain-containing protein 2	132775	147099	146124	161279	158614	149851
P50750	P50750;A0A024R880;B5BU53;B2R9L6	CDK9_HUMAN	CDK9	Cyclin-dependent kinase 9	30867.3	25294.3	19443.6	27021.7	23047.6	29956.2
P50851	P50851;A0A3B3IS13;A0A3B3IU76;A0A494BZW2;A0A494C1L5;A0A8V8TKR0;A0A8V8TLZ6;A0A8V8TM79;B3KVI6;E9PEM5;Q59HC1;Q68D03	LRBA_HUMAN	LRBA	Lipopolysaccharide-responsive and beige-like anchor protein	15472	21323.1	22065.3	20264	22778.6	21968
P50914	P50914;E7EPB3;Q6IPH7;A0PJ62;A8K7N0;B7Z6S8	RL14_HUMAN	RPL14	Large ribosomal subunit protein eL14	76385.7	70865.7	75344.2	70884.3	76123.3	94783.6
P50990	P50990;H7C4C8;Q53HU0;Q7Z759	TCPQ_HUMAN	CCT8	T-complex protein 1 subunit theta	154126	146814	184943	142151	169755	155341
P50991	P50991;A8K3C3;B7Z2Z8;B7Z9L0;B7Z2F4	TCPD_HUMAN	CCT4	T-complex protein 1 subunit delta	201682	202635	258658	203837	231866	210417
P50995	P50995;Q5T0G8;Q6ICS0;B4DPJ2;B7Z6L0;Q59EP1	ANX11_HUMAN	ANXA11	Annexin A11	619989	790335	779571	876515	860028	911787
P51003	P51003;A0A024R6J7;A0A024R6M3;B4DHB8;B4DYF4;G3XAH6;B4DZL2;B7ZA53;H0YJL4	PAPOA_HUMAN	PAPOLA	Poly(A) polymerase alpha	40414.7	31066.9	30997.4	36033.7	31013.8	31926.2
P51114	P51114;A0A0F7KYT8;A0A0F7L0Q8;A0A0F7L1S3;A0A8V8TMQ1;A0A8V8TNP6;B4DXZ6;C9JAJ4	FXR1_HUMAN	FXR1	RNA-binding protein FXR1	15535.6	20087	15679.8	25672.6	21144.8	22255.9
P51116	P51114;P51116;A0A0F7KYT8;A0A0F7L0Q8;A0A0F7L1S3;A0A8V8TMQ1;A0A8V8TNP6;B4DM21;B4DXZ6;E7EU85;E9PFF5;A0A994J7P9;B4DGH9;B4DM78	FXR2_HUMAN	FXR2	RNA-binding protein FXR2	52806.6	63045.4	71130.3	56238.6	68857.1	71355
P51148	P51148;A0A024R1U4;K7ENY4;K7ERI8;K7ERQ8	RAB5C_HUMAN	RAB5C	Ras-related protein Rab-5C	14372.7	9824.14	20978.2	16766.7	19809.6	9534.22
P51149	P51149;A0A158RFU6;A0A6Q8PG52;A0A6Q8PH84;B4DPH9;C9IZZ0;C9J4S4;C9J4V0;C9J592;C9J7D1;C9J8S3	RAB7A_HUMAN	RAB7A	Ras-related protein Rab-7a	329718	367688	537674	319172	403776	333003
P51151	P51151;A0A024RBV5	RAB9A_HUMAN	RAB9A	Ras-related protein Rab-9A	30368.4	17639.5
P51153	P51153;A0A024RB27;D3DV69;Q504R6	RAB13_HUMAN	RAB13	Ras-related protein Rab-13	31426.5	37611.6	46990.1	43673.3	58116.7	56105.7
P51159	P51159;A2RU94;H3BN55;Q6IAS8	RB27A_HUMAN	RAB27A	Ras-related protein Rab-27A	164199	176446	275542	170132	209465	202059
P51178	P51178;A0A384MR47;A8K8F9;B3KXR5;Q59EE9;Q5HYD7	PLCD1_HUMAN	PLCD1	1-phosphatidylinositol 4,5-bisphosphate phosphodiesterase delta-1	21295.2	22263.3	27220.2	30369.9	17181	28835.3
P51397	P51397;B2R4C9	DAP1_HUMAN	DAP	Death-associated protein 1	13712.5	21294	17926.7	7111.03	18409	5672.56
P51451	P51451;E9PJX5;Q05D26;A0A8Q3SIE3	BLK_HUMAN	BLK	Tyrosine-protein kinase Blk	24226.7	54877.4	23504.7		33128.8
P51452	P51452;B5BUI8	DUS3_HUMAN	DUSP3	Dual specificity protein phosphatase 3	10334.7	18352.7	12635.7	20903	15620.1	17715.5
P51511	P51511;A0A024R6U8;Q7KZY0	MMP15_HUMAN	MMP15	Matrix metalloproteinase-15		24622.1	26671.5	38881.5		42957.3
P51531	P51531;F6VDE0;A0A0U1RQZ9;A0A994HRU5;A0A994J4Z7;B4DK35	SMCA2_HUMAN	SMARCA2	Probable global transcription activator SNF2L2	53334.4	63254.2	49073.4	54664.9	53099	65816.3
P51532	P51532;A0A2R8Y4P4;A0A2R8Y7S2;A7E2E1;Q9HBD4;A0A2R8Y440;A0A2R8Y4C5;A0A2R8Y526;A0A2R8Y6N0;A0A2R8Y6V2;A0A2R8Y7F3;A0A2R8Y7Y7;A0A2R8YDA1;A0A2R8YF58;A0A2R8YF80;A0A2R8YG32;A0A2R8YGG3;A0A2R8YGP5;B9EGQ8;Q59FZ6;A0A994J4Z2;A0A994J6Y9	SMCA4_HUMAN	SMARCA4	Transcription activator BRG1	20533.4	19012.9	16460.7	20367	15104.5	21803.6
P51571	P51571	SSRD_HUMAN	SSR4	Translocon-associated protein subunit delta	33280.8	24898.5	33185.5	36128.4	41568.8	49862.8
P51572	P51572;A0A2R8Y5M6;C9J0M4;C9JMD7;C9JQ75;C9JSP1;Q53G72;Q53HT6	BAP31_HUMAN	BCAP31	B-cell receptor-associated protein 31	125442	125629	91011.6	102477	57194.3	99148.1
P51575	P51575;B2R876	P2RX1_HUMAN	P2RX1	P2X purinoceptor 1	70489	80259.7	61586	61853.3	59921.6	72388.1
P51608	A0A140VKC4;P51608;A8K079;C6KG45;D0UU70;D3YJ43;D5L9I5;D9ZNA4;E9LUH3;E9LUH4;A0A0D9SFX7;A0A0S2Z3U3;A0A0S2Z401;B5MCB4;C6KG44;D5L9I4;D6QZ43;E1B2J3;I6LM39	MECP2_HUMAN	MECP2	Methyl-CpG-binding protein 2	44894.4	58110.6	44915	56277.8	42523.1	55480.9
P51610	P51610;A0A223PQH6;A6NEM2;Q05C05	HCFC1_HUMAN	HCFC1	Host cell factor 1	207477	236112	190441	226256	159870	223232
P51617	P51617;D3YTB5;H7C224	IRAK1_HUMAN	IRAK1	Interleukin-1 receptor-associated kinase 1	2876.69			9772.94		7414.77
P51648	P51648;A0A5F9ZGX4;A0A5F9ZHI5;A0A5F9ZHN9;A0A5F9ZHZ9;A0A5F9ZI12;I3L1M4;J3QRD1;Q59H65;Q68D64	AL3A2_HUMAN	ALDH3A2	Aldehyde dehydrogenase family 3 member A2	131627	115290	106888	110227	91055.3	105242
P51659	P51659;A0A0S2Z4J1;A0A2R8YD50;A0A0S2Z460;A0A0S2Z4Q6;A0A2R8YDT8;A0A2R8YEG2;A0A2R8YF45;A0A804HIR1;A0A804HK65;A0A804HKT2;A0A804HKU2;A0A804HLJ0;B2R659;B4DDM5;E7EPL9;E7ER27	DHB4_HUMAN	HSD17B4	Peroxisomal multifunctional enzyme type 2	185640	182887	197291	201082	200406	217268
P51665	P51665;B2RD27;B4DXI8;H3BNT7;H3BTM8	PSMD7_HUMAN	PSMD7	26S proteasome non-ATPase regulatory subunit 7	32501	38866.6	49871.6	54196.6	51289.7	41422.5
P51668;Q9Y2X8	P51668;Q9Y2X8;A0A024QZJ2;A0A024RA90;A0A087WW00;C9J9H9;Q9UQL0	UB2D1_HUMAN;UB2D4_HUMAN	UBE2D1;UBE2D4	Ubiquitin-conjugating enzyme E2 D1	42033.9	38308.2	46731.4	39772.8	19479	32717.3
P51692	P51692;A0A8V8TM84;A0A8V8TMP4;A0A8V8TP00;A0A8V8TP16;Q59H39	STA5B_HUMAN	STAT5B	Signal transducer and activator of transcription 5B	200557	231539	222772	297037	218890	287782
P51798	P51798;B3KVJ8;Q96RY8;Q9BRN4;A0A8V8TPE0;B3KUD9;B3KXZ3;B4E3N4;B7Z9L3;H0Y2M6;Q2VPA2;Q9BSM4	CLCN7_HUMAN	CLCN7	H(+)/Cl(-) exchange transporter 7	34073	37062.5	39102.6	39444.9	50111.7	45159.7
P51809	P51809;A0A024R061;A0A024R074;B2R6P4;B4DE96;B4DIH9;B4DMB4	VAMP7_HUMAN	VAMP7	Vesicle-associated membrane protein 7	34540.5	49908.5	27265.3	37065	50011.9	36577.2
P51812	P51812;A0A384MDW3;B1AXG1;B4DG22;B7ZB17;B4DKZ2;A0A2R8Y603	KS6A3_HUMAN	RPS6KA3	Ribosomal protein S6 kinase alpha-3	43869.4	40714.3	35886.8	29023.8	37276.3	35451.7
P51813	P51813;B2R8Z4	BMX_HUMAN	BMX	Cytoplasmic tyrosine-protein kinase BMX	36908.6	45309	40592.2	47762.5	41687	48894.9
P51828	P51828	ADCY7_HUMAN	ADCY7	Adenylate cyclase type 7	5680.07	2731.01	8477.78	5725.22	3757.71	3627.58
P51858	P51858;A0A384NPW1;A8K8G0;B2RDE8;B7Z525;B7Z958	HDGF_HUMAN	HDGF	Hepatoma-derived growth factor	709475	800490	657002	777390	697265	706248
P51884	P51884;A0A384N669;Q53FV4	LUM_HUMAN	LUM	Lumican	30746.6	108405	197700	62728.7	222202	100080
P51946	P51946;A0A2R8YEM2;A8K6Q5;D6RG18;D6RHI7;Q59FW7	CCNH_HUMAN	CCNH	Cyclin-H	12233.3
P51948	P51948;A0A024R688;A0A024R669	MAT1_HUMAN	MNAT1	CDK-activating kinase assembly factor MAT1	20709.8	14934.1	23051.5	25236.4	24030.5	20217.3
P51970	P51970	NDUA8_HUMAN	NDUFA8	NADH dehydrogenase [ubiquinone] 1 alpha subcomplex subunit 8	61596.6	60257.4	55482.3	57646.1	36206.5	55229.3
P51991	P51991;A0A384NL63;A0A7I2V2R3;A0A7I2V4G0;A0A7I2V4J6;A0A7I2V5D8;B4DDB6;B4E3E6;Q65ZQ3	ROA3_HUMAN	HNRNPA3	Heterogeneous nuclear ribonucleoprotein A3	70550.1	80031.4	88146.8	63064.9	80278	83281.8
P52209	P52209;B4DL86;B4E2U0;K7EM49;K7EPF6;K7EMN2	6PGD_HUMAN	PGD	6-phosphogluconate dehydrogenase, decarboxylating	70741.2	66279.1	92731.8	77242.7	90527	84635
P52272	P52272;A0A087X0X3;B4DEG4;M0QYQ7;M0R019;M0R0N3;M0R2T0;Q59ES8	HNRPM_HUMAN	HNRNPM	Heterogeneous nuclear ribonucleoprotein M	476264	770298	670101	619453	574217	632750
P52294	P52294;C9J352;C9J4U1;C9JWD9;C9JYI4;Q5BKZ2;F2Z3G4	IMA5_HUMAN	KPNA1	Importin subunit alpha-5	34920.4	36307.3	33499.8	37459.6	41418.2	40111.8
P52298	P52298;Q7Z3W9;F8WE41	NCBP2_HUMAN	NCBP2	Nuclear cap-binding protein subunit 2	10307.9	14778.5	15840.8	15147.8	22374	6156.64
P52306	P52306;H0Y8M2;B3KNU0;B7Z2V8;B7Z4M5;Q6U7G8	GDS1_HUMAN	RAP1GDS1	Rap1 GTPase-GDP dissociation stimulator 1	26709.1	19659.4	15260	23317.9	19489.8	18584.2
P52434	P52434;C9JLU1	RPAB3_HUMAN	POLR2H	DNA-directed RNA polymerases I, II, and III subunit RPABC3	43876.3	67765.4	58815	49485	49987.4	63654.2
P52435	P52435;A0A0B4J2F8;E2QRJ6;A0A0B4J1Z8;D6RAG0;E7EP90;E7EWC6;H0Y980;Q59FR2;Q9H1A6	RPB11_HUMAN	POLR2J	DNA-directed RNA polymerase II subunit RPB11-a	28480.6	18910.3	21447.4	26857.7	15759.9	17546.9
P52565	P52565;V9HWE8;J3KRE2;J3KTF8;J3QQX2	GDIR1_HUMAN	ARHGDIA	Rho GDP-dissociation inhibitor 1	20387.5	24792	31751.8	25664.2	26435.6	27995.2
P52566	P52566;A0A024RAS5;B2R4F3;F5H3P3;H0YGX7	GDIR2_HUMAN	ARHGDIB	Rho GDP-dissociation inhibitor 2	84338.1	73742.9	83509.4	74914	69959.2	80325.3
P52594	P52594;A0A024R458;A0A0S2Z3Y3;A0A0S2Z3Z1;A0A0S2Z444;A0A0S2Z462;B4DHC5;B8ZZY2;C9J2I0	AGFG1_HUMAN	AGFG1	Arf-GAP domain and FG repeat-containing protein 1	257176	237213	194554	282913	166418	283878
P52597	P52597;A0A024R7T3;B4DKS8	HNRPF_HUMAN	HNRNPF	Heterogeneous nuclear ribonucleoprotein F	354929	413904	305571	367488	312563	375567
P52630	P52630;A0A494C164;A0A8V8TLG8;A0A8V8TLJ4;R9QDW3;R9QDW5;R9QDY3;R9QDY7;R9QDZ0;R9QE44;R9QE53;R9QE63;R9QE65;R9QE71;R9QF58;R9QF97;R9QFA2;R9QFA6;R9QFC5;R9QG79;R9QG88;R9QG91;R9QGC0;A0A494C1L3;A0JLQ9;B4DLC8;R9QF99	STAT2_HUMAN	STAT2	Signal transducer and activator of transcription 2	16296.5	27536.2	12550.3	26841.3	19326.7	22316.3
P52657	P52657;A0A024R5Z5;A8MYR4;B2R506;H0YK39	T2AG_HUMAN	GTF2A2	Transcription initiation factor IIA subunit 2	10166.7		4661.23	16197.1	14288.6	20600.7
P52701	P52701;A0A494C0M1;A0A8V8TQJ0;A0A8V8TQW9;Q1L838	MSH6_HUMAN	MSH6	DNA mismatch repair protein Msh6	23338.3	19980.7	27625.9	13038.6	25243.4	22338.4
P52739	P52739;A0A024R087;B3KQ42	ZN131_HUMAN	ZNF131	Zinc finger protein 131	5091.39	5223.79	4158.43	6343.98	3199.12
P52746	P52746;A0A024R418;A0A024R465;A0A7P0N7C4;H7C414	ZN142_HUMAN	ZNF142	Zinc finger protein 142	8354.05		38219.9	28704.1	22781.6	9904.86
P52747	P52747;E7EN86;Q9H176	ZN143_HUMAN	ZNF143	Zinc finger protein 143	8603.34	10889.3
P52756	P52756;A0A024R2U6;Q59HE6	RBM5_HUMAN	RBM5	RNA-binding protein 5	20416.6	9510.76	18231.4	13394.4	17350.6	28633
P52788	P52788;B4DE40	SPSY_HUMAN	SMS	Spermine synthase	28071.3	25258.4	39551.9	16543.7	24127.7	25504.1
P52789	P52789;E9PB90;A8K2U2;Q68E10;Q53SG7	HXK2_HUMAN	HK2	Hexokinase-2	66032.4	77754.4	75071.2	81167	74641.2	79544.6
P52790	P52790;A0A024R7R1;Q59H08	HXK3_HUMAN	HK3	Hexokinase-3	408836	637570	774090	525330	786880	588866
P52907	P52907;A8K0T9	CAZA1_HUMAN	CAPZA1	F-actin-capping protein subunit alpha-1	250122	235265	340947	210340	333394	263670
P52948	P52948;A0A8V8TPX4;A0A8V8TQF7;A0A8V8TR21;A0A8V8TRC7;A0A8V8TRD0;H0YCR0;H0YEN4;A0A024RCC4;A0A3B3ITD8;A0A8V8TQG5;A0A8V8TR23;A8KA17;B4DWF8;H0YDA1	NUP98_HUMAN	NUP98	Nuclear pore complex protein Nup98-Nup96	109783	133307	88412.3	121331	107407	118354
P53007	P53007;D9HTE9;Q6LAP8	TXTP_HUMAN	SLC25A1	Tricarboxylate transport protein, mitochondrial	19570.9	18716.2	32553.5	20381.7	30918	24686.2
P53041	P53041;A0A024R0Q7;A8MU39;B2R6R6;B4DDZ8;B4DLP6;B7Z1I1;H0YDU8;Q53FR0;Q59F46;Q9BPW0	PPP5_HUMAN	PPP5C	Serine/threonine-protein phosphatase 5	47306.3	45500.4	61312.2	63297.6	60547.6	56483
P53367	P53367;B4E273;B7ZA10;Q8N8M9	ARFP1_HUMAN	ARFIP1	Arfaptin-1	43317.1	52745.7	81338.1	55514.8	65299.4	45029.1
P53384	P53384	NUBP1_HUMAN	NUBP1	Cytosolic Fe-S cluster assembly factor NUBP1	72358.6	27102.6	45190.1	49470.9	25648.4	42959.7
P53396	P53396;A0A024R1T9;A0A024R1Y2;Q4LE36;Q8N9C4	ACLY_HUMAN	ACLY	ATP-citrate synthase	229622	208984	270957	192235	227095	227419
P53539	P53539;A0A024R0P6;K7EKA0;K7ERZ8;Q6FGK6	FOSB_HUMAN	FOSB	Protein FosB	3928.31	9136.99	3387.33	8979.88	7590.52	8202.41
P53582	P53582;D6RF24;H0Y9L0	MAP11_HUMAN	METAP1	Methionine aminopeptidase 1	96124	66017.5	73214.3	113731	82002.7	99314.7
P53597	P53597;A8K4W7;B2R8A1;Q6IAL5;A0A494C0D1;B7Z438	SUCA_HUMAN	SUCLG1	Succinate--CoA ligase [ADP/GDP-forming] subunit alpha, mitochondrial	67586.2	46354.1	54074	57413.3	31470.4	54658.8
P53611	P53611;Q59GT6;Q6IB63;Q5T4U8	PGTB2_HUMAN	RABGGTB	Geranylgeranyl transferase type-2 subunit beta	13150.6	12716.1	13260.5	8358.55	9590.18
P53618	P53618	COPB_HUMAN	COPB1	Coatomer subunit beta	135787	160695	177487	166388	160830	147160
P53621	P53621;A0A3B3IT15;A0A3B3IU89	COPA_HUMAN	COPA	Coatomer subunit alpha	95678.9	109420	136223	103249	123870	115119
P53634	P53634;A0A7I2V2Q8;A0A7I2V466;H0YCY8;A0A7I2V5C5;B4DJQ8;A0A7I2V2F3;A0A7I2V2V5;A0A7I2V3A2;A0A7I2V3M6;A0A7I2V4Z3;A0A7I2V5J2;A0A7I2V5L5;A0A7I2V6E3;I3V9T0	CATC_HUMAN	CTSC	Dipeptidyl peptidase 1	69748.4	62197.7	76161.6	80100.2	94942.4	135362
P53671	P53671;B5MC51;A0A024R1H6;A0A024R1M2;B4DES9;B4DR56;B4DYR0;B5BU33;B3KSH7	LIMK2_HUMAN	LIMK2	LIM domain kinase 2	11517.7	21102.3	10694.5	16589.9		14319.8
P53675	P53675;A0A087WX41	CLH2_HUMAN	CLTCL1	Clathrin heavy chain 2	22277.4	33802.9	24170.4	50736.6	37766.2	44411.6
P53680	P53680;M0QYZ2;M0R0N4;X6R390	AP2S1_HUMAN	AP2S1	AP-2 complex subunit sigma	182650	272127	296444	267281	263854	252273
P53801	P53801;A8K274;A8MZH8;B4DPZ0	PTTG_HUMAN	PTTG1IP	Pituitary tumor-transforming gene 1 protein-interacting protein	89329.8	51543.8	51515.3	76673.6	64712	63318.5
P53990	P53990;A8K5S3;B4DLP1;H3BMU1;H3BUI0;J3KR23;B4DM80;B4DXC9	IST1_HUMAN	IST1	IST1 homolog	134021	135161	127504	190642	146151	185307
P53992	P53992;A0A024QZM6;B4DSN3;G5EA31	SC24C_HUMAN	SEC24C	Protein transport protein Sec24C	181274	159295	156249	171085	138605	165904
P53999	P53999;Q6IBA2;B7Z1Z0;Q59G24;D6R970;D6RC37	TCP4_HUMAN	SUB1	Activated RNA polymerase II transcriptional coactivator p15	336104	321820	353443	458931	379025	485489
P54108	P54108;J3KPA1;B4E1S8	CRIS3_HUMAN	CRISP3	Cysteine-rich secretory protein 3	368377	230173	316055	338472	317104	301549
P54132	P54132;A0A3B3IT82;A0A7P0TBM9;B7ZKN7;H0YNU5;B2RAN0;B7Z2X2;B7Z8C1	BLM_HUMAN	BLM	RecQ-like DNA helicase BLM	93703.8	110986	79601.1	88663.1		89075.7
P54136	P54136;B4DXW6	SYRC_HUMAN	RARS1	Arginine--tRNA ligase, cytoplasmic	72805.8	68117.6	70583.7	79767.1	84953.4	80556.9
P54198	P54198;A8K194	HIRA_HUMAN	HIRA	Protein HIRA	27162.9	34784.9	25141.2	41646.4	30065	45872.3
P54252	P54252;A0A0A0MS38;D3VVH9;F5H211;G3V3R7;G3V4U9;A0A2R8Y3X7;D3VVA7;D3VVA8;D3VVA9;D3VVB0;D3VVB1;D3VVB3;D3VVB4;D3VVB5;D3VVB9;D3VVC2;D3VVC3;D3VVC6;D3VVC7;D3VVC8;D3VVC9;D3VVD1;D3VVD2;D3VVD3;D3VVD4;D3VVD5;D3VVD6;D3VVD7;D3VVD8;D3VVE0;D3VVE1;D3VVE2;D3VVE4;D3VVE6;D3VVE9;D3VVF0;D3VVF1;D3VVF4;D3VVF5;D3VVF6;D3VVF8;D3VVF9;D3VVG0;D3VVG2;D3VVG4;D3VVG5;D3VVG7;D3VVG8;D3VVG9;D3VVH0;D3VVH1;D3VVH2;D3VVH4;D3VVH5;D3VVH7…	ATX3_HUMAN	ATXN3	Ataxin-3	34632.1	65105.5	91649.7	45082.1	96996.2	52864.6
P54253	P54253;A0A024R005	ATX1_HUMAN	ATXN1	Ataxin-1	37581.6	21063.2	18356.4	27483.3	14215.2	30916.6
P54274	P54274;A0A024R7X1;A0A024R7X2;A0A7I2V5I6;A0A7I2V5T5;A0A7I2YQE7;A8K914;E7EWM7;A0A7I2V5E0;Q5QGN5	TERF1_HUMAN	TERF1	Telomeric repeat-binding factor 1	15071.5	14620.6	9751.02	9743.99	9117.39	19749.5
P54289	P54289;A0A994J595;A0A994J5M8;E7ERK3;O95026;Q9UIU0	CA2D1_HUMAN	CACNA2D1	Voltage-dependent calcium channel subunit alpha-2/delta-1	3984.16	5861.73	4495.03			4138.56
P54577	P54577;A0A0S2Z4R1;A0A6Q8PFX2	SYYC_HUMAN	YARS1	Tyrosine--tRNA ligase, cytoplasmic	97669.5	89670.8	81964.2	123652	91904.8	124851
P54578	P54578;A6NJA2;B2RD79;D3DUG9	UBP14_HUMAN	USP14	Ubiquitin carboxyl-terminal hydrolase 14	76878.2	101874	116556	65468.7	93350.7	76239
P54619	P54619;A0A024R125;F8VYY9;F8VZX1;H0YHF8;H0YIC9	AAKG1_HUMAN	PRKAG1	5'-AMP-activated protein kinase subunit gamma-1	55207.8	58910.9	58202.3	56019.9	53296.6	60451.4
P54709	P54709;D3DNF9;Q58I18	AT1B3_HUMAN	ATP1B3	Sodium/potassium-transporting ATPase subunit beta-3	180805	205327	171789	176646	120734	169221
P54727	P54727;B4DEA3;B7Z4W4;B7ZA74;Q53F10	RD23B_HUMAN	RAD23B	UV excision repair protein RAD23 homolog B	116953	93422.9	135760	92781.6	113165	95964.8
P54803	P54803;A0A024R6E8;A0A087WX10;A0A0A0MQV0;G3V5E8;G3V4M2	GALC_HUMAN	GALC	Galactocerebrosidase	35770.4	40949.7	48494.9	40886.5	49161	52077.8
P54819	P54819;A0A140VK93;F8W1A4;A0A5F9ZHP2;A0A5K1VW67;B4DLK2;F8VY04;F8VZG5;G3V213	KAD2_HUMAN	AK2	Adenylate kinase 2, mitochondrial	53842.2	68870.7	74881.3	37779.1	44504.4	51516.9
P54920	P54920;A0A024R0R9;A0A024R0V6;M0R027;M0R058;M0R0Y2;M0R2M1	SNAA_HUMAN	NAPA	Alpha-soluble NSF attachment protein	147376	141370	131024	154154	117962	144071
P55000	P55000	SLUR1_HUMAN	SLURP1	Secreted Ly-6/uPAR-related protein 1			11649.2	5630.16	42536.4	6191.36
P55008	P55008;Q4V347;A0A1U9X791;Q5STX8	AIF1_HUMAN	AIF1	Allograft inflammatory factor 1	35697	21985.1	20072.1	19080.3	12318	28129.5
P55010	P55010;A0A024R6Q1;Q6IBU0	IF5_HUMAN	EIF5	Eukaryotic translation initiation factor 5	48758.8	39769.1	19534.3	47184.9	36331.8	40157.6
P55036	P55036;Q5VWC4	PSMD4_HUMAN	PSMD4	26S proteasome non-ATPase regulatory subunit 4	16907	27864.4	31765.4	21813.3	28270.7	22083.2
P55039	P55039;A8MZF9;J3KRL5;Q59FW9	DRG2_HUMAN	DRG2	Developmentally-regulated GTP-binding protein 2	15125.9		8054.91	8060.91	13857.6	13477.9
P55055	P55055;Q13133;F1D8N1;B2R8B9;B3KV37;B4DXU5;B6ZGS8;E9PLL4;F1D8P7;M0R0K3;M0R2F9;Q5U0N9;Q68CY8;Q6IBU6;B3KRG6	NR1H2_HUMAN	NR1H2	Oxysterols receptor LXR-beta	4672.02	6565.28		6680.84		5949.51
P55060	P55060;A0A384NKW7;B4DM31;B4DPS6;B4DS32;B4DUC5	XPO2_HUMAN	CSE1L	Exportin-2	350742	368465	358177	364229	318094	366463
P55061	P55061;A0A024R0Z5;B3KWE3;F8W1V3	BI1_HUMAN	TMBIM6	Bax inhibitor 1	30914.7	30742.4	23918.5	23251.3	5126.22	38379
P55072	P55072;V9HW80;C9JUP7;A0A7I2V540;A0A7P0T8A3;A0A7P0T8Q5;A0A7P0TAQ1;A0A7P0TAW3;A0A7P0Z4C6;Q0IIN5;Q96IF9;Q9HAP0;Q9NTC4	TERA_HUMAN	VCP	Transitional endoplasmic reticulum ATPase	1502930	2149900	2858020	1940810	2657720	2087050
P55081	P55081	MFAP1_HUMAN	MFAP1	Microfibrillar-associated protein 1	32294.7	38424	25714.9	34320.4	36006.4	28099
P55084	P55084;B4DDC9;B4DY96;B5MD38;F5GZQ3	ECHB_HUMAN	HADHB	Trifunctional enzyme subunit beta, mitochondrial	144255	205171	221155	206905	222200	212604
P55145	P55145;A8K878	MANF_HUMAN	MANF	Mesencephalic astrocyte-derived neurotrophic factor	245106	245585	148728	286342	137551	243449
P55160	P55160;F8W050;Q6P1M2;Q9BV52	NCKPL_HUMAN	NCKAP1L	Nck-associated protein 1-like	158236	172839	148136	184153	148616	186361
P55199	P55199;U3KQ90;A8KAP0;Q59HG4;V9H027	ELL_HUMAN	ELL	RNA polymerase II elongation factor ELL	10147.3	13856.6		8610.59	7258.8	13589.7
P55201	P55201;A0A5F9ZH11;A0A804HI52;A0A804HIN1;A0A804HKY8;A0A804HL48;A0A804HL99;A0A8C8KWW5;A0A8C8L8G4	BRPF1_HUMAN	BRPF1	Peregrin		11494.9	5452.42	14104.8		17304.2
P55212	P55212	CASP6_HUMAN	CASP6	Caspase-6	71199.8	73761.7	58106.2	73990	36806.2	66665.4
P55265	P55265;A0A3B3IRQ9;A0A024DAK3;A0A3B3ISU1;A0A3B3ISX1;A0A7P0Z4F9;A0A7P0Z4K3;B7Z8Y3;D3DV75;Q59EC0	DSRAD_HUMAN	ADAR	Double-stranded RNA-specific adenosine deaminase	166445	180209	142447	168676	135723	164566
P55347;Q96KN3	P55347;Q96KN3;Q96I87;E7EPN6;Q6PKH2;B4DGV5;B7Z3G7;B7Z9N6;B7ZAF3;Q53GN9;Q5DNB2;Q9H921	PKNX1_HUMAN;PKNX2_HUMAN	PKNOX1;PKNOX2	Homeobox protein PKNOX1	24150.7	30979.5	15796
P55735	P55735;A8MXL6;A4UCS7;A8MWR8;E7ERC8;Q53GB2;Q59FA6	SEC13_HUMAN	SEC13	Protein SEC13 homolog	87647.4	90170.2	60283.8	93145.5	59940.1	69867.8
P55769	P55769;Q6FHM6	NH2L1_HUMAN	SNU13	NHP2-like protein 1	463575	450654	335533	501302	330758	545632
P55786	P55786;A6NEC2;A0A7I2V389;A0A7I2V3W8;A0A8V8TQ95;B3KU93;B7Z4B2;B7Z899;E9PLK3;A0A7I2V604;B3KTP2;B7Z6T6;E9PP11;E9PPZ2	PSA_HUMAN	NPEPPS	Puromycin-sensitive aminopeptidase	19619.2	40839.9	73468.4	30047	111329	46971.9
P55795	P55795;A0A384MDT2;B4DFK9;B4DP00	HNRH2_HUMAN	HNRNPH2	Heterogeneous nuclear ribonucleoprotein H2	147422	230896	170609	209453	166929	206362
P55884	P55884;A0A024R821;A4D210;B4DV79;B4DXN6;C9JQN7;C9JZG1;Q86UM1;Q96G38	EIF3B_HUMAN	EIF3B	Eukaryotic translation initiation factor 3 subunit B	60795.6	49011.3	87753.5	69371.1	87407.5	76275.5
P55899	P55899;A0A024QZI2;A0A1W6R2Y2;A0A1W6R2Z1;M0QYN1;M0QYN9;M0R0H0;M0R220	FCGRN_HUMAN	FCGRT	IgG receptor FcRn large subunit p51	8389.2	4715.64	6929.93	3851.39
P55957	P55957;A8ASI8;B3KT21;B1PL87;B2ZP79	BID_HUMAN	BID	BH3-interacting domain death agonist	86058.7	79544.9	91342	85754.6	100643	103502
P56134	P56134;C9JU26;C9JJT5;B4DJ38;G3V325	ATPK_HUMAN	ATP5MF	ATP synthase subunit f, mitochondrial	27955.2	36310.3	33547.7	78813.3	38070.5	46900
P56192	P56192;A8K492;B4DF61;B4E0E9;A0A024RBA2;H0YHV5	SYMC_HUMAN	MARS1	Methionine--tRNA ligase, cytoplasmic	43214.4	66228.9	82542.3	70521.7	58750.7	65352
P56211	P56211;A0A024R5U3;H3BMD8;H3BTD3	ARP19_HUMAN	ARPP19	cAMP-regulated phosphoprotein 19	26142.8	17959.6	23642.4	26538.6	15094.6	16759.3
P56270	P56270;H3BQI4;H3BQS2;I3L2Z5;Q8IUI2;Q8WZ46	MAZ_HUMAN	MAZ	Myc-associated zinc finger protein	12320.2	8003.78		18264.5	16404.4	10808.6
P56377	P56377;P61966;Q96PC3;A0A024QYT6;A0A2R8YGH5;A0A5F9ZHW1;A0A5F9ZHX2;A0A5F9ZI43;A6NH01;B4DIM6;B7Z853;B8ZZZ1;H0Y673;H7BZG6;H7C1E4;Q53R44;Q549M9;Q7Z677;A0A024RBX8;A0A8V8TN69;A0A8V8TN74;B7Z3M9;F6SFB5	AP1S2_HUMAN	AP1S2	AP-1 complex subunit sigma-2	56074	82468.2	102671	70825.3	103798	94430.1
P56378	P56378;A0A024R6N3;A0A0A0MTQ5;G3V556	ATP68_HUMAN	ATP5MJ	ATP synthase subunit ATP5MJ, mitochondrial	60235	78248.5	72493.6	63806.1	60617	87133.6
P56381	P56381;Q5VTU8	ATP5E_HUMAN	ATP5F1E	ATP synthase subunit epsilon, mitochondrial	20691.3	35667.4	43345.5	32296	52506.1	34701.3
P56385	P56385	ATP5I_HUMAN	ATP5ME	ATP synthase subunit e, mitochondrial	79791.6	68583.9	62101.3	68718.5	76461.1	72276
P56524	A0A7I2SVS4;P56524;B7Z803;Q53SM2;B7Z8G5;B7Z8I2;B7Z8L3	HDAC4_HUMAN	HDAC4	Histone deacetylase 4	3752.52		5048.64		9459.89	9484.66
P56537	P56537	IF6_HUMAN	EIF6	Eukaryotic translation initiation factor 6	82786.3	123433	249572	128377	261372	130506
P56545	P56545	CTBP2_HUMAN	CTBP2	C-terminal-binding protein 2	21701.2	27789.1	12940.5	19216.9	19683.4	22740.3
P56556	P56556;A0A2Y9D025;R4GN43	NDUA6_HUMAN	NDUFA6	NADH dehydrogenase [ubiquinone] 1 alpha subcomplex subunit 6	14644.8	50935.4	16721.7	63077.4	9889.73	6785.17
P56962	P56962;Q6NSC7;B3KTA5;B4DJ69;E9PIC2;E9PJV6;E9PJW1;E9PQU9;Q2TAB5	STX17_HUMAN	STX17	Syntaxin-17	17921.2	33761.4	13697.4			31910.3
P57088	P57088;A0A024R9W7;A6QKW0;D6RAA6	TMM33_HUMAN	TMEM33	Transmembrane protein 33	252707	278448	254138	263868	247640	270352
P57682	P57682;Q9Y4X4;B2R8P9;Q8WWI3	KLF3_HUMAN	KLF3	Krueppel-like factor 3	28184.4	24258	23722.1	26055.1	21962.2	31316.3
P57737	P57737;A0A0A6YYL4;B4DKU9;B3KSY4;B3KUH7	CORO7_HUMAN	CORO7	Coronin-7	355021	385081	423743	378484	372518	360220
P57740	P57740;B3KMK0	NU107_HUMAN	NUP107	Nuclear pore complex protein Nup107	111320	134009	104974	112949	98017.7	115177
P57764	P57764;G3V1A6;E9PIB2	GSDMD_HUMAN	GSDMD	Gasdermin-D	114596	125417	109397	127585	112991	127949
P57772	P57772;C9J8T0	SELB_HUMAN	EEFSEC	Selenocysteine-specific elongation factor	36904.8	36920.3	47535.4	46730.7	44229.5	53486.9
P58107	P58107;A0A075B730	EPIPL_HUMAN	EPPK1	Epiplakin			20933.5
P58335	P58335;A0A7P0TAR4;A0A7P0Z4A8;A4FUA5;J3KPY9;Q32Q26	ANTR2_HUMAN	ANTXR2	Anthrax toxin receptor 2	30193.6	33377.9	51160.3	28620.5	35532.7	41503.2
P58546	P58546;Q69YG1;C9JL85	MTPN_HUMAN	MTPN	Myotrophin	20988.6	24222.3	38279.5	26801.3	25532.3	40904.6
P59665	P59665	DEF1_HUMAN	DEFA1	Neutrophil defensin 1	310208	176679	356686	449008	439274	454275
P59666	P59665;P59666;Q6EZE9	DEF3_HUMAN	DEFA3	Neutrophil defensin 3	553402000	470134000	881930000	815934000	827042000	1017730000
P59768	P59768;G3V2N0;G3V3J9;G3V2C9;G3V415	GBG2_HUMAN	GNG2	Guanine nucleotide-binding protein G(I)/G(S)/G(O) subunit gamma-2	60950.6	49849.2	34372.6	55789.9	44166.1	41995.1
P59998	P59998;A0A0A6YYG9;F8WCF6;F8WDD7;H7C0A3;Q9H7Z5	ARPC4_HUMAN	ARPC4	Actin-related protein 2/3 complex subunit 4	1111350	1328400	2032030	1762880	2343950	1991640
P60174	P60174;B4DUI5;Q2QD09;Q53HE2;U3KPZ0;U3KQF3;V9HWK1	TPIS_HUMAN	TPI1	Triosephosphate isomerase	19447.3	23559.1	67605.6	25603.1	57983.6	39479.6
P60228	P60228;A0A7I2V2H9;A0A7I2V2W0;A0A7I2V3I0;A0A7I2V3I2;A0A7I2V3S3;A0A7I2V4B4;A0A7I2V5P9;A0A7I2V5Z6;B2R806;B3KW56;E5RGA2;E5RHS5;Q6IAX5	EIF3E_HUMAN	EIF3E	Eukaryotic translation initiation factor 3 subunit E	67798.7	89665.4	109407	89613.1	118960	80003.5
P60331;P60369;P60370;P60409;P60412	P60370;P60409;P60412;P60331;P60369	KR101_HUMAN;KR103_HUMAN;KR105_HUMAN;KR107_HUMAN;KR10B_HUMAN	KRTAP10-1;KRTAP10-11;KRTAP10-3;KRTAP10-5;KRTAP10-7	Keratin-associated protein 10-1	4703.91
P60468	P60468	SC61B_HUMAN	SEC61B	Protein transport protein Sec61 subunit beta	39904.5	75493	52637.5	49630.2	66882.7	53743.4
P60484	A0A386NCS8;A0A6G6A825;A0A8V8TQX2;F6KCZ3;F6KCZ4;F6KCZ5;F6KD01;F6KD02;P60484;A0A024QYR6;A0A087X033;A0A1V0DNR7;A0A8I5KSF9	PTEN_HUMAN	PTEN	Phosphatidylinositol 3,4,5-trisphosphate 3-phosphatase and dual-specificity protein phosphatase PTEN	72934.7	74408.4	62340.9	75916.1	52305.4	78125.8
P60510	P60510;A0A024R625;H3BTA2;H3BV22;Q5U086	PP4C_HUMAN	PPP4C	Serine/threonine-protein phosphatase 4 catalytic subunit	35770.4	54171	55686.4	42976.5	62290.5	53630.1
P60520	O95166;P60520;Q9H0R8;Q6IAW1;A0A024RAP5;B2RD60;F5GZY7;H3BSM5;H6UMI1	GBRL2_HUMAN	GABARAPL2	Gamma-aminobutyric acid receptor-associated protein-like 2				43552.3	54866	75573.7
P60660	P60660;B7Z6Z4;F8VPF3;F8VZU9;F8W180;F8W1R7;G3V1V0;G3V1Y7;G8JLA2;J3KND3;Q6IBG5	MYL6_HUMAN	MYL6	Myosin light polypeptide 6	2242130	1957890	2026730	3366400	2238240	3011480
P60673	P60673	PROF3_HUMAN	PFN3	Profilin-3	13834.8	21325.2	54036.3	22168.8	59914.5	37085.1
P60709	P60709;P63261;Q1KLZ0;A0A2R8Y793;A0A2R8YGF8;A0A6Q8PFE4;A0A6Q8PH58;A0A804GS07;A1E282;B4DVQ0;B4DW52;B4E335;B4E3A4;E7EVS6;G5E9R0;I3L1U9;I3L3I0;I3L3R2;J3KT65;Q53G76;Q53G99;Q53GK6;Q562L5;Q562L6;Q562L9;Q562N0;Q562N4;Q562N6;Q562N8;Q562P0;Q562R8;Q562U2;Q562V5;Q562X9;Q562Y6;Q562Z4;Q562Z7;Q8WVW5	ACTB_HUMAN	ACTB	Actin, cytoplasmic 1	7916610	14292600	27853900	12885300	27720200	15097300
P60842	P60842;Q14240;A8K7F6;E7EQG2;B4DNH2;Q96B07;Q9NZE6	IF4A1_HUMAN	EIF4A1	Eukaryotic initiation factor 4A-I	323583	435012	395335	442077	412381	448251
P60866	P60866;A0A7P0S5H5;E5RJX2	RS20_HUMAN	RPS20	Small ribosomal subunit protein uS10	105789	165597	192480	135832	184169	153634
P60891	P11908;P21108;P60891;A0A0B4J207;A0A2R8Y7H4;A0A140VK41;B2R860;Q53FW2;A0A0A0MRQ9;A0A6Q8PGP2;B1ALA9;B7ZB02;H7C540	PRPS1_HUMAN	PRPS1	Ribose-phosphate pyrophosphokinase 1	82166.1	104842	133301	117203	134695	109681
P60900	P60900;A0A140VK44;G3V295;G3V3I1;G3V5Z7	PSA6_HUMAN	PSMA6	Proteasome subunit alpha type-6	165830	195164	481928	196177	415180	209727
P60953	A0A024RAA5;P60953;B4E1U9;B4DMH5;B7ZAY4	CDC42_HUMAN	CDC42	Cell division control protein 42 homolog	297030	240969	295563	269431	192300	215593
[truncated: 2,923 more rows]
